# Supplementary material for: Engineering Bodipy‐Based Metal–Organic Frameworks for Efficient Full‐Spectrum Photocatalysis in Amide Synthesis
Source: Angew Chem Int Ed Engl. 2025 Apr 14;64(24):e202505405. doi: 10.1002/anie.202505405 (PMC12144902; doi:10.1002/anie.202505405)
Supplement: Supplementary file 2 — Supporting Information [file ANIE-64-e202505405-s001.zip]

Archive with 3 entries (3 files):
- CIF for 1Zr.cif
- CIF for 2Zr.cif
- CIF for 3Zr.cif
