# Supplementary material for: Engineering Bodipy‐Based Metal–Organic Frameworks for Efficient Full‐Spectrum Photocatalysis in Amide Synthesis
Source: Angew Chem Int Ed Engl. 2025 Apr 14;64(24):e202505405. doi: 10.1002/anie.202505405 (PMC12144902; doi:10.1002/anie.202505405)
Supplement: Supplementary file 2 — Supporting Information [file ANIE-64-e202505405-s001.zip › CIF for 1Zr.cif]

data_yangyh-102h_auto
_audit_creation_date               2023-09-05
_audit_creation_method
;
Olex2 1.2
(compiled 2018.05.29 svn.r3508 for OlexSys, GUI svn.r5506)
;
_shelx_SHELXL_version_number       '2014/7'
_audit_contact_author_address      ?
_audit_contact_author_email        ?
_audit_contact_author_name         ''
_audit_contact_author_phone        ?
_publ_contact_author_id_orcid      ?
_publ_section_references
;
Dolomanov, O.V., Bourhis, L.J., Gildea, R.J, Howard, J.A.K. & Puschmann, H.
 (2009), J. Appl. Cryst. 42, 339-341.

Sheldrick, G.M. (2015). Acta Cryst. C71, 3-8.
;
_chemical_name_common              ?
_chemical_name_systematic          ?
_chemical_formula_moiety           '0.04(C360 H312 B24 F48 N48 O128 Zr24)'
_chemical_formula_sum              'C15 H13 B F2 N2 O5.33 Zr'
_chemical_formula_weight           446.61
_chemical_melting_point            ?
_chemical_oxdiff_formula           'C1 N1 O1 B1 F1 Er1'
loop_
  _atom_type_symbol
  _atom_type_description
  _atom_type_scat_dispersion_real
  _atom_type_scat_dispersion_imag
  _atom_type_scat_source
 'C' 'C' 0.0181 0.0091 'International Tables Vol C Tables 4.2.6.8 and 6.1.1.4'
 'H' 'H' 0.0000 0.0000 'International Tables Vol C Tables 4.2.6.8 and 6.1.1.4'
 'B' 'B' 0.0090 0.0039 'International Tables Vol C Tables 4.2.6.8 and 6.1.1.4'
 'F' 'F' 0.0727 0.0534 'International Tables Vol C Tables 4.2.6.8 and 6.1.1.4'
 'N' 'N' 0.0311 0.0180 'International Tables Vol C Tables 4.2.6.8 and 6.1.1.4'
 'O' 'O' 0.0492 0.0322 'International Tables Vol C Tables 4.2.6.8 and 6.1.1.4'
 'Zr' 'Zr' -0.1862 2.2449
 'International Tables Vol C Tables 4.2.6.8 and 6.1.1.4'

_shelx_space_group_comment
;
The symmetry employed for this shelxl refinement is uniquely defined
by the following loop, which should always be used as a source of
symmetry information in preference to the above space-group names.
They are only intended as comments.
;
_space_group_crystal_system        'cubic'
_space_group_IT_number             225
_space_group_name_H-M_alt          'F m -3 m'
_space_group_name_Hall             '-F 4 2 3'
loop_
  _space_group_symop_operation_xyz
 'x, y, z'
 '-x, -y, z'
 '-x, y, -z'
 'x, -y, -z'
 'z, x, y'
 'z, -x, -y'
 '-z, -x, y'
 '-z, x, -y'
 'y, z, x'
 '-y, z, -x'
 'y, -z, -x'
 '-y, -z, x'
 'y, x, -z'
 '-y, -x, -z'
 'y, -x, z'
 '-y, x, z'
 'x, z, -y'
 '-x, z, y'
 '-x, -z, -y'
 'x, -z, y'
 'z, y, -x'
 'z, -y, x'
 '-z, y, x'
 '-z, -y, -x'
 'x, y+1/2, z+1/2'
 '-x, -y+1/2, z+1/2'
 '-x, y+1/2, -z+1/2'
 'x, -y+1/2, -z+1/2'
 'z, x+1/2, y+1/2'
 'z, -x+1/2, -y+1/2'
 '-z, -x+1/2, y+1/2'
 '-z, x+1/2, -y+1/2'
 'y, z+1/2, x+1/2'
 '-y, z+1/2, -x+1/2'
 'y, -z+1/2, -x+1/2'
 '-y, -z+1/2, x+1/2'
 'y, x+1/2, -z+1/2'
 '-y, -x+1/2, -z+1/2'
 'y, -x+1/2, z+1/2'
 '-y, x+1/2, z+1/2'
 'x, z+1/2, -y+1/2'
 '-x, z+1/2, y+1/2'
 '-x, -z+1/2, -y+1/2'
 'x, -z+1/2, y+1/2'
 'z, y+1/2, -x+1/2'
 'z, -y+1/2, x+1/2'
 '-z, y+1/2, x+1/2'
 '-z, -y+1/2, -x+1/2'
 'x+1/2, y, z+1/2'
 '-x+1/2, -y, z+1/2'
 '-x+1/2, y, -z+1/2'
 'x+1/2, -y, -z+1/2'
 'z+1/2, x, y+1/2'
 'z+1/2, -x, -y+1/2'
 '-z+1/2, -x, y+1/2'
 '-z+1/2, x, -y+1/2'
 'y+1/2, z, x+1/2'
 '-y+1/2, z, -x+1/2'
 'y+1/2, -z, -x+1/2'
 '-y+1/2, -z, x+1/2'
 'y+1/2, x, -z+1/2'
 '-y+1/2, -x, -z+1/2'
 'y+1/2, -x, z+1/2'
 '-y+1/2, x, z+1/2'
 'x+1/2, z, -y+1/2'
 '-x+1/2, z, y+1/2'
 '-x+1/2, -z, -y+1/2'
 'x+1/2, -z, y+1/2'
 'z+1/2, y, -x+1/2'
 'z+1/2, -y, x+1/2'
 '-z+1/2, y, x+1/2'
 '-z+1/2, -y, -x+1/2'
 'x+1/2, y+1/2, z'
 '-x+1/2, -y+1/2, z'
 '-x+1/2, y+1/2, -z'
 'x+1/2, -y+1/2, -z'
 'z+1/2, x+1/2, y'
 'z+1/2, -x+1/2, -y'
 '-z+1/2, -x+1/2, y'
 '-z+1/2, x+1/2, -y'
 'y+1/2, z+1/2, x'
 '-y+1/2, z+1/2, -x'
 'y+1/2, -z+1/2, -x'
 '-y+1/2, -z+1/2, x'
 'y+1/2, x+1/2, -z'
 '-y+1/2, -x+1/2, -z'
 'y+1/2, -x+1/2, z'
 '-y+1/2, x+1/2, z'
 'x+1/2, z+1/2, -y'
 '-x+1/2, z+1/2, y'
 '-x+1/2, -z+1/2, -y'
 'x+1/2, -z+1/2, y'
 'z+1/2, y+1/2, -x'
 'z+1/2, -y+1/2, x'
 '-z+1/2, y+1/2, x'
 '-z+1/2, -y+1/2, -x'
 '-x, -y, -z'
 'x, y, -z'
 'x, -y, z'
 '-x, y, z'
 '-z, -x, -y'
 '-z, x, y'
 'z, x, -y'
 'z, -x, y'
 '-y, -z, -x'
 'y, -z, x'
 '-y, z, x'
 'y, z, -x'
 '-y, -x, z'
 'y, x, z'
 '-y, x, -z'
 'y, -x, -z'
 '-x, -z, y'
 'x, -z, -y'
 'x, z, y'
 '-x, z, -y'
 '-z, -y, x'
 '-z, y, -x'
 'z, -y, -x'
 'z, y, x'
 '-x, -y+1/2, -z+1/2'
 'x, y+1/2, -z+1/2'
 'x, -y+1/2, z+1/2'
 '-x, y+1/2, z+1/2'
 '-z, -x+1/2, -y+1/2'
 '-z, x+1/2, y+1/2'
 'z, x+1/2, -y+1/2'
 'z, -x+1/2, y+1/2'
 '-y, -z+1/2, -x+1/2'
 'y, -z+1/2, x+1/2'
 '-y, z+1/2, x+1/2'
 'y, z+1/2, -x+1/2'
 '-y, -x+1/2, z+1/2'
 'y, x+1/2, z+1/2'
 '-y, x+1/2, -z+1/2'
 'y, -x+1/2, -z+1/2'
 '-x, -z+1/2, y+1/2'
 'x, -z+1/2, -y+1/2'
 'x, z+1/2, y+1/2'
 '-x, z+1/2, -y+1/2'
 '-z, -y+1/2, x+1/2'
 '-z, y+1/2, -x+1/2'
 'z, -y+1/2, -x+1/2'
 'z, y+1/2, x+1/2'
 '-x+1/2, -y, -z+1/2'
 'x+1/2, y, -z+1/2'
 'x+1/2, -y, z+1/2'
 '-x+1/2, y, z+1/2'
 '-z+1/2, -x, -y+1/2'
 '-z+1/2, x, y+1/2'
 'z+1/2, x, -y+1/2'
 'z+1/2, -x, y+1/2'
 '-y+1/2, -z, -x+1/2'
 'y+1/2, -z, x+1/2'
 '-y+1/2, z, x+1/2'
 'y+1/2, z, -x+1/2'
 '-y+1/2, -x, z+1/2'
 'y+1/2, x, z+1/2'
 '-y+1/2, x, -z+1/2'
 'y+1/2, -x, -z+1/2'
 '-x+1/2, -z, y+1/2'
 'x+1/2, -z, -y+1/2'
 'x+1/2, z, y+1/2'
 '-x+1/2, z, -y+1/2'
 '-z+1/2, -y, x+1/2'
 '-z+1/2, y, -x+1/2'
 'z+1/2, -y, -x+1/2'
 'z+1/2, y, x+1/2'
 '-x+1/2, -y+1/2, -z'
 'x+1/2, y+1/2, -z'
 'x+1/2, -y+1/2, z'
 '-x+1/2, y+1/2, z'
 '-z+1/2, -x+1/2, -y'
 '-z+1/2, x+1/2, y'
 'z+1/2, x+1/2, -y'
 'z+1/2, -x+1/2, y'
 '-y+1/2, -z+1/2, -x'
 'y+1/2, -z+1/2, x'
 '-y+1/2, z+1/2, x'
 'y+1/2, z+1/2, -x'
 '-y+1/2, -x+1/2, z'
 'y+1/2, x+1/2, z'
 '-y+1/2, x+1/2, -z'
 'y+1/2, -x+1/2, -z'
 '-x+1/2, -z+1/2, y'
 'x+1/2, -z+1/2, -y'
 'x+1/2, z+1/2, y'
 '-x+1/2, z+1/2, -y'
 '-z+1/2, -y+1/2, x'
 '-z+1/2, y+1/2, -x'
 'z+1/2, -y+1/2, -x'
 'z+1/2, y+1/2, x'

_cell_length_a                     26.7867(3)
_cell_length_b                     26.7867(3)
_cell_length_c                     26.7867(3)
_cell_angle_alpha                  90
_cell_angle_beta                   90
_cell_angle_gamma                  90
_cell_volume                       19220.3(7)
_cell_formula_units_Z              24.00128
_cell_measurement_reflns_used      797
_cell_measurement_temperature      150.01(10)
_cell_measurement_theta_max        70.9720
_cell_measurement_theta_min        5.4590
_shelx_estimated_absorpt_T_max     0.813
_shelx_estimated_absorpt_T_min     0.728
_exptl_absorpt_coefficient_mu      3.079
_exptl_absorpt_correction_T_max    1.00000
_exptl_absorpt_correction_T_min    0.84145
_exptl_absorpt_correction_type     multi-scan
_exptl_absorpt_process_details
;
CrysAlisPro 1.171.42.90a (Rigaku Oxford Diffraction, 2023)
Empirical absorption correction using spherical harmonics,
implemented in SCALE3 ABSPACK scaling algorithm.
;
_exptl_absorpt_special_details     ?
_exptl_crystal_colour              ?
_exptl_crystal_density_diffrn      0.926
_exptl_crystal_density_meas        ?
_exptl_crystal_density_method      ?
_exptl_crystal_description         block
_exptl_crystal_F_000               5344
_exptl_crystal_size_max            0.11
_exptl_crystal_size_mid            0.1
_exptl_crystal_size_min            0.07
_exptl_transmission_factor_max     ?
_exptl_transmission_factor_min     ?
_diffrn_reflns_av_R_equivalents    0.0424
_diffrn_reflns_av_unetI/netI       0.0308
_diffrn_reflns_Laue_measured_fraction_full  0.989
_diffrn_reflns_Laue_measured_fraction_max  0.989
_diffrn_reflns_limit_h_max         29
_diffrn_reflns_limit_h_min         -20
_diffrn_reflns_limit_k_max         31
_diffrn_reflns_limit_k_min         -3
_diffrn_reflns_limit_l_max         25
_diffrn_reflns_limit_l_min         -20
_diffrn_reflns_number              3995
_diffrn_reflns_point_group_measured_fraction_full  0.989
_diffrn_reflns_point_group_measured_fraction_max  0.989
_diffrn_reflns_theta_full          66.738
_diffrn_reflns_theta_max           66.738
_diffrn_reflns_theta_min           4.669
_diffrn_ambient_environment        N~2~
_diffrn_ambient_temperature        150.01(10)
_diffrn_detector                   'CCD plate'
_diffrn_detector_area_resol_mean   8.0521
_diffrn_detector_type              EosS2
_diffrn_measured_fraction_theta_full  0.989
_diffrn_measured_fraction_theta_max  0.989
_diffrn_measurement_details
;
List of Runs (angles in degrees, time in seconds):

  # Type    Start    End  Width  t~exp~   \w     \q     \k     \f   Frames
--------------------------------------------------------------------------
  1  \w     39.00  65.00   1.00   12.57    --   35.62-135.00 -13.00   26
  2  \w    126.00 174.00   1.00   50.27    --  106.81  73.00-160.00   48
;
_diffrn_measurement_device         'four-circle diffractometer'
_diffrn_measurement_device_type    'SuperNova, Dual, Cu at home/near, EosS2'
_diffrn_measurement_method         '\w scans'
_diffrn_orient_matrix_type        
 'CrysAlisPro convention (1999,Acta A55,543-557)'
_diffrn_orient_matrix_UB_11        0.0185267000
_diffrn_orient_matrix_UB_12        0.0290007000
_diffrn_orient_matrix_UB_13        0.0461548000
_diffrn_orient_matrix_UB_21        0.0457923000
_diffrn_orient_matrix_UB_22        0.0179771000
_diffrn_orient_matrix_UB_23        -0.0297938000
_diffrn_orient_matrix_UB_31        -0.0294844000
_diffrn_orient_matrix_UB_32        0.0462290000
_diffrn_orient_matrix_UB_33        -0.0172744000
_diffrn_oxdiff_digest_frames
;
01cedf09c1e1c4026a78f67c07d16fb455000279eb4
;
_diffrn_oxdiff_digest_hkl
;
01671639476c99dec023960c0e0d57e58d77f4
;
_diffrn_radiation_monochromator    mirror
_diffrn_radiation_probe            x-ray
_diffrn_radiation_type             CuK\a
_diffrn_radiation_wavelength       1.54184
_diffrn_source                     'micro-focus sealed X-ray tube'
_diffrn_source_type                'SuperNova (Cu) X-ray Source'
_reflns_Friedel_coverage           0.000
_reflns_Friedel_fraction_full      .
_reflns_Friedel_fraction_max       .
_reflns_number_gt                  818
_reflns_number_total               911
_reflns_odcompleteness_completeness  83.19
_reflns_odcompleteness_iscentric   1
_reflns_odcompleteness_theta       66.97
_reflns_special_details
;
 Reflections were merged by SHELXL according to the crystal
 class for the calculation of statistics and refinement.
 
 Structure factors included contributions from the .fab file.
 
 _reflns_Friedel_fraction is defined as the number of unique
 Friedel pairs measured divided by the number that would be
 possible theoretically, ignoring centric projections and
 systematic absences.
;
_reflns_threshold_expression       'I > 2\s(I)'
_computing_cell_refinement         'CrysAlisPro 1.171.42.90a (Rigaku OD, 2023)'
_computing_data_collection         'CrysAlisPro 1.171.42.90a (Rigaku OD, 2023)'
_computing_data_reduction          'CrysAlisPro 1.171.42.90a (Rigaku OD, 2023)'
_computing_molecular_graphics      'Olex2 (Dolomanov et al., 2009)'
_computing_publication_material    'Olex2 (Dolomanov et al., 2009)'
_computing_structure_refinement    'ShelXL (Sheldrick, 2015)'
_computing_structure_solution      ?
_refine_diff_density_max           1.870
_refine_diff_density_min           -1.981
_refine_diff_density_rms           0.209
_refine_ls_extinction_coef         .
_refine_ls_extinction_method       none
_refine_ls_goodness_of_fit_ref     1.072
_refine_ls_hydrogen_treatment      constr
_refine_ls_matrix_type             full
_refine_ls_number_parameters       89
_refine_ls_number_reflns           911
_refine_ls_number_restraints       204
_refine_ls_R_factor_all            0.1035
_refine_ls_R_factor_gt             0.0983
_refine_ls_restrained_S_all        1.016
_refine_ls_shift/su_max            0.001
_refine_ls_shift/su_mean           0.000
_refine_ls_structure_factor_coef   Fsqd
_refine_ls_weighting_details      
 'w=1/[\s^2^(Fo^2^)+(0.1896P)^2^+462.1141P] where P=(Fo^2^+2Fc^2^)/3'
_refine_ls_weighting_scheme        calc
_refine_ls_wR_factor_gt            0.2518
_refine_ls_wR_factor_ref           0.2600
_refine_special_details            ?
_olex2_refinement_description
;
1. Fixed Uiso
 At 1.5 times of:
  All C(H) groups, All C(H,H,H) groups
2. Restrained distances
 C1-O2
 1.22 with sigma of 0.02
 C3-C4
 1.55 with sigma of 0.02
 C6-C5
 1.55 with sigma of 0.02
 C7-C8
 1.4 with sigma of 0.02
 B1-F2
 1.4 with sigma of 0.02
 F1-B1
 1.45 with sigma of 0.02
 F2-F1
 2.2 with sigma of 0.02
 B1-N3
 1.5 with sigma of 0.02
 C3-N3
 1.37 with sigma of 0.02
3. Restrained planarity
 C2, C5, C7, C1, C6, C8, O2, C3, C4, N3
 with sigma of 0.1
4. Rigid bond restraints
 O2, C1, C2, C3, C5, N3, C7, B1, F2
 with sigma for 1-2 distances of 0.01 and sigma for 1-3 distances of 0.01
 O2, C1, C2, C3, C5, N3, C4, C7, C6, B1, C8, F2
 with sigma for 1-2 distances of 0.01 and sigma for 1-3 distances of 0.01
 O2, C1, C2, C5, C3, C7, C6, N3, C4, C8, B1, F2, F1
 with sigma for 1-2 distances of 0.01 and sigma for 1-3 distances of 0.01
5. Uiso/Uaniso restraints and constraints
O2 \\sim C1 \\sim C2 \\sim C3 \\sim C5 \\sim N3 \\sim C7 \\sim B1 \\sim F2:
within 2A with sigma of 0.04 and sigma for terminal atoms of 0.08
C3 \\sim O2 \\sim C1 \\sim C2 \\sim C5 \\sim N3 \\sim C4 \\sim C7 \\sim C6
\\sim B1 \\sim C8 \\sim F2: within 2A with sigma of 0.04 and sigma for terminal
atoms of 0.08
O2 \\sim C1 \\sim C2 \\sim C5 \\sim C3 \\sim C7 \\sim C6 \\sim N3 \\sim C4
\\sim C8 \\sim B1 \\sim F2 \\sim F1: within 2A with sigma of 0.04 and sigma for
terminal atoms of 0.08
Uanis(O2) \\sim Ueq, Uanis(B1) \\sim Ueq, Uanis(F2) \\sim Ueq, Uanis(C7) \\sim
Ueq, Uanis(N3) \\sim Ueq, Uanis(C3) \\sim Ueq, Uanis(C2) \\sim Ueq, Uanis(C5)
\\sim Ueq, Uanis(C1) \\sim Ueq, Uanis(C4) \\sim Ueq: with sigma of 0.01 and
sigma for terminal atoms of 0.02
Uanis(C8) \\sim Ueq: with sigma of 0.01 and sigma for terminal atoms of 0.02
Uanis(B1) \\sim Ueq, Uanis(F1) \\sim Ueq: with sigma of 0.01 and sigma for
terminal atoms of 0.02
Uanis(C6) \\sim Ueq: with sigma of 0.01 and sigma for terminal atoms of 0.02
6. Others
 Fixed Sof: B1(0.125) F2(0.125) C5(0.25) C7(0.25) N3(0.25) C3(0.25) C4(0.25)
 H4A(0.25) H4C(0.25) H4B(0.25) C6(0.25) H6A(0.25) H6B(0.25) H6C(0.25) C8(0.125)
 H8(0.125) F1(0.125)
7.a Riding coordinates:
 C4(H4A,H4C,H4B), C6(H6A,H6B,H6C), C8(H8)
7.b Fitted pentagon refined as free rotating group:
 C2(C5,C7,N3,C3)
;
_atom_sites_solution_hydrogens     difmap
_atom_sites_solution_primary       ?
_atom_sites_solution_secondary     ?
loop_
  _atom_site_label
  _atom_site_type_symbol
  _atom_site_fract_x
  _atom_site_fract_y
  _atom_site_fract_z
  _atom_site_U_iso_or_equiv
  _atom_site_adp_type
  _atom_site_occupancy
  _atom_site_site_symmetry_order
  _atom_site_calc_flag
  _atom_site_refinement_flags_posn
  _atom_site_refinement_flags_adp
  _atom_site_refinement_flags_occupancy
  _atom_site_disorder_assembly
  _atom_site_disorder_group
 Zr1 Zr 0.39866(4) 0.5000 0.5000 0.0111(6) Uani 1 8 d S T P . .
 O2 O 0.3621(3) 0.5000 0.4219(3) 0.069(2) Uani 1 2 d DS TU P . .
 B1 B 0.2089(8) 0.5134(17) 0.2911(8) 0.095(7) Uani 0.25 2 d DS TU P . .
 F2 F 0.1804(10) 0.4783(10) 0.3196(10) 0.099(8) Uani 0.25 2 d DS TU P . .
 C2 C 0.3387(5) 0.5000 0.3387(5) 0.088(5) Uani 1 4 d S TU P . .
 C5 C 0.3451(10) 0.4923(6) 0.28679(17) 0.082(6) Uani 0.25 1 d DG U . . .
 C7 C 0.2998(14) 0.5018(9) 0.2624(8) 0.080(6) Uani 0.5 2 d DG U . . .
 N3 N 0.2653(7) 0.5213(9) 0.2994(15) 0.091(6) Uani 0.25 1 d DG U . . .
 C3 C 0.2894(6) 0.5185(6) 0.3465(10) 0.091(6) Uani 0.25 1 d DG U . . .
 C1 C 0.3772(6) 0.5000 0.3772(6) 0.074(4) Uani 1 4 d DS TU P . .
 C4 C 0.269(3) 0.5281(17) 0.3996(14) 0.105(9) Uani 0.25 1 d D U . . .
 H4A H 0.2940 0.5127 0.4215 0.158 Uiso 0.25 1 d R . . . .
 H4C H 0.2357 0.5166 0.4092 0.158 Uiso 0.25 1 d R . . . .
 H4B H 0.2708 0.5645 0.4029 0.158 Uiso 0.25 1 d R . . . .
 C6 C 0.3921(16) 0.4771(16) 0.257(2) 0.100(9) Uani 0.25 1 d D U . . .
 H6A H 0.4176 0.5000 0.2559 0.150 Uiso 0.5 2 d RS T P . .
 H6B H 0.3838 0.4665 0.2231 0.150 Uiso 0.25 1 d R . . . .
 H6C H 0.4050 0.4484 0.2760 0.150 Uiso 0.25 1 d R . . . .
 C8 C 0.2890(10) 0.5000 0.2110(10) 0.094(7) Uani 0.5 4 d DS TU P . .
 H8 H 0.3175 0.4837 0.1950 0.141 Uiso 0.125 1 d R . . . .
 F1 F 0.195(3) 0.5591(12) 0.316(3) 0.110(10) Uani 0.125 1 d D U . . .
 O1 O 0.4531(2) 0.4531(2) 0.4531(2) 0.023(2) Uani 1 6 d S T P . .

loop_
  _atom_site_aniso_label
  _atom_site_aniso_U_11
  _atom_site_aniso_U_22
  _atom_site_aniso_U_33
  _atom_site_aniso_U_23
  _atom_site_aniso_U_13
  _atom_site_aniso_U_12
 Zr1 0.0028(7) 0.0153(6) 0.0153(6) 0.000 0.000 0.000
 O2 0.059(5) 0.085(6) 0.062(4) 0.000 -0.029(4) 0.000
 B1 0.091(6) 0.102(11) 0.091(6) -0.001(5) -0.008(7) 0.001(5)
 F2 0.095(8) 0.108(11) 0.095(8) 0.000(6) -0.004(9) 0.000(6)
 C2 0.080(4) 0.104(10) 0.080(4) 0.000 -0.020(5) 0.000
 C5 0.079(8) 0.087(11) 0.080(7) -0.003(9) -0.017(6) -0.001(9)
 C7 0.081(7) 0.079(11) 0.080(7) 0.000 -0.018(6) 0.000
 N3 0.085(7) 0.098(11) 0.091(7) 0.002(8) -0.014(6) 0.006(7)
 C3 0.087(8) 0.099(11) 0.087(7) 0.000(9) -0.012(6) 0.009(8)
 C1 0.071(5) 0.081(9) 0.071(5) 0.000 -0.009(6) 0.000
 C4 0.105(13) 0.113(14) 0.099(9) -0.005(10) -0.003(9) 0.006(10)
 C6 0.093(10) 0.108(14) 0.100(12) -0.003(10) -0.005(9) 0.007(9)
 C8 0.090(7) 0.103(13) 0.090(7) 0.000 -0.017(8) 0.000
 F1 0.106(12) 0.109(10) 0.114(14) -0.003(9) -0.006(10) 0.014(9)
 O1 0.023(2) 0.023(2) 0.023(2) 0.004(2) 0.004(2) 0.004(2)

_geom_special_details
;
 All esds (except the esd in the dihedral angle between two l.s. planes)
 are estimated using the full covariance matrix.  The cell esds are taken
 into account individually in the estimation of esds in distances, angles
 and torsion angles; correlations between esds in cell parameters are only
 used when they are defined by crystal symmetry.  An approximate (isotropic)
 treatment of cell esds is used for estimating esds involving l.s. planes.
;
loop_
  _geom_bond_atom_site_label_1
  _geom_bond_atom_site_label_2
  _geom_bond_distance
  _geom_bond_site_symmetry_2
  _geom_bond_publ_flag
 Zr1 O2 2.310(8) 17_556 ?
 Zr1 O2 2.310(8) 98_556 ?
 Zr1 O2 2.310(8) 114_566 ?
 Zr1 O2 2.310(8) . ?
 Zr1 O1 2.298(3) 4_566 ?
 Zr1 O1 2.298(3) 98_556 ?
 Zr1 O1 2.298(3) . ?
 Zr1 O1 2.298(3) 99_565 ?
 O2 C1 1.263(12) . ?
 B1 B1 0.72(9) 99_565 ?
 B1 F2 1.10(4) 99_565 ?
 B1 F2 1.43(2) . ?
 B1 C7 1.51(5) 22_565 ?
 B1 C7 1.51(7) 145_565 ?
 B1 C7 1.48(4) 120 ?
 B1 C7 1.48(7) 51 ?
 B1 N3 1.542(17) . ?
 B1 N3 1.54(3) 166 ?
 B1 C8 0.37(5) 145_565 ?
 B1 F1 1.45(2) . ?
 B1 F1 1.45(2) 166 ?
 F2 B1 1.10(4) 99_565 ?
 F2 F2 1.16(5) 99_565 ?
 F2 C8 1.30(5) 145_565 ?
 F2 F1 1.08(5) 72_565 ?
 F2 F1 1.08(5) 99_565 ?
 C2 C5 1.42(2) 22_565 ?
 C2 C5 1.42(2) 120 ?
 C2 C5 1.416(13) 99_565 ?
 C2 C5 1.416(13) . ?
 C2 C3 1.43(2) 120 ?
 C2 C3 1.4259(19) . ?
 C2 C3 1.43(3) 22_565 ?
 C2 C3 1.426(12) 99_565 ?
 C2 C1 1.46(3) . ?
 C5 C5 0.41(3) 99_565 ?
 C5 C7 1.388(6) 99_565 ?
 C5 C7 1.4024 . ?
 C5 N3 1.40(2) 22_565 ?
 C5 N3 1.56(2) 120 ?
 C5 C3 0.30(3) 22_565 ?
 C5 C3 0.7051(12) 120 ?
 C5 C4 1.81(5) 120 ?
 C5 C4 1.63(5) 22_565 ?
 C5 C6 1.54(2) . ?
 C5 C6 1.70(3) 99_565 ?
 C7 B1 1.48(3) 51 ?
 C7 C5 1.388(5) 99_565 ?
 C7 C7 1.42(8) 120 ?
 C7 C7 0.10(5) 99_565 ?
 C7 C7 1.42(8) 22_565 ?
 C7 N3 1.4506 . ?
 C7 N3 1.49(2) 99_565 ?
 C7 N3 0.62(5) 22_565 ?
 C7 N3 0.527(10) 120 ?
 C7 C3 1.514(7) 120 ?
 C7 C8 1.408(17) . ?
 N3 C5 1.559(9) 120 ?
 N3 C5 1.401(14) 22_565 ?
 N3 C7 1.49(2) 99_565 ?
 N3 C7 0.527(10) 120 ?
 N3 C7 0.62(5) 22_565 ?
 N3 N3 1.14(5) 99_565 ?
 N3 N3 1.72(8) 22_565 ?
 N3 N3 1.29(8) 120 ?
 N3 C3 1.4200 . ?
 N3 C8 1.59(3) 145_565 ?
 C3 C5 0.7050 120 ?
 C3 C5 0.30(3) 22_565 ?
 C3 C7 1.51(2) 120 ?
 C3 C7 1.55(3) 22_565 ?
 C3 N3 1.77(3) 99_565 ?
 C3 C3 0.99(3) 99_565 ?
 C3 C4 1.54(2) . ?
 C3 C4 1.97(3) 99_565 ?
 C3 C6 1.50(4) 22_565 ?
 C3 C6 1.86(4) 120 ?
 C1 O2 1.263(12) 22_565 ?
 C4 C5 1.81(3) 120 ?
 C4 C5 1.63(3) 22_565 ?
 C4 C3 1.97(3) 99_565 ?
 C4 C4 1.51(9) 99_565 ?
 C4 C6 1.42(6) 120 ?
 C4 C6 0.40(11) 22_565 ?
 C6 C5 1.70(3) 99_565 ?
 C6 C3 1.50(4) 22_565 ?
 C6 C3 1.86(3) 120 ?
 C6 C4 0.40(11) 22_565 ?
 C6 C4 1.42(6) 120 ?
 C6 C6 1.23(9) 99_565 ?
 C8 B1 0.37(5) 51 ?
 C8 B1 0.37(5) 145_565 ?
 C8 F2 1.30(5) 51 ?
 C8 F2 1.30(5) 145_565 ?
 C8 C7 1.408(17) 99_565 ?
 C8 C7 1.41(3) 166 ?
 C8 C7 1.41(3) 72_565 ?
 C8 N3 1.59(4) 120 ?
 C8 N3 1.59(4) 22_565 ?
 C8 N3 1.59(6) 145_565 ?
 C8 N3 1.59(6) 51 ?
 F1 F2 1.08(5) 99_565 ?
 F1 C8 1.79(4) 145_565 ?
 F1 F1 0.41(18) 166 ?
 O1 Zr1 2.298(3) 9 ?
 O1 Zr1 2.298(3) 5 ?

loop_
  _geom_angle_atom_site_label_1
  _geom_angle_atom_site_label_2
  _geom_angle_atom_site_label_3
  _geom_angle
  _geom_angle_site_symmetry_1
  _geom_angle_site_symmetry_3
  _geom_angle_publ_flag
 O2 Zr1 O2 79.65(19) . 114_566 ?
 O2 Zr1 O2 79.65(19) 114_566 98_556 ?
 O2 Zr1 O2 79.65(19) 17_556 98_556 ?
 O2 Zr1 O2 129.8(5) 17_556 114_566 ?
 O2 Zr1 O2 129.8(5) . 98_556 ?
 O2 Zr1 O2 79.65(19) . 17_556 ?
 O1 Zr1 O2 139.81(14) 4_566 . ?
 O1 Zr1 O2 77.0(3) 4_566 114_566 ?
 O1 Zr1 O2 139.81(13) 99_565 98_556 ?
 O1 Zr1 O2 77.0(3) 99_565 . ?
 O1 Zr1 O2 139.81(13) . 114_566 ?
 O1 Zr1 O2 139.81(13) 98_556 . ?
 O1 Zr1 O2 139.81(13) . 98_556 ?
 O1 Zr1 O2 77.0(3) . . ?
 O1 Zr1 O2 77.0(3) 99_565 114_566 ?
 O1 Zr1 O2 139.81(13) 4_566 17_556 ?
 O1 Zr1 O2 77.0(3) 4_566 98_556 ?
 O1 Zr1 O2 139.81(13) 99_565 17_556 ?
 O1 Zr1 O2 77.0(3) 98_556 98_556 ?
 O1 Zr1 O2 77.0(3) 98_556 17_556 ?
 O1 Zr1 O2 77.0(3) . 17_556 ?
 O1 Zr1 O2 139.81(13) 98_556 114_566 ?
 O1 Zr1 O1 66.2(3) 4_566 99_565 ?
 O1 Zr1 O1 66.2(3) 99_565 . ?
 O1 Zr1 O1 101.1(5) 4_566 . ?
 O1 Zr1 O1 66.2(3) 4_566 98_556 ?
 O1 Zr1 O1 66.2(3) 98_556 . ?
 O1 Zr1 O1 101.1(5) 99_565 98_556 ?
 C1 O2 Zr1 136.2(11) . . ?
 B1 B1 F2 102(3) 99_565 99_565 ?
 B1 B1 F2 49(2) 99_565 . ?
 B1 B1 C7 78(3) 99_565 51 ?
 B1 B1 C7 74(2) 99_565 22_565 ?
 B1 B1 C7 78(2) 99_565 120 ?
 B1 B1 C7 74(3) 99_565 145_565 ?
 B1 B1 N3 97.9(19) 99_565 . ?
 B1 B1 N3 98(3) 99_565 166 ?
 B1 B1 F1 148(2) 99_565 . ?
 B1 B1 F1 148(2) 99_565 166 ?
 F2 B1 F2 53(3) 99_565 . ?
 F2 B1 C7 107(3) . 120 ?
 F2 B1 C7 127(3) 99_565 145_565 ?
 F2 B1 C7 127.3(16) 99_565 22_565 ?
 F2 B1 C7 104(3) . 22_565 ?
 F2 B1 C7 127(3) 99_565 51 ?
 F2 B1 C7 107(4) . 51 ?
 F2 B1 C7 127.0(16) 99_565 120 ?
 F2 B1 C7 104(3) . 145_565 ?
 F2 B1 N3 122.4(19) . . ?
 F2 B1 N3 122(2) . 166 ?
 F2 B1 N3 123(3) 99_565 166 ?
 F2 B1 N3 123(2) 99_565 . ?
 F2 B1 F1 48(3) 99_565 166 ?
 F2 B1 F1 48(3) 99_565 . ?
 F2 B1 F1 99.8(17) . 166 ?
 F2 B1 F1 99.8(17) . . ?
 C7 B1 C7 104(4) 51 22_565 ?
 C7 B1 C7 105(4) 51 120 ?
 C7 B1 C7 104(4) 120 145_565 ?
 C7 B1 C7 3.6(19) 120 22_565 ?
 C7 B1 C7 103(4) 145_565 22_565 ?
 C7 B1 C7 4(4) 51 145_565 ?
 C7 B1 N3 19.9(7) 51 166 ?
 C7 B1 N3 109(2) 51 . ?
 C7 B1 N3 109(2) 145_565 . ?
 C7 B1 N3 109(3) 120 166 ?
 C7 B1 N3 19.9(5) 120 . ?
 C7 B1 N3 24(4) 145_565 166 ?
 C7 B1 N3 23.6(19) 22_565 . ?
 C7 B1 N3 109(3) 22_565 166 ?
 N3 B1 N3 105(4) 166 . ?
 C8 B1 B1 12(8) 145_565 99_565 ?
 C8 B1 F2 114(9) 145_565 99_565 ?
 C8 B1 F2 61(8) 145_565 . ?
 C8 B1 C7 71(5) 145_565 51 ?
 C8 B1 C7 71(5) 145_565 120 ?
 C8 B1 C7 67(5) 145_565 145_565 ?
 C8 B1 C7 67(5) 145_565 22_565 ?
 C8 B1 N3 91(5) 145_565 . ?
 C8 B1 N3 91(5) 145_565 166 ?
 C8 B1 F1 159(8) 145_565 166 ?
 C8 B1 F1 159(8) 145_565 . ?
 F1 B1 C7 126(4) 166 120 ?
 F1 B1 C7 126(5) . 51 ?
 F1 B1 C7 129(5) . 145_565 ?
 F1 B1 C7 114(4) 166 145_565 ?
 F1 B1 C7 114(4) . 22_565 ?
 F1 B1 C7 129(4) 166 22_565 ?
 F1 B1 C7 111(4) . 120 ?
 F1 B1 C7 111(4) 166 51 ?
 F1 B1 N3 94(4) 166 166 ?
 F1 B1 N3 94(4) . . ?
 F1 B1 N3 107(5) . 166 ?
 F1 B1 N3 107(4) 166 . ?
 F1 B1 F1 16(7) . 166 ?
 B1 F2 B1 29(4) 99_565 . ?
 B1 F2 F2 78(3) 99_565 99_565 ?
 B1 F2 C8 15(3) 99_565 145_565 ?
 F2 F2 B1 49(2) 99_565 . ?
 F2 F2 C8 63.3(16) 99_565 145_565 ?
 C8 F2 B1 14(2) 145_565 . ?
 F1 F2 B1 83(3) 99_565 99_565 ?
 F1 F2 B1 83(3) 72_565 99_565 ?
 F1 F2 B1 112(6) 99_565 . ?
 F1 F2 B1 112(6) 72_565 . ?
 F1 F2 F2 158(4) 72_565 99_565 ?
 F1 F2 F2 158(4) 99_565 99_565 ?
 F1 F2 C8 98(4) 99_565 145_565 ?
 F1 F2 C8 98(4) 72_565 145_565 ?
 F1 F2 F1 22(10) 72_565 99_565 ?
 C5 C2 C5 16.7(14) 22_565 120 ?
 C5 C2 C5 105.0(9) 99_565 120 ?
 C5 C2 C5 102.5(9) 99_565 22_565 ?
 C5 C2 C5 102.5(9) . 120 ?
 C5 C2 C5 16.7(13) 99_565 . ?
 C5 C2 C5 105.0(9) 22_565 . ?
 C5 C2 C3 107.9(6) 99_565 99_565 ?
 C5 C2 C3 107.9(6) 22_565 22_565 ?
 C5 C2 C3 12.2(12) . 22_565 ?
 C5 C2 C3 12.2(12) 99_565 120 ?
 C5 C2 C3 28.7(4) 99_565 22_565 ?
 C5 C2 C3 101.9(7) 22_565 120 ?
 C5 C2 C3 12.2(13) 120 99_565 ?
 C5 C2 C3 101.9(6) 120 22_565 ?
 C5 C2 C3 101.9(7) 99_565 . ?
 C5 C2 C3 101.9(7) . 99_565 ?
 C5 C2 C3 12.2(14) 22_565 . ?
 C5 C2 C3 107.9(6) . . ?
 C5 C2 C3 28.7(2) 22_565 99_565 ?
 C5 C2 C1 127.5(11) 99_565 . ?
 C5 C2 C1 127.5(3) 120 . ?
 C5 C2 C1 127.5(3) 22_565 . ?
 C5 C2 C1 127.5(11) . . ?
 C3 C2 C5 28.7(2) . 120 ?
 C3 C2 C5 28.7(4) 120 . ?
 C3 C2 C5 107.9(7) 120 120 ?
 C3 C2 C3 98.8(10) 120 . ?
 C3 C2 C3 40.7(12) 120 22_565 ?
 C3 C2 C3 113.2(11) . 22_565 ?
 C3 C2 C3 113.2(10) 120 99_565 ?
 C3 C2 C3 40.7(13) . 99_565 ?
 C3 C2 C3 98.8(9) 22_565 99_565 ?
 C3 C2 C1 123.4(7) 22_565 . ?
 C3 C2 C1 123.4(11) . . ?
 C3 C2 C1 123.4(10) 99_565 . ?
 C3 C2 C1 123.4(7) 120 . ?
 C2 C5 C7 109.06(8) . . ?
 C2 C5 N3 101(2) . 120 ?
 C2 C5 C4 106(2) . 120 ?
 C2 C5 C4 116(3) . 22_565 ?
 C2 C5 C6 130(3) . . ?
 C2 C5 C6 119(2) . 99_565 ?
 C5 C5 C2 81.7(3) 99_565 . ?
 C5 C5 C7 83.5(19) 99_565 99_565 ?
 C5 C5 C7 79.55(17) 99_565 . ?
 C5 C5 N3 60.2(5) 99_565 120 ?
 C5 C5 N3 105.1(19) 99_565 22_565 ?
 C5 C5 C3 6.5(6) 99_565 120 ?
 C5 C5 C4 58(2) 99_565 120 ?
 C5 C5 C4 109.7(18) 99_565 22_565 ?
 C5 C5 C6 105.3(18) 99_565 . ?
 C5 C5 C6 61(2) 99_565 99_565 ?
 C7 C5 C2 109.9(4) 99_565 . ?
 C7 C5 C7 4(2) 99_565 . ?
 C7 C5 N3 21.8(2) 99_565 22_565 ?
 C7 C5 N3 23.5(19) 99_565 120 ?
 C7 C5 N3 19.60(8) . 120 ?
 C7 C5 C4 122(3) 99_565 120 ?
 C7 C5 C4 135(3) . 22_565 ?
 C7 C5 C4 119(2) . 120 ?
 C7 C5 C4 133(3) 99_565 22_565 ?
 C7 C5 C6 120(3) 99_565 . ?
 C7 C5 C6 112(3) 99_565 99_565 ?
 C7 C5 C6 121(3) . . ?
 C7 C5 C6 110(3) . 99_565 ?
 N3 C5 C2 110(3) 22_565 . ?
 N3 C5 C7 25.7(19) 22_565 . ?
 N3 C5 N3 45(2) 22_565 120 ?
 N3 C5 C4 125(3) 22_565 22_565 ?
 N3 C5 C4 137(3) 22_565 120 ?
 N3 C5 C4 106(2) 120 120 ?
 N3 C5 C4 140(3) 120 22_565 ?
 N3 C5 C6 126(3) 22_565 99_565 ?
 N3 C5 C6 116(3) 22_565 . ?
 N3 C5 C6 100(2) 120 99_565 ?
 C3 C5 C2 86(5) 22_565 . ?
 C3 C5 C2 76(2) 120 . ?
 C3 C5 C5 164.6(17) 22_565 99_565 ?
 C3 C5 C7 109(3) 22_565 99_565 ?
 C3 C5 C7 113(2) 22_565 . ?
 C3 C5 C7 89(2) 120 99_565 ?
 C3 C5 C7 85.0(6) 120 . ?
 C3 C5 N3 110(2) 120 22_565 ?
 C3 C5 N3 132(4) 22_565 120 ?
 C3 C5 N3 65.5(5) 120 120 ?
 C3 C5 N3 88(3) 22_565 22_565 ?
 C3 C5 C3 158(2) 22_565 120 ?
 C3 C5 C4 57(2) 120 120 ?
 C3 C5 C4 118(6) 22_565 120 ?
 C3 C5 C4 68(6) 22_565 22_565 ?
 C3 C5 C4 108(3) 120 22_565 ?
 C3 C5 C6 62(3) 120 99_565 ?
 C3 C5 C6 106(3) 120 . ?
 C3 C5 C6 119(6) 22_565 99_565 ?
 C3 C5 C6 76(6) 22_565 . ?
 C4 C5 C4 52(3) 22_565 120 ?
 C4 C5 C6 50(2) 22_565 99_565 ?
 C6 C5 N3 126(3) . 120 ?
 C6 C5 C4 14(4) . 22_565 ?
 C6 C5 C4 13(4) 99_565 120 ?
 C6 C5 C4 49(2) . 120 ?
 C6 C5 C6 44(3) . 99_565 ?
 B1 C7 N3 129(3) 51 99_565 ?
 B1 C7 C3 122(3) 51 120 ?
 C5 C7 B1 125(3) 99_565 51 ?
 C5 C7 B1 129(3) . 51 ?
 C5 C7 C5 16.9(13) 99_565 . ?
 C5 C7 C7 106.59(15) 99_565 120 ?
 C5 C7 C7 107.0(2) 99_565 22_565 ?
 C5 C7 N3 106.0(6) 99_565 99_565 ?
 C5 C7 N3 101.2(6) 99_565 . ?
 C5 C7 N3 98.7(5) . 99_565 ?
 C5 C7 C3 10.8(13) 99_565 120 ?
 C5 C7 C3 27.64(14) . 120 ?
 C5 C7 C8 130(2) 99_565 . ?
 C7 C7 B1 126(3) 22_565 51 ?
 C7 C7 B1 125(3) 120 51 ?
 C7 C7 B1 102(2) 99_565 51 ?
 C7 C7 C5 106.4 120 . ?
 C7 C7 C5 79.6(2) 99_565 . ?
 C7 C7 C5 96.5(15) 99_565 99_565 ?
 C7 C7 C5 105.6(5) 22_565 . ?
 C7 C7 C7 86(2) 99_565 22_565 ?
 C7 C7 C7 90.0(2) 99_565 120 ?
 C7 C7 C7 4(2) 120 22_565 ?
 C7 C7 N3 171(8) 99_565 120 ?
 C7 C7 N3 21.1 120 . ?
 C7 C7 N3 25(2) 22_565 . ?
 C7 C7 N3 65.5(19) 99_565 99_565 ?
 C7 C7 N3 7(7) 99_565 22_565 ?
 C7 C7 N3 24.6(17) 120 99_565 ?
 C7 C7 N3 20.7(5) 22_565 99_565 ?
 C7 C7 N3 111.1(3) 99_565 . ?
 C7 C7 C3 105.5(14) 22_565 120 ?
 C7 C7 C3 104.3(11) 120 120 ?
 C7 C7 C3 107.19(16) 99_565 120 ?
 C7 C7 C8 88.0(13) 99_565 . ?
 C7 C7 C8 123(2) 120 . ?
 N3 C7 B1 86(5) 120 51 ?
 N3 C7 B1 109(5) 22_565 51 ?
 N3 C7 B1 119(3) . 51 ?
 N3 C7 C5 107.3 . . ?
 N3 C7 C5 94(3) 22_565 99_565 ?
 N3 C7 C5 77(2) 22_565 . ?
 N3 C7 C5 80(3) 120 99_565 ?
 N3 C7 C5 97(2) 120 . ?
 N3 C7 C7 87(9) 120 22_565 ?
 N3 C7 C7 84(7) 22_565 120 ?
 N3 C7 C7 80(7) 22_565 22_565 ?
 N3 C7 C7 83(8) 120 120 ?
 N3 C7 N3 105(7) 22_565 . ?
 N3 C7 N3 164(10) 120 22_565 ?
 N3 C7 N3 62(8) 120 . ?
 N3 C7 N3 107(9) 120 99_565 ?
 N3 C7 N3 60(7) 22_565 99_565 ?
 N3 C7 N3 45.6(17) . 99_565 ?
 N3 C7 C3 70(2) 120 120 ?
 N3 C7 C3 108.5(10) 99_565 120 ?
 N3 C7 C3 95.4(10) . 120 ?
 N3 C7 C3 104.2(16) 22_565 120 ?
 N3 C7 C8 95(5) 22_565 . ?
 N3 C7 C8 100(4) 120 . ?
 C8 C7 B1 14.3(18) . 51 ?
 C8 C7 C5 129(2) . . ?
 C8 C7 C7 123(2) . 22_565 ?
 C8 C7 N3 121(2) . 99_565 ?
 C8 C7 N3 123(2) . . ?
 C8 C7 C3 130(3) . 120 ?
 B1 N3 C5 114(3) . 120 ?
 B1 N3 N3 111(2) . 22_565 ?
 B1 N3 C8 13.4(19) . 145_565 ?
 C5 N3 B1 119(3) 22_565 . ?
 C5 N3 C5 14.7(14) 22_565 120 ?
 C5 N3 C7 104.1(13) 22_565 . ?
 C5 N3 C7 102.7(17) 22_565 99_565 ?
 C5 N3 N3 94.2(12) 22_565 22_565 ?
 C5 N3 N3 83.8(8) 120 22_565 ?
 C5 N3 C3 12.2(14) 22_565 . ?
 C5 N3 C8 116(3) 22_565 145_565 ?
 C5 N3 C8 107(3) 120 145_565 ?
 C7 N3 B1 118(3) . . ?
 C7 N3 B1 74(5) 120 . ?
 C7 N3 B1 75(4) 22_565 . ?
 C7 N3 B1 117(3) 99_565 . ?
 C7 N3 C5 62.7(19) 22_565 120 ?
 C7 N3 C5 78(3) 120 22_565 ?
 C7 N3 C5 63(2) 120 120 ?
 C7 N3 C5 97.1(11) . 120 ?
 C7 N3 C5 95.1(17) 99_565 120 ?
 C7 N3 C5 77(3) 22_565 22_565 ?
 C7 N3 C7 1.4(12) 120 22_565 ?
 C7 N3 C7 75(7) 22_565 . ?
 C7 N3 C7 3.5(17) . 99_565 ?
 C7 N3 C7 72(9) 120 99_565 ?
 C7 N3 C7 76(9) 120 . ?
 C7 N3 C7 71(8) 22_565 99_565 ?
 C7 N3 N3 96(7) 22_565 120 ?
 C7 N3 N3 20.5(17) . 22_565 ?
 C7 N3 N3 7(6) 22_565 99_565 ?
 C7 N3 N3 9(7) 120 99_565 ?
 C7 N3 N3 17(2) 99_565 22_565 ?
 C7 N3 N3 97(9) 120 120 ?
 C7 N3 N3 54(6) 22_565 22_565 ?
 C7 N3 N3 56(7) 120 22_565 ?
 C7 N3 C3 90(2) 22_565 . ?
 C7 N3 C3 107.5 . . ?
 C7 N3 C3 90(3) 120 . ?
 C7 N3 C8 110(3) . 145_565 ?
 C7 N3 C8 108(4) 99_565 145_565 ?
 C7 N3 C8 61(4) 120 145_565 ?
 C7 N3 C8 62(4) 22_565 145_565 ?
 N3 N3 B1 82(2) 99_565 . ?
 N3 N3 B1 126(3) 120 . ?
 N3 N3 C5 107.1(11) 120 120 ?
 N3 N3 C5 74.9(14) 99_565 22_565 ?
 N3 N3 C5 60.2(4) 99_565 120 ?
 N3 N3 C5 109.2(12) 120 22_565 ?
 N3 N3 C7 65.4(15) 99_565 99_565 ?
 N3 N3 C7 24.6(17) 120 99_565 ?
 N3 N3 C7 21.1 120 . ?
 N3 N3 C7 69.0(2) 99_565 . ?
 N3 N3 N3 41.5(17) 120 22_565 ?
 N3 N3 N3 90.0(2) 99_565 120 ?
 N3 N3 N3 48.5(17) 99_565 22_565 ?
 N3 N3 C3 107.9(2) 120 . ?
 N3 N3 C3 87.0(3) 99_565 . ?
 N3 N3 C8 122(3) 120 145_565 ?
 N3 N3 C8 69.0(16) 99_565 145_565 ?
 C3 N3 B1 124(2) . . ?
 C3 N3 C5 26.86(12) . 120 ?
 C3 N3 C7 106.8(4) . 99_565 ?
 C3 N3 N3 101.3(5) . 22_565 ?
 C3 N3 C8 124(3) . 145_565 ?
 C8 N3 N3 99(2) 145_565 22_565 ?
 C2 C3 C7 101(3) . 22_565 ?
 C2 C3 C7 103(2) . 120 ?
 C2 C3 N3 91.3(7) . 99_565 ?
 C2 C3 N3 107.9(5) . . ?
 C2 C3 C4 98(2) . 99_565 ?
 C2 C3 C4 121(3) . . ?
 C2 C3 C6 133(3) . 22_565 ?
 C2 C3 C6 109(2) . 120 ?
 C5 C3 C2 82(5) 22_565 . ?
 C5 C3 C2 75(2) 120 . ?
 C5 C3 C5 9(2) 22_565 120 ?
 C5 C3 C7 64(2) 120 22_565 ?
 C5 C3 C7 67.3(4) 120 120 ?
 C5 C3 C7 60(2) 22_565 120 ?
 C5 C3 C7 56(2) 22_565 22_565 ?
 C5 C3 N3 47.8(19) 120 99_565 ?
 C5 C3 N3 87.6(8) 120 . ?
 C5 C3 N3 41(3) 22_565 99_565 ?
 C5 C3 N3 80(3) 22_565 . ?
 C5 C3 C3 6.5(7) 120 99_565 ?
 C5 C3 C3 15(2) 22_565 99_565 ?
 C5 C3 C4 101(6) 22_565 . ?
 C5 C3 C4 54(5) 22_565 99_565 ?
 C5 C3 C4 100(3) 120 . ?
 C5 C3 C4 52(2) 120 99_565 ?
 C5 C3 C6 94(3) 120 22_565 ?
 C5 C3 C6 93(6) 22_565 22_565 ?
 C5 C3 C6 53(5) 22_565 120 ?
 C5 C3 C6 53(2) 120 120 ?
 C7 C3 C7 3.5(18) 120 22_565 ?
 C7 C3 N3 19.9(13) 120 99_565 ?
 C7 C3 N3 16.5(6) 22_565 99_565 ?
 C7 C3 C4 130(3) 120 . ?
 C7 C3 C4 106(2) 120 99_565 ?
 C7 C3 C4 103(2) 22_565 99_565 ?
 C7 C3 C6 98(2) 120 120 ?
 C7 C3 C6 115(3) 120 22_565 ?
 C7 C3 C6 96(2) 22_565 120 ?
 N3 C3 C7 20.4(7) . 120 ?
 N3 C3 C7 23.8(17) . 22_565 ?
 N3 C3 N3 39.9(13) . 99_565 ?
 N3 C3 C4 131(3) . . ?
 N3 C3 C4 123(2) . 99_565 ?
 N3 C3 C4 92(2) 99_565 99_565 ?
 N3 C3 C6 117(3) . 22_565 ?
 N3 C3 C6 87(3) 99_565 120 ?
 N3 C3 C6 114(3) . 120 ?
 C3 C3 C2 69.67(6) 99_565 . ?
 C3 C3 C7 69.4(17) 99_565 22_565 ?
 C3 C3 C7 72.8(4) 99_565 120 ?
 C3 C3 N3 53.1(13) 99_565 99_565 ?
 C3 C3 N3 93.0(3) 99_565 . ?
 C3 C3 C4 99.6(18) 99_565 . ?
 C3 C3 C4 50.6(16) 99_565 99_565 ?
 C3 C3 C6 53.4(18) 99_565 120 ?
 C3 C3 C6 94.5(18) 99_565 22_565 ?
 C4 C3 C7 130(3) . 22_565 ?
 C4 C3 N3 129(3) . 99_565 ?
 C4 C3 C4 49(3) . 99_565 ?
 C4 C3 C6 48(2) . 120 ?
 C6 C3 C7 115(3) 22_565 22_565 ?
 C6 C3 N3 115(3) 22_565 99_565 ?
 C6 C3 C4 15(4) 22_565 . ?
 C6 C3 C4 12(3) 120 99_565 ?
 C6 C3 C4 46(2) 22_565 99_565 ?
 C6 C3 C6 41(3) 22_565 120 ?
 O2 C1 O2 127.4(19) . 22_565 ?
 O2 C1 C2 116.3(10) . . ?
 O2 C1 C2 116.3(10) 22_565 . ?
 C5 C4 C5 12.3(13) 22_565 120 ?
 C5 C4 C3 19.9(6) 22_565 99_565 ?
 C5 C4 C3 7.8(9) 120 99_565 ?
 C3 C4 C5 22.5(7) . 120 ?
 C3 C4 C5 10.4(13) . 22_565 ?
 C3 C4 C3 29.7(11) . 99_565 ?
 C4 C4 C5 58.0(14) 99_565 120 ?
 C4 C4 C5 70.4(19) 99_565 22_565 ?
 C4 C4 C3 80.4(17) 99_565 . ?
 C4 C4 C3 50.6(14) 99_565 99_565 ?
 C6 C4 C5 67(2) 120 22_565 ?
 C6 C4 C5 68(8) 22_565 120 ?
 C6 C4 C5 55.5(17) 120 120 ?
 C6 C4 C5 70(7) 22_565 22_565 ?
 C6 C4 C3 69(9) 22_565 99_565 ?
 C6 C4 C3 76(7) 22_565 . ?
 C6 C4 C3 49(2) 120 99_565 ?
 C6 C4 C3 78(2) 120 . ?
 C6 C4 C4 15(5) 120 99_565 ?
 C6 C4 C4 70(10) 22_565 99_565 ?
 C6 C4 C6 54(10) 22_565 120 ?
 C5 C6 C5 13.5(11) . 99_565 ?
 C5 C6 C3 8.2(11) 99_565 120 ?
 C5 C6 C3 21.4(7) . 120 ?
 C3 C6 C5 24.5(4) 22_565 99_565 ?
 C3 C6 C5 11.2(12) 22_565 . ?
 C3 C6 C3 32.0(15) 22_565 120 ?
 C4 C6 C5 62(3) 120 99_565 ?
 C4 C6 C5 75(2) 120 . ?
 C4 C6 C5 100(10) 22_565 99_565 ?
 C4 C6 C5 95(10) 22_565 . ?
 C4 C6 C3 54.2(18) 120 120 ?
 C4 C6 C3 100(10) 22_565 120 ?
 C4 C6 C3 85(3) 120 22_565 ?
 C4 C6 C3 89(9) 22_565 22_565 ?
 C4 C6 C4 95(10) 22_565 120 ?
 C4 C6 C6 110(10) 22_565 99_565 ?
 C6 C6 C5 61.2(17) 99_565 99_565 ?
 C6 C6 C5 74.7(16) 99_565 . ?
 C6 C6 C3 53.4(14) 99_565 120 ?
 C6 C6 C3 85(2) 99_565 22_565 ?
 C6 C6 C4 15(5) 99_565 120 ?
 B1 C8 B1 156(10) 51 145_565 ?
 B1 C8 F2 104(9) 51 51 ?
 B1 C8 F2 51(7) 51 145_565 ?
 B1 C8 F2 51(7) 145_565 51 ?
 B1 C8 F2 104(9) 145_565 145_565 ?
 B1 C8 C7 95(5) 51 166 ?
 B1 C8 C7 99(5) 51 99_565 ?
 B1 C8 C7 95(4) 145_565 99_565 ?
 B1 C8 C7 99(5) 145_565 . ?
 B1 C8 C7 95(4) 51 . ?
 B1 C8 C7 99(5) 51 72_565 ?
 B1 C8 C7 95(5) 145_565 72_565 ?
 B1 C8 C7 99(5) 145_565 166 ?
 B1 C8 N3 76(4) 51 120 ?
 B1 C8 N3 117(5) 145_565 51 ?
 B1 C8 N3 76(4) 145_565 22_565 ?
 B1 C8 N3 117(4) 145_565 120 ?
 B1 C8 N3 117(4) 51 22_565 ?
 B1 C8 N3 117(5) 51 145_565 ?
 B1 C8 N3 76(4) 51 51 ?
 B1 C8 N3 76(4) 145_565 145_565 ?
 F2 C8 F2 53(3) 51 145_565 ?
 F2 C8 C7 118(2) 51 72_565 ?
 F2 C8 C7 120(3) 51 166 ?
 F2 C8 C7 120.3(15) 145_565 99_565 ?
 F2 C8 C7 118.3(13) 51 99_565 ?
 F2 C8 C7 120.3(15) 51 . ?
 F2 C8 C7 118(2) 145_565 166 ?
 F2 C8 C7 118.3(13) 145_565 . ?
 F2 C8 C7 120(3) 145_565 72_565 ?
 F2 C8 N3 129.1(16) 51 120 ?
 F2 C8 N3 129.1(16) 145_565 22_565 ?
 F2 C8 N3 108(3) 51 145_565 ?
 F2 C8 N3 107.9(17) 145_565 120 ?
 F2 C8 N3 107.9(18) 51 22_565 ?
 F2 C8 N3 129(3) 51 51 ?
 F2 C8 N3 108(3) 145_565 51 ?
 F2 C8 N3 129(3) 145_565 145_565 ?
 C7 C8 C7 4(2) 99_565 . ?
 C7 C8 C7 113(4) 72_565 99_565 ?
 C7 C8 C7 114(4) 72_565 . ?
 C7 C8 C7 114(4) 99_565 166 ?
 C7 C8 C7 4(4) 72_565 166 ?
 C7 C8 C7 113(4) 166 . ?
 C7 C8 N3 112(2) 166 22_565 ?
 C7 C8 N3 112(3) 99_565 51 ?
 C7 C8 N3 110(3) . 51 ?
 C7 C8 N3 110(3) 99_565 145_565 ?
 C7 C8 N3 19.1(6) 166 51 ?
 C7 C8 N3 23(4) 166 145_565 ?
 C7 C8 N3 19.1(4) 99_565 22_565 ?
 C7 C8 N3 112(3) . 145_565 ?
 C7 C8 N3 19.1(4) . 120 ?
 C7 C8 N3 112(2) 72_565 120 ?
 C7 C8 N3 110(2) 72_565 22_565 ?
 C7 C8 N3 23(2) 99_565 120 ?
 C7 C8 N3 23(4) 72_565 51 ?
 C7 C8 N3 23(2) . 22_565 ?
 C7 C8 N3 19.1(6) 72_565 145_565 ?
 C7 C8 N3 110(2) 166 120 ?
 N3 C8 N3 117(5) 120 145_565 ?
 N3 C8 N3 117(5) 51 22_565 ?
 N3 C8 N3 42(2) 120 22_565 ?
 N3 C8 N3 101(3) 120 51 ?
 N3 C8 N3 42(4) 145_565 51 ?
 N3 C8 N3 101(3) 145_565 22_565 ?
 B1 F1 C8 4.1(17) . 145_565 ?
 F2 F1 B1 49(2) 99_565 . ?
 F2 F1 C8 46(3) 99_565 145_565 ?
 F1 F1 B1 82(4) 166 . ?
 F1 F1 F2 79(5) 166 99_565 ?
 F1 F1 C8 83(3) 166 145_565 ?
 Zr1 O1 Zr1 113.3(2) 9 5 ?
 Zr1 O1 Zr1 113.3(2) . 5 ?
 Zr1 O1 Zr1 113.3(2) . 9 ?

_smtbx_masks_special_details       ?
loop_
  _smtbx_masks_void_nr
  _smtbx_masks_void_average_x
  _smtbx_masks_void_average_y
  _smtbx_masks_void_average_z
  _smtbx_masks_void_volume
  _smtbx_masks_void_count_electrons
  _smtbx_masks_void_content
 1 -0.695 -0.337 -0.911 9488.8 642.0 ?

_shelx_res_file
;
    yangyh-102h_auto.res created by SHELXL-2014/7

TITL yangyh-102h_auto_a.res in Fm-3m
REM Old TITL yangyh-102h_auto_a.res in Fm-3m
REM SHELXT solution in Fm-3m: R1 0.164, Rweak 0.011, Alpha 0.019
REM <I/s> 0.000 for 0 systematic absences, Orientation as input
REM Formula found by SHELXT: C8 Co3
CELL 1.54184 26.786747 26.786747 26.786747 90 90 90
ZERR 24.00128 0.000342 0.000342 0.000342 0 0 0
LATT 4
SYMM -X,-Y,+Z
SYMM -X,+Y,-Z
SYMM +X,-Y,-Z
SYMM +Z,+X,+Y
SYMM +Z,-X,-Y
SYMM -Z,-X,+Y
SYMM -Z,+X,-Y
SYMM +Y,+Z,+X
SYMM -Y,+Z,-X
SYMM +Y,-Z,-X
SYMM -Y,-Z,+X
SYMM +Y,+X,-Z
SYMM -Y,-X,-Z
SYMM +Y,-X,+Z
SYMM -Y,+X,+Z
SYMM +X,+Z,-Y
SYMM -X,+Z,+Y
SYMM -X,-Z,-Y
SYMM +X,-Z,+Y
SYMM +Z,+Y,-X
SYMM +Z,-Y,+X
SYMM -Z,+Y,+X
SYMM -Z,-Y,-X
SFAC C H B F N O Zr
UNIT 360 312 24 48 48 128 24
DFIX 1.22 C1 O2
DFIX 1.55 C3 C4
DFIX 1.55 C6 C5
DFIX 1.4 C7 C8
DFIX 1.4 B1 F2
DFIX 1.45 F1 B1
DFIX 2.2 F2 F1
DFIX 1.5 B1 N3
DFIX 1.37 C3 N3
FLAT C2 C5 C7 C1 C6 C8 O2 C3 C4 N3
DELU O2 C1 C2 C3 C5 N3 C7 B1 F2
DELU O2 C1 C2 C3 C5 N3 C4 C7 C6 B1 C8 F2
DELU O2 C1 C2 C5 C3 C7 C6 N3 C4 C8 B1 F2 F1
SIMU O2 C1 C2 C3 C5 N3 C7 B1 F2
SIMU C3 O2 C1 C2 C5 N3 C4 C7 C6 B1 C8 F2
SIMU O2 C1 C2 C5 C3 C7 C6 N3 C4 C8 B1 F2 F1
ISOR 0.01 0.02 O2 B1 F2 C7 N3 C3 C2 C5 C1 C4
ISOR 0.01 0.02 C8
ISOR 0.01 0.02 B1 F1
ISOR 0.01 0.02 C6

L.S. 11
PLAN  50
SIZE 0.11 0.1 0.07
TEMP -123
list 4
ABIN
fmap 2
acta
OMIT -3 134
REM <olex2.extras>
REM <HklSrc "%.\\YangYH-102H_auto.hkl">
REM </olex2.extras>

WGHT    0.189600  462.114105
FVAR       0.83385
ZR1   7    0.398657    0.500000    0.500000    10.12500    0.00277    0.01525 =
         0.01525    0.00000    0.00000    0.00000
O2    6    0.362103    0.500000    0.421890    10.50000    0.05856    0.08479 =
         0.06229    0.00000   -0.02902    0.00000
B1    3    0.208913    0.513394    0.291087    10.12500    0.09105    0.10153 =
         0.09105   -0.00124   -0.00831    0.00124
F2    4    0.180416    0.478283    0.319584    10.12500    0.09490    0.10824 =
         0.09490    0.00027   -0.00421   -0.00027
AFIX  56
C2    1    0.338686    0.500000    0.338686    10.25000    0.07974    0.10392 =
         0.07974    0.00000   -0.02027    0.00000
C5    1    0.345098    0.492339    0.286791    10.25000    0.07866    0.08694 =
         0.07991   -0.00279   -0.01735   -0.00067
C7    1    0.299764    0.501822    0.262379    10.25000    0.08059    0.07894 =
         0.08015    0.00000   -0.01794    0.00000
N3    5    0.265340    0.521274    0.299385    10.25000    0.08548    0.09789 =
         0.09110    0.00207   -0.01379    0.00594
C3    1    0.289394    0.518492    0.346543    10.25000    0.08673    0.09902 =
         0.08665    0.00042   -0.01220    0.00886
AFIX   0
C1    1    0.377235    0.500000    0.377235    10.25000    0.07056    0.08085 =
         0.07056    0.00000   -0.00917    0.00000
C4    1    0.269094    0.528129    0.399641    10.25000    0.10493    0.11250 =
         0.09905   -0.00506   -0.00310    0.00632
AFIX   3
H4A   2    0.294024    0.512709    0.421511    10.25000   -1.50000
H4C   2    0.235704    0.516619    0.409201    10.25000   -1.50000
H4B   2    0.270824    0.564529    0.402891    10.25000   -1.50000
AFIX   0
C6    1    0.392122    0.477088    0.257161    10.25000    0.09264    0.10811 =
         0.09963   -0.00269   -0.00473    0.00674
AFIX   3
H6A   2    0.417612    0.499998    0.255851    10.25000   -1.50000
H6B   2    0.383772    0.466528    0.223131    10.25000   -1.50000
H6C   2    0.404992    0.448448    0.275981    10.25000   -1.50000
AFIX   0
C8    1    0.289036    0.500000    0.210964    10.12500    0.08970    0.10345 =
         0.08970    0.00000   -0.01675    0.00000
AFIX   3
H8    2    0.317476    0.483670    0.194980    10.12500   -1.50000
AFIX   0

F1    4    0.194781    0.559108    0.316074    10.12500    0.10616    0.10922 =
         0.11376   -0.00271   -0.00587    0.01353
O1    6    0.453141    0.453141    0.453141    10.16667    0.02274    0.02274 =
         0.02274    0.00442    0.00442    0.00442
HKLF 4

REM  yangyh-102h_auto_a.res in Fm-3m
REM R1 =  0.0983 for     818 Fo > 4sig(Fo)  and  0.1035 for all     911 data
REM     89 parameters refined using    204 restraints

END

WGHT      0.1896    462.2376

REM Highest difference peak  1.870,  deepest hole -1.981,  1-sigma level  0.209
Q1    1   0.5000  0.5000  0.5000  10.02083  0.05    1.87
Q2    1   0.4406  0.5000  0.4732  10.50000  0.05    1.29
Q3    1   0.4192  0.5479  0.5000  10.50000  0.05    1.23
Q4    1   0.4287  0.4615  0.5000  10.50000  0.05    1.22
Q5    1   0.3463  0.5000  0.5000  10.12500  0.05    1.05
Q6    1   0.4046  0.5000  0.4451  10.50000  0.05    1.01
Q7    1   0.5000  0.4518  0.4809  10.50000  0.05    1.01
Q8    1   0.4014  0.5174  0.4502  11.00000  0.05    0.92
Q9    1   0.3646  0.5253  0.4747  10.50000  0.05    0.92
Q10   1   0.4358  0.4843  0.4715  11.00000  0.05    0.91
Q11   1   0.3690  0.5000  0.4613  10.50000  0.05    0.86
Q12   1   0.3035  0.5000  0.5000  10.12500  0.05    0.83
Q13   1   0.3828  0.5330  0.5330  10.50000  0.05    0.80
Q14   1   0.4341  0.4341  0.4341  10.16667  0.05    0.66
Q15   1   0.4083  0.5296  0.4083  10.50000  0.05    0.65
Q16   1   0.4109  0.5000  0.4327  10.50000  0.05    0.61
Q17   1   0.4562  0.4562  0.2619  10.50000  0.05    0.57
Q18   1   0.3510  0.5389  0.3652  11.00000  0.05    0.57
Q19   1   0.3132  0.5000  0.3830  10.50000  0.05    0.57
Q20   1   0.3633  0.5639  0.4361  10.50000  0.05    0.56
Q21   1   0.3200  0.5381  0.4528  11.00000  0.05    0.53
Q22   1   0.1516  0.5000  0.3484  10.25000  0.05    0.52
Q23   1   0.3538  0.4544  0.4290  11.00000  0.05    0.50
Q24   1   0.3211  0.5000  0.4420  10.50000  0.05    0.48
Q25   1   0.3289  0.5472  0.4528  10.50000  0.05    0.48
Q26   1   0.3974  0.5347  0.4653  10.50000  0.05    0.48
Q27   1   0.3182  0.5459  0.3355  11.00000  0.05    0.44
Q28   1   0.3959  0.5000  0.2590  10.50000  0.05    0.44
Q29   1   0.2931  0.5531  0.3657  11.00000  0.05    0.42
Q30   1   0.3043  0.5570  0.3531  11.00000  0.05    0.42
Q31   1   0.2946  0.5489  0.2946  10.50000  0.05    0.37
Q32   1   0.2500  0.5000  0.2500  10.12500  0.05    0.36
Q33   1   0.2209  0.5000  0.4241  10.50000  0.05    0.35
Q34   1   0.4123  0.4327  0.2989  11.00000  0.05    0.34
Q35   1   0.3448  0.5394  0.4218  11.00000  0.05    0.34
Q36   1   0.3130  0.5484  0.3627  11.00000  0.05    0.33
Q37   1   0.3111  0.5000  0.4138  10.50000  0.05    0.33
Q38   1   0.1664  0.5798  0.3336  10.50000  0.05    0.33
Q39   1   0.3316  0.5417  0.4174  11.00000  0.05    0.33
Q40   1   0.3120  0.5086  0.3120  10.50000  0.05    0.32
Q41   1   0.2786  0.5000  0.5000  10.12500  0.05    0.32
Q42   1   0.3109  0.5281  0.3109  10.50000  0.05    0.32
Q43   1   0.3694  0.4335  0.2305  11.00000  0.05    0.31
Q44   1   0.4022  0.4325  0.3094  11.00000  0.05    0.31
Q45   1   0.2319  0.5703  0.4213  11.00000  0.05    0.31
Q46   1   0.1653  0.5654  0.3347  10.50000  0.05    0.29
Q47   1   0.1765  0.5916  0.3235  10.50000  0.05    0.28
Q48   1   0.4437  0.5000  0.2713  10.50000  0.05    0.28
Q49   1   0.4050  0.3838  0.4050  10.50000  0.05    0.27
Q50   1   0.3036  0.5000  0.4504  10.50000  0.05    0.26
;
_shelx_res_checksum                44527
_shelx_hkl_file
;
   0   2  -2 140509. 2703.66   4
  -2   0  -2 134852. 1908.50   3
  -2   2  -2 396212. 4608.93   3
  -1   3   1 94258.8 1924.03   1
  -3   1  -1 92363.8 2010.09   4
   1   3   1 94776.9 1521.97   3
  -3   1  -1 94128.5 1918.16   1
  -3  -1  -3 1162.05 290.140   3
   3   1  -3 1082.27 239.271   4
   1   3  -3 1086.64 706.631   4
  -3   1  -3 1273.22 507.849   3
  -3   3  -1 324.775 744.003   4
  -3   3  -3 91913.8 2737.71   3
   0   4   0 189817. 3128.62   3
  -4   0   0 192908. 2261.03   4
   2   2  -4 968.161 494.630   4
   0   2  -4 9734.84 858.226   4
  -4   0  -2 8952.95 720.210   1
  -4   2   0 8527.04 978.595   4
  -2   4   0 8714.23 957.220   1
   0   4   2 8644.63 696.193   1
   0   4  -2 9716.80 830.234   3
  -2   2  -4 1634.56 552.243   3
  -4   2  -2 1338.02 659.806   4
   2   4   2 1390.69 244.271   3
  -4   2  -2 358.524 616.189   1
   2   4  -4 106464. 3212.18   4
   4   2  -4 92993.1 1992.61   4
   0   4  -4 35795.4 2139.04   4
  -4   0  -4 32717.5 1331.31   3
  -4   4  -2 89970.9 3431.37   4
  -4   2  -4 85039.1 2654.86   3
   2   4   4 83506.7 1227.11   1
  -4   4  -4 259253. 5200.86   3
  -1   5   1 51645.3 2050.29   1
  -1   5  -1 51738.6 2081.11   3
   1   5   1 52903.1 1613.87   3
  -5   1  -1 51823.6 1828.03   4
   3   3  -5 63101.6 2289.02   4
  -5  -3  -3 65216.3 1166.48   1
  -5  -1  -3 41900.0 1501.09   1
   1   3  -5 42581.1 1986.35   4
  -1   3  -5 48045.4 2183.76   4
   1   5   3 42292.9 1442.60   1
  -5   3  -1 42090.3 2275.60   4
  -5   1  -3 40985.7 1892.40   1
  -5   3  -3 59432.9 2623.10   1
  -3   3  -5 60166.7 2222.19   3
  -5   3  -3 61023.1 2687.22   4
  -5  -1  -5 182983. 2772.51   3
   5   1  -5 179850. 2266.76   4
   1   5  -5 184720. 5081.55   4
  -5   1  -5 180551. 3710.72   3
  -1   5  -5 177747. 5144.73   4
  -5   5  -3 264369. 6514.68   4
  -5   3  -5 261806. 5216.40   3
  -5   5  -5 261555. 6806.42   4
  -5   5  -5 263485. 5816.59   3
  -6   0   0 599195. 5276.70   4
   0   6   0 599296. 6681.17   3
  -2   6   2 307.412 631.018   1
   0   6   2 11756.0 1119.34   1
  -6   0  -2 12788.3 981.528   1
  -6   2   0 12353.6 1196.69   4
   0   6  -2 13150.8 1140.32   3
  -2   6   0 11584.5 1374.15   1
  -6   2  -2 5.39397 695.671   1
  -6   2  -2 834.124 722.505   4
   2   6   2-30.9967 294.253   3
   4   4  -6 176320. 4271.94   4
   2   4  -6 75374.0 3045.54   4
  -4   6   2 76897.4 2875.49   1
   4   2  -6 73164.2 2104.41   4
   0   4  -6 69786.4 2962.88   4
   0   6   4 58709.8 1961.72   1
  -6   4  -2 76270.1 3182.18   1
  -6   4  -2 79333.3 3438.52   4
   2   6   4 75026.2 1711.52   3
  -6   2  -4 79946.1 2930.47   4
  -6   4  -4 165878. 5099.56   4
  -6   4  -4 165765. 4644.35   3
  -4   4  -6 178931. 4213.98   3
   6   2  -6 38218.9 1321.72   4
   2   6  -6 49616.6 2948.06   4
  -6   0  -6 3437.02 616.594   3
   0   6  -6 3238.86 1297.69   4
   2   6   6 44825.3 1367.98   1
  -6   6  -2 44826.9 2764.86   1
  -6   2  -6 48232.3 2546.17   4
  -2   6  -6 42353.8 2877.65   4
  -6   2  -6 45436.8 2187.57   3
  -6   4  -6 177793. 4763.35   3
  -6   6  -4 173526. 5218.17   3
  -6   4  -6 173717. 5478.94   4
  -4   6  -6 173997. 5881.61   4
  -4   6  -6 173732. 4650.21   3
  -6   6  -4 177066. 6061.24   4
  -6   6  -6 257311. 7548.46   4
  -6   6  -6 253578. 6250.32   3
   1   7  -1 143605. 3192.52   3
  -1   7  -1 127856. 3621.35   3
   1   7   1 130812. 3014.26   3
  -7   1  -1 131804. 3330.41   4
  -7  -1   1 134104. 2111.04   4
  -3   7   3 1527.52 682.476   1
   3   3  -7 2025.93 751.752   4
  -7  -3  -3 2114.06 434.657   1
  -1   7   3 3401.86 796.815   1
  -7  -1  -3 3166.87 640.206   1
   1   3  -7 2120.86 797.837   4
  -3   7   1 1934.93 937.877   1
  -7   3  -1 2520.51 1017.31   4
  -1   3  -7 2601.34 841.919   4
  -7   3  -1 3050.98 914.895   1
  -7   1  -3 2276.43 755.253   1
  -7   1  -3 3616.81 798.606   4
  -7   3  -3 1645.72 919.449   4
  -7   3  -3 1593.14 844.925   1
   3   5  -7 108325. 3910.27   4
   5   3  -7 103587. 3062.04   4
  -5   7   3 98874.6 3533.14   1
  -7  -3  -5 99894.1 1556.13   3
  -7  -1  -5 12507.9 1034.90   3
   1   5  -7 12875.5 1599.14   4
  -5   7   1 13792.6 1655.95   1
  -1   7   5 14321.0 1179.07   1
  -1   7  -5 12949.6 1817.65   4
  -5   7  -1 11843.9 1567.57   1
   1   7   5 12522.8 1009.27   1
  -1   5  -7 12671.6 1661.83   4
  -7   5  -1 11466.0 1444.85   1
  -7   1  -5 11555.0 1194.98   3
  -7   5  -3 103838. 4256.26   1
  -3   7  -5 99211.4 3537.15   3
  -3   7  -5 106425. 4702.17   4
  -7   5  -3 102764. 4360.67   4
  -7   3  -5 104151. 3941.88   4
  -5   3  -7 101621. 3857.93   4
  -5   7  -3 103765. 4039.58   3
  -3   5  -7 98548.7 4205.00   4
  -7   3  -5 104686. 3708.95   3
  -7   5  -5 189886. 5445.34   3
  -5   7  -5 185384. 6484.69   4
  -7   5  -5 175888. 5963.08   4
  -5   5  -7 186298. 4761.05   3
  -5   5  -7 183821. 6003.78   4
  -5   7  -5 179929. 5261.00   3
  -7   7   1-303.141 921.971   1
   7   1  -7 885.402 352.413   4
   1   7  -7 1128.70 1113.20   4
  -7   1  -7 1281.85 577.127   3
  -7   7  -1 533.312 1035.05   1
  -1   7  -7 1275.57 1243.32   4
   1   7   7 1154.45 479.412   1
  -7   3  -7 32976.9 2048.91   3
  -7   3  -7 36085.0 2593.56   4
  -3   7  -7 35921.8 3038.91   4
  -7   5  -7 210069. 6782.54   4
  -7   7  -5 206450. 7045.86   4
  -5   7  -7 204242. 7127.52   4
  -7   5  -7 206199. 5572.75   3
  -7   7  -5 205727. 6073.43   3
  -5   7  -7 211820. 5515.82   3
  -7   7  -7 156786. 5194.24   3
  -7   7  -7 151617. 6437.07   4
  -8   0   0 747390. 7088.79   4
   0   8   0 756266. 8409.26   3
  -2   8   2 133206. 4239.77   1
   0   8   2 86417.5 2878.22   3
  -8   2   0 81359.6 2964.69   4
  -8   0  -2 87875.1 2685.02   4
  -2   8   0 83085.5 3329.38   3
   0   8  -2 87818.9 2940.57   3
  -2   8  -2 123791. 3965.61   3
  -8   2  -2 120970. 3868.14   4
  -8   2  -2 128911. 3814.01   1
   2   8   2 124677. 2705.09   3
   4   4  -8 59454.8 2759.66   4
  -4   8   4 57658.4 2770.67   1
  -2   8   4 6613.66 1058.08   1
  -8  -2  -4 6203.85 832.142   1
   2   4  -8 3982.47 1000.69   4
   4   2  -8 4629.92 788.317   4
  -4   8   2 7131.20 1291.52   1
  -8   4   0 4985.97 1113.57   1
  -4   8   0 1282.32 1017.50   1
  -8   0  -4 3983.96 827.721   1
   0   4  -8 4890.62 1107.55   4
   0   8   4 3688.17 827.351   1
  -8   2  -4 6755.26 1286.46   1
  -8   4  -2 6916.76 1411.34   4
  -2   4  -8 4528.40 1134.95   4
  -2   8  -4 6429.96 1071.66   3
  -8   2  -4 5864.70 1106.03   4
   2   8   4 5049.66 625.673   3
  -4   8  -2 6136.11 1215.79   3
  -8   4  -2 6148.43 1327.48   1
  -8   4  -4 59780.4 3350.53   4
  -4   4  -8 60379.5 3227.69   4
  -4   8  -4 53840.1 2971.82   3
   4   6  -8 112695. 4221.78   4
  -6   8   4 107429. 4042.81   1
  -2   8   6 4899.62 887.482   1
  -6   8   2 4633.54 1177.15   1
   2   6  -8 4573.11 1288.63   4
  -8  -2  -6 4293.85 534.087   3
   6   2  -8 5140.98 726.302   4
  -8   0  -6 1270.70 563.562   3
  -6   8   0 823.631 963.812   1
   0   6  -8-10.6533 1081.80   4
  -8   6   0 1035.18 977.370   1
   0   8   6 2368.20 651.031   1
  -8   6  -2 5749.42 1385.60   1
  -2   8  -6 4409.80 1390.28   4
  -8   2  -6 6441.92 1107.78   3
  -2   6  -8 4815.88 1367.16   4
  -8   2  -6 5836.30 1174.42   4
  -4   8  -6 102570. 3855.20   3
  -8   4  -6 104588. 4654.40   4
  -4   8  -6 108593. 5185.09   4
  -6   4  -8 103120. 4536.22   4
  -6   8  -4 104228. 4341.72   3
  -4   6  -8 97881.5 4789.30   4
  -8   4  -6 101999. 4006.03   3
  -8   6  -4 100577. 4793.33   4
  -6   8  -6 146726. 6307.24   4
  -8   6  -6 146663. 6053.64   4
  -6   6  -8 146940. 6023.96   4
  -8   6  -6 151460. 5218.58   3
  -6   8  -6 142405. 5033.60   3
  -8   8   4 3045.00 1135.58   1
  -8   8   2 102946. 4440.97   1
   0   8  -8 280154. 8051.92   4
  -8   8   0 272480. 7671.21   1
  -2   8  -8 102782. 5216.15   4
  -8   2  -8 103952. 3414.85   3
  -8   8  -2 105555. 5023.66   1
  -8   2  -8 106855. 4379.21   4
  -8   8  -4 3888.55 1136.71   3
  -8   4  -8 6600.58 1617.16   4
  -8   4  -8 3977.05 970.025   3
  -4   8  -8 5711.84 1818.86   4
  -8   8  -6 17214.1 2562.43   4
  -8   8  -6 13713.6 1817.92   3
  -6   8  -8 15253.0 2349.46   4
  -8   6  -8 15054.1 2324.81   4
  -8   6  -8 18190.4 1851.02   3
  -8   8  -8 4227.02 1672.51   4
  -8   8  -8 6287.98 1314.48   3
  -9  -1  -1 302921. 4618.58   4
  -1   9   1 308785. 6204.28   3
   1   9   1 305775. 5150.05   3
  -9  -1   1 302611. 3822.47   4
  -9   1  -1 301310. 5646.18   4
  -1   9  -1 300584. 6075.45   3
  -9  -3  -3 36.9042 365.408   1
   3   3  -9-153.429 584.176   4
  -3   9   3 1186.17 938.195   1
  -3   9   1 17740.5 1871.15   1
  -1   9   3 17474.9 1680.41   1
  -9  -1  -3 19143.9 1368.82   1
   1   3  -9 17948.4 1657.52   4
  -9   1  -3 17157.9 1579.08   1
  -1   9  -3 17328.3 1566.29   3
  -3   9  -1 17029.3 1821.10   3
  -9   3  -1 18858.7 1749.89   1
  -9   3  -1 18424.9 1792.59   4
  -1   3  -9 17471.9 1769.90   4
  -9   1  -3 18020.9 1591.89   4
   1   9   3 16610.3 1275.87   3
  -9   3  -3 1171.90 1003.89   4
  -9   3  -3 160.392 832.157   1
  -3   3  -9 661.192 929.072   4
  -3   9  -3-174.489 666.359   3
  -5   9   5 45272.4 2798.51   1
   5   5  -9 38862.6 2562.29   4
   5   3  -9 11837.5 1295.82   4
  -9  -3  -5 12158.9 893.877   3
  -5   9   3 12640.3 1632.93   1
  -3   9   5 12282.6 1459.54   1
   3   5  -9 10798.6 1515.80   4
  -1   9   5 14508.0 1463.17   1
  -5   9   1 14685.8 1891.35   1
   1   5  -9 13538.6 1704.64   4
  -1   5  -9 10411.3 1658.96   4
  -9   1  -5 15181.3 1566.16   4
  -9   5  -1 14109.3 1766.78   1
  -9   5  -3 14431.2 1817.35   1
  -3   5  -9 13571.5 1840.69   4
  -5   9  -3 11307.5 1709.28   3
  -3   9  -5 13144.4 1537.84   3
  -5   3  -9 13440.3 1677.00   4
  -9   5  -3 11280.2 1723.77   4
  -9   3  -5 11056.2 1547.01   4
  -9   5  -5 38249.3 3030.57   4
  -5   9  -5 42124.1 2801.69   3
  -9   5  -5 38325.5 2771.08   3
  -5   5  -9 39485.1 3077.50   4
  -7   9   5 12750.5 1759.62   1
  -3   9   7 16777.7 1627.66   1
   3   7  -9 17650.2 2181.88   4
  -7   9   3 16449.9 1956.10   1
  -7   9   1 136802. 5544.28   1
  -1   9   7 138166. 4047.34   1
   1   7  -9 128676. 5392.13   4
  -9  -1  -7 127555. 3092.94   3
  -9   7   1 127984. 5007.15   1
  -9   7  -1 134882. 5493.73   1
  -1   7  -9 124612. 5419.28   4
  -9   1  -7 125709. 3848.37   3
  -7   9  -1 135172. 5667.34   1
  -9   7  -3 17203.1 2229.10   1
  -7   3  -9 18567.2 2128.24   4
  -3   9  -7 22071.6 2729.93   4
  -3   7  -9 18447.2 2402.56   4
  -9   3  -7 16702.0 1678.05   3
  -7   9  -3 15664.2 1980.06   3
  -9   3  -7 18603.0 2156.13   4
  -7   5  -9 12628.4 1923.04   4
  -5   9  -7 13984.9 1589.12   3
  -5   7  -9 12402.6 2159.34   4
  -5   9  -7 13658.9 2282.18   4
  -9   7  -5 12421.4 2147.61   4
  -9   5  -7 14833.0 1741.68   3
  -7   9  -5 12650.1 1759.62   3
  -9   7  -5 15053.7 1960.64   3
  -9   5  -7 12489.6 2148.72   4
  -9   7  -7-844.705 1436.55   4
  -9   7  -7 841.145 853.271   3
  -7   9  -7 209.329 1313.75   4
  -7   9  -7 1441.56 1105.30   3
  -7   7  -9 1504.02 1409.95   4
  -9   9   5 19827.0 2259.11   1
  -9   9   3 112213. 5126.85   1
  -9   9   1 306343. 8812.16   1
  -1   9   9 319570. 6063.77   1
  -9   9  -1 326945. 9273.17   1
  -1   9  -9 311580. 9298.35   4
  -3   9  -9 106815. 5711.46   4
  -9   3  -9 111467. 5176.21   4
  -9   5  -9 19809.4 2576.51   4
  -5   9  -9 16952.7 2592.88   4
  -9   5  -9 19561.8 1854.53   3
  -9   9  -5 18848.8 2357.78   3
  -9   7  -9 67501.9 3629.37   3
  -9   7  -9 63816.0 4683.49   4
  -7   9  -9 59230.8 4642.07   4
  -9   9  -7 63319.2 3896.21   3
  -9   9  -7 62383.0 4749.34   4
  -9   9  -9 181358. 6254.97   3
  -9   9  -9 178717. 8231.26   4
   0  10   0 531828. 7797.76   3
 -10   0   0 532752. 6850.54   4
 -10  -2   0 86473.3 2322.59   4
  -2  10   0 83456.8 3593.63   3
 -10   0  -2 87075.2 3082.30   4
   0  10   2 82942.6 3157.36   3
 -10   0  -2 86678.6 3076.91   1
   0  10  -2 89510.2 3233.85   3
 -10   2  -2 17196.3 1652.77   1
  -2  10  -2 18397.5 1759.84   3
 -10   2  -2 17194.0 1821.27   4
   4   4 -10 429.896 734.509   4
  -4  10   4 1671.76 1067.66   1
  -2  10   4 1562.65 875.246   1
  -4  10   2 2161.86 1018.63   1
   4   2 -10 2785.56 756.245   4
   2   4 -10 2534.99 958.184   4
 -10  -2  -4 2084.84 724.458   1
   0  10   4 38718.9 2215.55   3
 -10   4   0 35864.0 2473.89   1
   0   4 -10 33450.1 2498.29   4
 -10   0  -4 35230.5 2254.80   1
 -10   0  -4 35130.2 2185.29   4
 -10   2  -4 2408.28 895.503   4
 -10   4  -2 3722.55 1238.49   4
   2  10   4 2313.44 539.357   3
 -10   4  -2 1015.29 840.877   1
  -2   4 -10 2247.68 1118.94   4
  -4  10  -2 2099.82 1112.46   3
 -10   2  -4 1579.21 920.806   1
  -2  10  -4 2899.03 1034.33   3
 -10   4  -4-1289.85 1216.30   4
 -10   4  -4 880.983 1011.52   1
  -4  10  -4 767.135 928.377   3
  -4   4 -10 592.986 859.801   4
  -6  10   6 18967.4 2064.68   1
   4   6 -10 1386.77 992.155   4
  -6  10   4 3494.21 1268.66   1
  -4  10   6 2595.00 1089.53   1
  -6  10   2 8907.13 1762.14   1
   6   2 -10 10429.9 1182.07   4
  -2  10   6 10344.5 1468.50   1
   2   6 -10 10592.5 1734.90   4
   0  10   6 41997.4 2419.53   1
 -10   6   0 42643.9 2982.71   1
   0   6 -10 37960.7 3021.32   4
  -6  10   0 39991.6 3149.48   1
 -10   0  -6 39736.3 2230.65   3
  -6  10  -2 10263.9 1660.55   3
  -2   6 -10 8646.12 1768.72   4
 -10   2  -6 10878.3 1643.89   4
 -10   2  -6 10519.9 1417.44   3
 -10   6  -2 10866.9 1790.73   1
 -10   4  -6 1620.68 821.378   3
  -6  10  -4 2305.55 1092.37   3
  -6   4 -10 1741.91 1107.15   4
 -10   4  -6 2370.21 1338.70   4
 -10   6  -4 1295.71 1131.37   4
  -4   6 -10 1878.30 1310.70   4
  -4  10  -6 4264.66 1176.45   3
  -6  10  -6 20502.0 2126.79   3
 -10   6  -6 18135.1 2008.05   3
 -10   6  -6 16659.9 2366.78   4
  -6   6 -10 17213.3 2295.47   4
  -8  10   6 21694.0 2366.18   1
  -6  10   8 19040.9 2048.63   1
 -10   8   4 43892.0 3201.20   1
  -4  10   8 43344.5 2865.64   1
  -8  10   4 46457.4 3376.83   1
 -10   8   2 189720. 6622.47   1
   2   8 -10 194903. 6974.03   4
  -8  10   2 199463. 7075.01   1
  -2  10   8 202894. 5489.93   1
 -10   0  -8 318388. 5535.22   3
  -8  10   0 316342. 9160.13   1
 -10   8   0 307488. 8792.88   1
   0   8 -10 301048. 8931.13   4
 -10   2  -8 199011. 6536.84   4
  -2   8 -10 198052. 7476.08   4
 -10   8  -2 200272. 7391.75   1
  -8   2 -10 214636. 6710.49   4
 -10   2  -8 187033. 5078.00   3
 -10   4  -8 44137.0 2828.64   3
  -8   4 -10 44091.9 3410.17   4
  -4   8 -10 42626.4 3703.29   4
 -10   4  -8 46220.9 3582.58   4
  -8  10  -4 43618.3 3272.84   3
 -10   8  -4 42322.1 3382.70   3
  -8  10  -6 19137.3 2276.63   3
 -10   6  -8 19065.9 2090.52   3
 -10   8  -6 18533.7 2251.55   3
 -10   6  -8 18800.5 2570.39   4
  -8   6 -10 17769.1 2646.40   4
  -6   8 -10 18263.6 2786.49   4
 -10   8  -6 18444.7 2603.70   4
  -8  10  -8 109658. 4948.31   3
  -8   8 -10 104873. 6228.89   4
 -10   8  -8 98655.4 5942.26   4
 -10   8  -8 101141. 4796.36   3
 -10  10   8 140938. 6282.55   1
 -10  10   6 20123.4 2486.86   1
 -10  10   4 54021.8 3929.43   1
 -10  10   2 187427. 7371.44   1
 -10  10   0 292031. 9449.22   1
  -2  10 -10 187989. 7793.40   4
 -10   2 -10 194646. 7052.67   4
 -10   4 -10 54703.6 4120.87   4
  -4  10 -10 48202.1 4159.60   4
 -10  10  -4 51649.3 3852.13   3
 -10   6 -10 17085.3 2645.73   4
 -10  10  -6 20313.0 2418.67   3
  -6  10 -10 21962.7 2975.35   4
  -8  10 -10 153423. 7822.28   4
 -10   8 -10 146033. 7678.92   4
 -10  10  -8 146300. 6088.30   3
 -10  10 -10 92954.6 6490.99   4
 -11  -1  -1 75940.7 2741.03   4
  -1  11   1 80633.7 3476.26   3
   1  11   1 79650.3 2896.86   3
  -1  11  -1 74626.1 3292.77   3
 -11   1  -1 78087.5 3229.04   4
  -3  11   3 5994.49 1369.89   1
 -11  -3  -3 6606.24 907.884   1
   3   3 -11 5376.59 1063.56   4
  -3  11   1 16077.1 1818.32   3
 -11  -1  -3 14151.5 1396.67   1
   1   3 -11 14745.5 1628.90   4
  -1  11   3 15915.2 1655.06   3
 -11  -1  -3 14404.8 1397.20   4
   1  11   3 15241.7 1334.90   3
  -1  11  -3 16215.4 1673.57   3
 -11   1  -3 11808.6 1497.92   1
  -1   3 -11 17027.5 1790.83   4
 -11   3  -1 16023.0 1804.73   4
 -11   1  -3 15399.4 1658.14   4
 -11   3  -1 15587.4 1726.82   1
  -3  11  -1 13879.1 1746.77   3
  -3  11  -3 6672.54 1277.30   3
 -11   3  -3 3815.38 1202.32   1
 -11   3  -3 5762.16 1290.34   4
  -3   3 -11 4926.48 1198.75   4
  -5  11   5 24653.7 2420.72   1
   5   5 -11 26646.0 2335.75   4
   3   5 -11 5602.25 1339.96   4
  -3  11   5 6768.16 1398.13   1
  -5  11   3 9697.15 1764.72   1
   5   3 -11 8748.21 1260.82   4
 -11   5   1 1613.25 984.296   1
   1   5 -11 1358.77 940.627   4
  -5  11  -1 489.279 1024.49   3
 -11   1  -5 21.1947 796.122   4
 -11   5  -1 1548.83 1120.07   1
   1  11   5 439.150 489.942   3
  -1   5 -11 1403.45 1049.99   4
  -3  11  -5 7188.46 1301.36   3
 -11   3  -5 7643.62 1546.12   4
  -5  11  -3 7787.46 1570.51   3
 -11   5  -3 5798.21 1490.65   4
  -3   5 -11 6654.75 1612.30   4
 -11   5  -3 8572.28 1679.69   1
  -5   3 -11 8362.95 1515.54   4
 -11   5  -5 23911.4 2714.80   4
  -5   5 -11 24678.5 2648.53   4
  -5  11  -5 23167.9 2255.44   3
  -7  11   7 3580.87 1228.08   1
  -5  11   7 1190.95 959.140   1
  -7  11   5 752.700 956.400   1
  -7  11   3 29575.6 2874.74   1
   3   7 -11 27570.8 2746.14   4
 -11   7   3 26941.5 2599.80   1
  -3  11   7 25495.5 2334.25   1
  -7  11   1 108013. 5394.82   1
  -1  11   7 117337. 4446.57   1
   1   7 -11 107222. 5257.99   4
 -11   7   1 106075. 4974.26   1
 -11   1  -7 104433. 4581.40   4
 -11   7  -1 109026. 5356.29   1
 -11   1  -7 104659. 3927.63   3
  -1   7 -11 100945. 5243.82   4
 -11   3  -7 29454.1 2830.44   4
  -7  11  -3 26572.0 2682.64   3
 -11   7  -3 30762.7 3033.93   1
  -7   3 -11 29615.8 2790.59   4
 -11   3  -7 25153.8 2191.19   3
  -3   7 -11 23865.4 2698.07   4
  -7  11  -5 804.232 884.100   3
 -11   5  -7 101.524 1223.63   4
 -11   5  -7 2627.74 1179.67   3
 -11   7  -5 2156.69 1581.77   4
  -5   7 -11 2422.39 1413.61   4
  -7   5 -11 571.567 1190.18   4
 -11   7  -5-196.736 1041.01   3
 -11   7  -7 3993.37 1265.67   3
  -7  11  -7 3785.39 1196.77   3
 -11   7  -7 4803.54 1786.52   4
  -7   7 -11 2492.18 1301.43   4
  -9  11   9 111362. 5603.97   1
  -7  11   9 51500.8 3594.16   1
  -9  11   7 48357.1 3744.29   1
  -9  11   5 14733.2 2214.07   1
  -5  11   9 12630.4 1802.99   1
 -11   9   5 16436.8 2250.55   1
  -9  11   3 86290.9 5100.95   1
 -11   9   3 83443.2 4827.35   1
  -3  11   9 85548.1 4022.44   1
 -11   9   1 243864. 8409.20   1
   1   9 -11 247656. 8505.08   4
  -9  11   1 250928. 8745.27   1
 -11   9  -1 259398. 8942.65   1
  -1   9 -11 249128. 8836.65   4
 -11   1  -9 249996. 7648.05   4
 -11   3  -9 77867.2 4739.73   4
  -9   3 -11 86869.3 4959.32   4
  -3   9 -11 74165.7 5059.87   4
  -9  11  -3 83405.1 4830.14   3
 -11   3  -9 85040.1 3649.48   3
  -9   5 -11 10938.1 1991.25   4
 -11   5  -9 14277.6 2304.82   4
 -11   9  -5 13515.3 2076.06   3
 -11   5  -9 14498.5 1798.10   3
  -9  11  -5 13397.2 1944.43   3
  -5   9 -11 13762.9 2439.81   4
  -9  11  -7 51445.0 3781.60   3
 -11   7  -9 48546.0 3295.43   3
 -11   9  -7 55071.9 3865.48   3
  -9   7 -11 47375.5 4390.86   4
  -7   9 -11 49429.1 4510.22   4
 -11   7  -9 53614.6 4566.96   4
  -9   9 -11 101434. 6653.21   4
 -11   9  -9 107108. 6651.07   4
 -11   9  -9 109928. 5179.09   3
 -11  11  11 36443.0 3630.41   1
 -11  11   9 67426.7 4776.91   1
  -9  11  11 73497.4 4657.66   1
 -11  11   7 39832.1 3703.93   1
  -7  11  11 39714.4 3213.09   1
 -11  11   5 4961.23 1620.85   1
  -5  11  11 6413.05 1469.35   1
 -11  11   3 28880.2 3231.11   1
 -11  11   1 128997. 6768.51   1
 -11   1 -11 130027. 6022.89   4
 -11   3 -11 29686.7 3239.63   4
 -11  11  -3 29292.1 3178.64   3
 -11   5 -11 4742.79 2029.01   4
 -11  11  -5 5006.99 1530.05   3
 -11   7 -11 35962.7 3942.47   4
 -11  11  -7 36055.0 3325.57   3
 -11   9 -11 67717.8 5698.44   4
 -11  11  -9 68073.0 4316.56   3
   0  12   0 217593. 5347.13   3
 -12  -2  -2 7509.62 1035.37   4
  -2  12   2 7749.89 1329.89   3
   0  12   2 33102.8 2193.73   3
 -12   0  -2 32334.5 2240.67   1
  -2  12   0 31105.6 2420.59   3
 -12   0  -2 32812.4 2191.34   4
 -12   2  -2 8154.94 1310.97   4
 -12   2  -2 7532.06 1349.89   1
  -2  12  -2 7663.90 1331.06   3
  -4  12   4 92411.0 4696.50   1
   4   4 -12 89053.1 4067.52   4
   2   4 -12 23506.0 2239.47   4
 -12  -2  -4 25718.3 1904.47   1
   4   2 -12 26756.5 2002.65   4
   0  12   4 3400.79 864.719   3
 -12   4   0 3823.05 1207.20   1
 -12   0  -4 1891.48 842.618   1
  -4  12   0 2330.18 1065.63   3
   0   4 -12 3122.05 1116.50   4
 -12   0  -4 2943.23 965.209   4
  -4  12  -2 22256.7 2276.84   3
 -12   2  -4 22946.9 2269.87   1
 -12   4  -2 24371.0 2416.11   1
  -2   4 -12 24842.5 2468.88   4
 -12   2  -4 27377.1 2443.86   4
 -12   4  -4 96077.4 4810.98   4
  -4  12  -4 89193.4 4224.97   3
  -4   4 -12 86339.1 4637.96   4
 -12   4  -4 87184.5 4695.65   1
  -6  12   6 29816.1 2934.50   1
  -6  12   4 34314.0 3168.93   1
   4   6 -12 29917.6 2784.67   4
  -4  12   6 35219.3 2986.26   1
  -6  12   2 156.352 1312.72   1
 -12   6   2 474.043 961.517   1
  -2  12   6 886.893 806.536   1
   2   6 -12 471.077 928.907   4
 -12   0  -6 25916.6 2096.26   3
 -12   6   0 28924.6 2719.98   1
  -6  12   0 28983.2 2805.52   3
 -12   0  -6 29231.9 2431.05   4
   0   6 -12 24721.3 2676.77   4
  -6  12  -2 1098.57 983.463   3
 -12   2  -6 2389.40 873.416   3
 -12   6  -2 1555.65 1123.27   1
  -2   6 -12 2403.31 1356.98   4
 -12   2  -6 1120.31 966.061   4
  -6  12  -4 34239.3 2923.31   3
  -6   4 -12 34253.5 3170.57   4
 -12   4  -6 28130.4 2997.11   4
 -12   4  -6 36303.8 2865.27   3
  -4   6 -12 30525.5 3132.24   4
 -12   6  -4 33477.0 3019.72   4
 -12   6  -6 29378.0 3134.33   4
  -6  12  -6 26909.5 2541.63   3
  -6   6 -12 23778.2 2911.50   4
 -12   6  -6 26786.7 2722.34   3
  -8  12   8 3994.63 1475.17   1
  -6  12   8 1860.35 1114.45   1
  -8  12   6 1182.53 1392.55   1
  -8  12   4 1040.44 1173.87   1
 -12   8   4 1160.22 1127.67   1
  -4  12   8 738.458 854.249   1
   2   8 -12 35805.9 3330.33   4
  -8  12   2 36024.1 3439.32   1
 -12   8   2 34577.9 3227.69   1
   0   8 -12 105101. 5672.83   4
 -12   8   0 120075. 5953.50   1
 -12   0  -8 121267. 5167.79   4
  -8  12  -2 33973.1 3192.22   3
 -12   8  -2 34527.8 3385.48   1
  -8   2 -12 37718.7 3294.18   4
 -12   2  -8 32600.2 2361.25   3
 -12   2  -8 33967.5 3040.65   4
  -2   8 -12 29984.1 3254.20   4
  -4   8 -12 1344.53 1273.42   4
  -8  12  -4 475.119 1001.88   3
  -8   4 -12 1924.79 1334.30   4
 -12   4  -8 44.8830 1173.51   4
 -12   4  -8 1518.69 957.804   3
 -12   6  -8 255.942 1423.82   4
  -8  12  -6 2858.71 1383.17   3
  -6   8 -12 773.337 1247.68   4
 -12   8  -6-496.563 1135.31   3
 -12   6  -8 521.723 756.911   3
  -8   6 -12 3321.53 1758.24   4
  -8  12  -8 3911.40 1197.04   3
 -12   8  -8 4592.67 2042.53   4
  -8   8 -12 1446.81 1632.55   4
 -12   8  -8 5265.25 1325.59   3
 -10  12  10 49867.6 4174.74   1
  -8  12  10 46367.9 3727.05   1
 -10  12   8 47529.7 4082.29   1
 -12  10   8 50892.6 4133.93   1
 -10  12   6 7275.37 1886.67   1
  -6  12  10 7448.62 1498.81   1
 -12  10   6 7814.10 1971.22   1
 -10  12   4 5486.21 1690.34   1
 -12  10   4 7660.12 1916.08   1
 -12  10   2 81805.5 5385.02   1
 -10  12   2 81808.8 5326.91   1
 -12  10   0 155668. 7419.45   1
 -12   0 -10 164835. 6518.61   4
 -10   2 -12 76736.5 4891.73   4
  -2  10 -12 79421.7 5396.48   4
 -12   2 -10 84620.1 5061.52   4
 -10  12  -2 79704.4 5129.92   3
 -10   4 -12 6563.46 1950.09   4
 -10  12  -4 6508.20 1646.23   3
  -4  10 -12 8826.62 2119.39   4
 -12  10  -4 6692.99 1661.65   3
 -12   4 -10 5979.97 1738.17   4
 -12  10  -6 4937.40 1411.05   3
 -10  12  -6 6292.11 1571.70   3
  -6  10 -12 5837.41 1805.20   4
 -10   6 -12 7639.26 2051.64   4
 -12   6 -10 6835.13 2130.12   4
 -12   8 -10 52114.7 4820.51   4
 -10   8 -12 50939.4 4911.03   4
 -10  12  -8 51900.0 3851.50   3
  -8  10 -12 46798.4 4809.52   4
 -12  10  -8 50621.3 3831.06   3
 -10  10 -12 50211.3 5004.58   4
  12  12 -12 1635.88 612.290   2
 -12  12  12 2536.60 1410.84   1
 -10  12  12 12008.2 2303.51   1
 -12  12  10 13214.6 2452.92   1
  -8  12  12 4234.33 1487.96   1
 -12  12   8 6182.81 1790.16   1
 -12  12   6 691.056 1315.99   1
 -12  12   4 3962.39 1901.06   1
 -12  12   2 19592.1 2937.64   1
 -12   0 -12 93706.0 5431.47   4
 -12   2 -12 21639.3 2931.02   4
 -12  12  -2 17424.3 2719.74   3
 -12   4 -12 3057.48 1491.10   4
 -12  12  -4 2929.54 1350.56   3
 -12   6 -12 172.418 1408.58   4
 -12  12  -6 1975.39 1245.11   3
 -12  12  -8 4549.96 1539.61   3
 -12   8 -12 6506.78 2332.79   4
 -12  10 -12 11580.1 2841.42   4
  -1  13   1 102270. 4128.18   3
 -13   1  -1 100191. 4125.46   1
  -1  13  -1 106360. 4067.45   3
  -3  13   3 119909. 5074.40   3
   3   3 -13 115288. 4582.76   4
 -13  -1  -3 15109.0 1628.69   1
  -1  13   3 13228.3 1560.34   3
  -3  13   1 11728.8 1621.59   3
   1   3 -13 13131.0 1800.63   4
 -13   1  -3 13602.7 1752.46   4
 -13   3  -1 13808.6 1946.71   1
 -13   1  -3 12256.5 1642.95   1
  -3  13  -1 15839.8 1908.87   3
   1  13   3 15486.2 1417.98   3
  -1   3 -13 14629.1 1873.65   4
 -13   3  -3 115195. 4957.10   4
  -3  13  -3 119786. 4822.04   3
 -13   3  -3 117122. 5258.68   1
  -3   3 -13 119137. 5197.22   4
  -5  13   5 115559. 5678.43   1
   3   5 -13 109993. 5058.87   4
   1   5 -13 4466.67 1353.04   4
  -5  13   1 4044.15 1216.84   3
 -13  -1  -5 5342.59 1188.31   4
  -1  13   5 4045.42 1003.03   3
 -13   5   1 4129.10 1326.54   1
 -13   1  -5 4311.05 1242.79   4
  -5  13  -1 3771.60 1223.81   3
  -1   5 -13 4318.75 1447.99   4
 -13   5  -1 4906.16 1355.09   1
  -5   3 -13 127890. 5704.18   4
  -5  13  -3 106524. 5005.14   3
 -13   5  -3 111288. 5612.05   1
 -13   3  -5 115463. 5380.75   4
  -3   5 -13 111235. 5555.97   4
  -5  13  -5 111767. 4962.47   3
  -5   5 -13 120532. 6095.44   4
 -13   5  -5 110126. 5616.04   4
  -7  13   7 41823.5 3728.28   1
  -7  13   5 78000.6 5029.12   1
  -5  13   7 82314.3 4763.19   1
 -13   7   3 32183.4 2996.88   1
   3   7 -13 31562.3 3019.09   4
  -3  13   7 33735.3 2881.75   1
  -7  13   3 32652.3 3287.98   1
 -13  -1  -7 7297.30 1492.96   4
 -13   7   1 5732.20 1439.73   1
   1   7 -13 6739.08 1650.97   4
 -13   1  -7 5246.92 1281.40   4
  -7  13  -1 6568.25 1610.71   3
 -13   7  -1 8193.71 1826.38   1
  -1   7 -13 5188.10 1555.34   4
  -3   7 -13 34175.7 3504.98   4
 -13   3  -7 35062.2 2768.23   3
 -13   3  -7 31859.9 3151.28   4
  -7  13  -3 32790.6 3075.33   3
 -13   7  -3 32817.5 3394.06   1
  -7   3 -13 32604.7 3205.13   4
 -13   7  -5 75621.0 4711.94   3
  -7  13  -5 73813.8 4402.20   3
 -13   5  -7 72805.1 4195.16   3
 -13   5  -7 67629.1 4743.99   4
  -5   7 -13 66121.8 4964.78   4
  -7   5 -13 79578.2 5229.07   4
 -13   7  -7 38029.4 3262.34   3
  -7  13  -7 43684.6 3362.82   3
  -7   7 -13 40030.8 4074.09   4
 -13   7  -7 41056.9 4018.62   4
  -9  13   9 15228.1 2398.41   1
 -13   9   7 1296.00 1361.41   1
  -9  13   7 1353.85 1363.03   1
  -7  13   9-632.389 1077.24   1
 -13   9   5 12058.3 2159.36   1
  -9  13   5 11965.9 2360.59   1
  -5  13   9 9943.32 1839.66   1
  -9  13   3-1141.77 1399.52   1
 -13   9   3 561.507 1119.69   1
   1   9 -13 68041.5 4843.52   4
 -13   9   1 74005.8 5115.47   1
 -13  -1  -9 69980.5 4213.86   4
 -13   9  -1 62390.9 4884.63   1
  -1   9 -13 60524.7 4694.90   4
 -13   1  -9 66701.3 4471.36   4
  -9   1 -13 74882.7 4659.81   4
  -9  13  -1 64928.7 4591.29   3
  -9  13  -3 76.5003 1167.38   3
  -3   9 -13-40.1671 1286.77   4
 -13   3  -9 1525.76 1279.66   4
  -9   3 -13 602.293 1221.61   4
  -9   5 -13 12843.1 2479.54   4
 -13   5  -9 10045.2 2148.61   4
 -13   5  -9 8970.12 1519.99   3
  -5   9 -13 11882.6 2544.00   4
 -13   9  -5 9892.17 1973.49   3
  -9  13  -5 9255.72 1803.15   3
 -13   9  -7-377.113 989.075   3
  -9  13  -7-634.234 812.448   3
  -7   9 -13-378.339 1553.39   4
 -13   7  -9-2316.40 1636.15   4
  -9   7 -13-829.496 1409.34   4
 -13   7  -9 903.381 949.614   3
  -9   9 -13 14065.4 2963.30   4
 -13   9  -9 14637.1 2197.47   3
 -11  13  11 2823.53 1579.70   1
 -11  11  13 4464.23 1700.56   1
 -13  11  11 4344.10 1607.82   1
 -11  13   9 6936.91 2097.19   1
 -13  11   9 10486.9 2323.68   1
  -9  13  11 12440.5 2359.41   1
 -13  11   7 62.6470 1213.73   1
 -11  13   7-431.214 1377.94   1
 -13  11   5 3097.66 1404.21   1
 -11  13   5 5357.35 1990.80   1
 -11  13   3-1001.21 1122.97   1
 -13  11   3 2139.99 1275.88   1
 -13  -1 -11 65724.3 4488.05   4
 -13  11   1 63956.9 5143.14   1
 -13   1 -11 66666.1 4733.03   4
 -11   1 -13 65885.1 4750.30   4
 -11  13  -1 61025.9 4763.81   3
 -11  13  -3 1126.76 1242.78   3
 -13   3 -11 1164.37 1504.73   4
 -13  11  -3-154.107 1233.56   3
 -11   3 -13 1158.79 1551.21   4
 -13  11  -5 5280.85 1684.89   3
 -11  13  -5 4198.18 1580.00   3
 -13   5 -11 2054.57 1589.69   4
 -11   5 -13 4369.22 1984.64   4
  -5  11 -13 5011.32 1918.01   4
 -11  13  -7-265.725 1072.45   3
 -13  11  -7 235.010 972.844   3
  -7  11 -13 3549.54 2235.60   4
 -13   7 -11 36.1391 1501.74   4
 -11   7 -13 1250.61 1552.97   4
 -13  11  -9 7762.34 1662.32   3
  -9  11 -13 12378.3 2952.54   4
 -13   9 -11 10135.2 2820.12   4
 -11   9 -13 6639.58 2182.46   4
  13  13 -13 23080.0 1376.71   2
  13  11 -13 4684.74 697.395   2
  11  13 -13 4996.14 689.849   2
  13  13 -11 4060.41 669.781   2
   9  13 -13 1955.57 546.811   2
  13  13  -9 1672.41 537.897   2
 -13  13   9 3348.28 1851.89   1
 -13  13   7 20250.2 3357.14   1
 -13  13   5 56308.3 5355.25   1
 -13  13   3 38407.2 4311.07   1
 -13  -1 -13-116.578 1180.68   4
 -13  13  -1 1450.00 1444.03   3
 -13   1 -13 744.874 1474.91   4
 -13  13  -3 38869.4 4060.60   3
 -13   3 -13 39068.3 4188.20   4
 -13  13  -5 49258.5 4389.73   3
 -13   5 -13 57648.6 5406.60   4
 -13  13  -7 20892.6 2801.41   3
 -13   7 -13 22658.9 3716.47   4
 -13   9 -13 491.694 1782.29   4
  -2  14   2 3317.94 1064.54   3
 -14  -2  -2 4040.24 976.928   1
   2   2 -14 4836.81 1230.48   4
  -2  14   0 2714.53 1021.69   3
 -14   2   0 4002.14 1125.92   1
 -14   0  -2 3858.40 1049.63   1
   0  14   2 3025.92 789.592   3
  -2  14  -2 5385.57 1333.66   3
 -14   2  -2 4139.95 1224.55   1
  -4  14   4 194646. 6953.99   3
   4   2 -14 97487.3 4190.01   4
  -2  14   4 89304.7 4283.26   3
   2   4 -14 87689.6 4544.58   4
  -4  14   2 93390.7 4724.37   3
   0   4 -14 31047.1 2886.93   4
 -14   0  -4 34618.1 2711.43   1
 -14   4   0 30908.2 2844.63   1
  -4  14   0 31188.3 2793.11   3
 -14   4  -2 86887.9 4807.63   1
 -14   2  -4 87026.0 4647.60   1
  -4  14  -2 87025.0 4407.11   3
 -14   2  -4 97030.2 4732.08   4
  -2   4 -14 86879.6 4849.19   4
 -14   4  -4 179738. 7084.12   1
 -14   4  -4 186624. 6928.41   4
  -4   4 -14 195705. 7460.80   4
  -4  14  -4 193887. 6357.66   3
  -6  14   6 172201. 7382.09   1
  -6  14   2 51950.6 3868.95   3
   2   6 -14 50722.9 3843.75   4
 -14  -2  -6 51777.2 3328.02   4
 -14   6   2 49066.1 3769.62   1
   0   6 -14 2629.00 1155.57   4
 -14   6   0 6063.49 1659.01   1
  -6  14   0 2294.92 1130.02   3
 -14   0  -6 3761.56 1176.71   4
 -14   2  -6 48796.7 3262.27   3
 -14   6  -2 49545.8 4009.57   1
  -2   6 -14 51021.1 4063.62   4
 -14   2  -6 49126.4 3762.09   4
  -6   2 -14 58504.0 4044.10   4
  -6  14  -2 52906.0 3801.60   3
 -14   4  -6 169299. 6494.74   3
  -6  14  -4 166440. 6546.88   3
  -4   6 -14 157925. 7443.53   4
  -6   4 -14 161393. 7260.05   4
 -14   4  -6 166451. 7122.01   4
 -14   6  -6 168136. 7552.68   4
  -6   6 -14 162112. 7847.35   4
  -6  14  -6 169974. 6436.75   3
 -14   6  -6 156645. 6630.15   3
  -8  14   8 7263.91 1711.86   1
  -6  14   8 52536.2 4195.32   1
 -14   8   6 48764.7 4099.96   1
  -8  14   6 49775.5 4362.86   1
  -8  14   4 54092.9 4473.71   1
 -14   8   4 64616.2 4625.20   1
 -14   8   2 66.8781 1037.55   1
   2   8 -14 591.512 1126.11   4
 -14  -2  -8 966.081 980.748   4
  -8  14   0 34595.9 3656.31   3
   0   8 -14 31875.7 3467.40   4
 -14   8   0 28313.7 3305.40   1
 -14   0  -8 31932.2 3054.54   4
  -8  14  -2 41.9771 864.630   3
  -2   8 -14-621.081 1121.71   4
 -14   8  -2 394.820 1142.28   1
 -14   2  -8 1216.39 1179.92   4
  -8   2 -14-62.6453 1065.83   4
  -8  14  -4 56479.4 4156.36   3
  -4   8 -14 58143.3 4923.42   4
 -14   4  -8 56006.0 4495.46   4
  -8   4 -14 58518.0 4664.06   4
  -6   8 -14 52248.3 4815.80   4
 -14   6  -8 53415.6 4657.03   4
  -8   6 -14 46464.0 4427.46   4
 -14   6  -8 47917.6 3578.66   3
  -8  14  -6 46276.6 3665.72   3
 -14   8  -6 48242.3 3969.25   3
 -14   8  -8 7190.08 1808.24   3
  -8   8 -14 5219.62 1669.31   4
 -10  14  10 8101.90 1964.29   1
 -14  10  10 8336.50 2208.50   1
 -10  14   8 1207.69 1031.95   1
 -14  10   8 3076.27 1627.85   1
  -8  14  10 2438.53 1454.35   1
 -10  14   6 15215.5 2694.92   1
 -14  10   6 17937.2 2821.43   1
 -14  10   4 13531.8 2492.25   1
 -10  14   4 15992.5 2617.17   1
 -14  10   2 2741.90 1362.99   1
 -14  -2 -10 4354.21 1397.33   4
 -10   0 -14 49317.1 4086.52   4
 -10  14   0 36728.4 3753.89   3
   0  10 -14 43838.3 4189.86   4
 -14  10   0 46594.9 4434.70   1
 -14   0 -10 43756.1 3734.33   4
 -10  14  -2 2322.19 1352.57   3
  -2  10 -14 890.058 1419.70   4
 -14   2 -10 3309.11 1381.10   4
 -10   2 -14 5549.25 1942.50   4
 -14  10  -4 15704.5 2584.36   3
 -14   4 -10 14991.7 2729.14   4
  -4  10 -14 15082.0 2972.36   4
 -10   4 -14 15442.6 2625.64   4
 -10  14  -4 18186.3 2581.14   3
 -10  14  -6 12843.4 2190.25   3
 -14  10  -6 14753.6 2462.82   3
  -6  10 -14 14729.3 2999.09   4
 -14   6 -10 12425.7 2758.79   4
 -10   6 -14 14669.4 2861.68   4
  -8  10 -14 3820.36 2047.61   4
 -14   8 -10 2880.28 1054.44   3
 -14   8 -10 3315.73 1849.54   4
 -10   8 -14 3376.91 1935.59   4
 -14  10  -8 2985.70 1316.20   3
 -10  10 -14 5873.29 2214.85   4
  12  12 -14 7304.74 810.644   2
  12  14 -12 9221.11 932.109   2
  14  12 -12 7294.85 851.010   2
  10  12 -14-670.196 511.904   2
  12  14 -10 151.106 486.877   2
  10  14 -12-64.1488 508.521   2
  14  12 -10 83.4914 423.016   2
 -12  14   8 5427.29 1918.81   1
 -14  12   8 2336.74 1531.18   1
 -12  14   6 32624.5 4133.88   1
 -14  12   6 32122.1 4001.28   1
 -12  14   4 42949.0 4628.96   1
 -14  12   4 46992.1 4906.31   1
 -14  12   2 2935.50 1310.25   1
 -14  -2 -12 3601.80 1553.34   4
 -14   0 -12 9684.93 2038.48   4
 -12   0 -14 11283.3 2206.17   4
 -12  14   0 9069.71 2082.06   3
 -14  12  -2 1881.24 1212.21   3
 -12  14  -2 2143.43 1198.64   3
 -14   2 -12 2768.12 1354.49   4
 -12   2 -14 2928.72 1698.45   4
 -12   4 -14 45863.0 4852.56   4
 -14   4 -12 44752.2 4706.09   4
 -12  14  -4 37273.2 3840.84   3
 -14  12  -4 42773.4 4227.09   3
 -12  14  -6 32762.5 3528.25   3
 -14   6 -12 27092.2 3748.42   4
 -12   6 -14 37447.1 4578.34   4
 -14  12  -6 30465.5 3495.17   3
 -12  14  -8 5756.77 1572.62   3
 -14  12  -8 6296.09 1762.92   3
 -14   8 -12 5606.43 2143.43   4
 -12   8 -14 2353.90 1322.30   4
  14  14 -14 85897.9 2535.03   2
  14  12 -14 33023.1 1584.31   2
  12  14 -14 33876.5 1636.00   2
  14  14 -12 31990.1 1615.40   2
  10  14 -14 12255.0 1019.27   2
  14  14 -10 12426.1 1047.02   2
   8  14 -14 41763.9 1757.76   2
  14  14  -8 42944.9 1786.41   2
  14  14  -6 118733. 2845.13   2
   6  14 -14 116008. 2824.75   2
 -14  14   4 80949.8 6601.39   1
 -14  -2 -14 13640.4 2414.80   4
 -14  14   0 6927.24 1804.04   3
 -14   0 -14 8295.20 2224.30   4
 -14  14  -2 11720.9 2385.60   3
 -14   2 -14 15963.1 3077.84   4
 -14   4 -14 80367.3 6696.01   4
 -14  14  -4 79632.9 5836.19   3
 -14   6 -14 73481.1 6596.64   4
 -15  -1  -1 21247.0 2021.36   1
  -1  15   1 25953.1 2201.12   3
 -15   1  -1 21859.2 2273.90   1
  -3  15   3 59432.3 3782.46   3
   3   3 -15 61090.2 3803.25   4
  -3  15   1 15773.9 2041.45   3
 -15   3   1 16239.0 2153.09   1
   1   3 -15 14550.4 1977.95   4
  -1  15   3 14788.1 1711.95   3
  -3  15  -1 13837.1 1881.86   3
 -15   1  -3 15958.3 2065.85   1
 -15   3  -1 13731.0 1999.88   1
  -1   3 -15 15265.0 2163.31   4
 -15   3  -3 57569.2 4074.21   1
  -3   3 -15 61211.2 4194.20   4
  -3  15  -3 62431.6 3636.31   3
  -5  15   5 254594. 8531.66   3
  -3  15   5 176302. 6490.49   3
   3   5 -15 157142. 6607.70   4
  -5  15   3 163754. 6773.71   3
  -5  15   1 60817.1 4168.52   3
   1   5 -15 56542.0 4069.92   4
 -15   5   1 64551.6 4305.66   1
  -5  15  -1 62757.0 4087.98   3
  -1   5 -15 63355.5 4429.90   4
 -15   5  -1 62245.1 4355.10   1
  -5  15  -3 166323. 6464.30   3
  -3   5 -15 156431. 7140.43   4
  -5   3 -15 164762. 7084.05   4
 -15   5  -3 164784. 7304.50   1
  -5   5 -15 244946. 9375.81   4
  -7  15   7 71638.3 5167.64   1
 -15   7   5 141689. 6751.06   1
 -15   7   3 47940.1 4046.99   1
  -7  15   3 43276.6 3843.01   3
 -15   7   1 197.175 1138.23   1
  -7  15   1 115.323 1070.37   3
   1   7 -15-617.818 1314.95   4
  -7   1 -15 22.0386 895.992   4
  -7  15  -1 741.365 938.405   3
 -15   7  -1-21.5160 1264.68   1
 -15   1  -7 641.559 1045.10   4
  -1   7 -15 653.912 1281.11   4
 -15   7  -3 41987.7 4061.97   1
  -7  15  -3 42357.7 3535.22   3
 -15   3  -7 42822.1 3924.72   4
  -7   3 -15 47700.8 4122.53   4
  -3   7 -15 42621.6 4184.26   4
 -15   7  -5 137072. 6689.74   3
  -7   5 -15 140692. 7545.85   4
 -15   5  -7 143977. 7249.85   4
 -15   5  -7 137637. 6089.46   3
  -5   7 -15 136231. 7543.07   4
  -7  15  -5 145135. 6352.44   3
 -15   7  -7 60237.2 4393.55   3
  -7   7 -15 64885.2 5539.60   4
 -15   9   9 11570.0 2381.25   1
  -9  15   9 8030.67 1984.82   1
 -15   9   7 5027.33 1688.93   1
  -9  15   7 3620.68 1650.26   1
 -15   9   5 41547.3 4084.92   1
  -9  15   5 42109.9 4283.64   1
 -15   9   3 4083.90 1704.22   1
 -15  -3  -9 5402.07 1556.99   4
   1   9 -15 11168.6 2219.92   4
  -9  15   1 12568.1 2269.58   3
 -15   9   1 13493.7 2648.37   1
 -15  -1  -9 12928.5 2159.12   4
  -9  15  -1 9701.11 2054.22   3
 -15   9  -1 8884.12 2181.03   1
  -1   9 -15 12198.9 2389.64   4
  -9   1 -15 12812.6 2250.01   4
 -15   1  -9 13043.2 2230.14   4
  -9  15  -3 3318.14 1378.35   3
  -9   3 -15 5263.02 1922.53   4
 -15   3  -9 1796.83 1227.81   4
  -3   9 -15 3093.06 1704.12   4
  -9  15  -5 40893.9 3626.71   3
 -15   9  -5 42049.4 3917.70   3
  -5   9 -15 42541.1 4609.41   4
 -15   5  -9 44654.2 4516.47   4
  -9   5 -15 39743.2 4318.05   4
 -15   7  -9 3854.27 1331.32   3
 -15   9  -7 4257.83 1458.70   3
 -15   7  -9 4206.42 1742.26   4
  -7   9 -15 2759.62 1704.62   4
  -9   7 -15 2056.58 1534.96   4
  -9  15  -7 4538.77 1509.63   3
 -15   9  -9 8892.43 1883.08   3
  -9   9 -15 10802.5 2738.23   4
  11  11 -15 1284.46 510.556   2
  11  15 -11 1428.06 560.997   2
  15  11 -11 1379.07 521.376   2
   9  11 -15 4141.06 648.281   2
   9  15 -11 4781.23 733.260   2
  15  11  -9 3651.71 629.623   2
  11  15  -9 4040.34 652.264   2
 -11  15   7 4440.62 2014.94   1
 -15  11   7 4866.85 1960.24   1
 -11  15   5 39345.9 4393.08   1
 -15  11   5 35371.8 4166.25   1
 -15  11   3 8090.30 2141.57   1
 -15  -3 -11 12045.9 2173.66   4
 -11  15   1 5103.97 1652.96   3
 -15  11   1 6295.22 2041.62   1
 -15  -1 -11 6089.56 1588.80   4
 -11  -1 -15 8303.24 2135.50   4
 -15   1 -11 3391.97 1444.05   4
 -11  15  -1 6837.14 1931.19   3
 -11   1 -15 8531.51 2128.59   4
  -3  11 -15 8990.23 2345.83   4
 -11  15  -3 6870.47 1972.78   3
 -15  11  -3 6571.81 1866.87   3
 -15   3 -11 4633.96 1697.53   4
 -11   3 -15 8370.44 2190.36   4
 -11  15  -5 30757.5 3463.22   3
 -15  11  -5 35519.4 3788.75   3
 -15   5 -11 35098.9 4267.57   4
 -11   5 -15 33443.2 4317.98   4
  -5  11 -15 34907.7 4322.15   4
 -11  15  -7 1975.52 1336.81   3
 -11   7 -15 3733.57 1920.35   4
 -15  11  -7 3006.64 1506.96   3
  -7  11 -15 2572.12 1676.46   4
 -15   7 -11 1812.87 1437.54   4
 -15  11  -9 2717.86 1295.40   3
  13  13 -15 44097.9 1812.89   2
  13  15 -13 43444.2 1873.39   2
  15  13 -13 43839.2 1851.66   2
  11  15 -13 9249.83 944.848   2
  11  13 -15 10066.3 930.767   2
  13  15 -11 10748.2 1012.90   2
  15  13 -11 11514.7 995.991   2
   9  15 -13 6519.68 798.259   2
   9  13 -15 7656.43 828.707   2
  13  15  -9 5564.36 743.266   2
  15  13  -9 7113.39 807.409   2
  15  13  -7 62018.2 2077.98   2
   7  15 -13 59374.2 2058.86   2
  13  15  -7 58113.6 2067.58   2
   7  13 -15 58365.5 2030.24   2
   5  13 -15 136549. 3011.23   2
 -13  15   5 93174.1 7063.27   1
   5  15 -13 134063. 3021.18   2
  13  15  -5 135787. 3067.33   2
 -15  13   3 42371.5 4823.03   1
 -15  -3 -13 41731.9 4042.23   4
 -13  15   1-435.725 1481.65   3
 -15  -1 -13-2351.34 1709.38   4
 -13  -1 -15-241.571 1283.52   4
 -13  15  -1 1166.85 1590.42   3
 -15  13  -1 377.959 1050.11   3
 -13   1 -15 953.627 1409.37   4
 -15   1 -13-2053.73 1461.90   4
 -15  13  -3 31675.7 3796.06   3
 -13  15  -3 35728.9 4020.63   3
 -15   3 -13 38594.0 4546.69   4
 -13   3 -15 38408.3 4651.80   4
 -13  15  -5 77824.6 5647.56   3
 -15  13  -5 72853.4 5478.81   3
 -15   5 -13 85941.0 6930.66   4
 -13   5 -15 80369.3 6739.53   4
  15  15 -15 129234. 2999.14   2
  15  13 -15 85557.4 2441.84   2
  15  15 -13 84132.5 2550.37   2
  13  15 -15 83583.5 2486.02   2
  11  15 -15 40367.9 1772.29   2
  15  15 -11 40140.3 1831.60   2
   9  15 -15 21820.2 1352.86   2
  15  15  -9 23544.6 1411.57   2
   7  15 -15 112970. 2893.56   2
  15  15  -7 115812. 2938.11   2
   5  15 -15 276428. 4390.32   2
  15  15  -5 275137. 4461.48   2
   3  15 -15 138750. 3127.21   2
 -16   0   0 73595.4 3978.88   1
   2   2 -16 1962.52 1105.30   4
  -2  16   2 643.813 731.701   3
  -2  16   0 8582.06 1521.80   3
 -16   0  -2 6270.30 1352.24   1
 -16   2   0 7681.81 1504.77   1
   0   2 -16 7415.71 1523.25   4
 -16   2  -2 1290.35 1086.82   1
  -2   2 -16 918.520 962.416   4
  -4  16   4 127605. 5915.18   3
   2   4 -16 46478.3 3746.85   4
  -4  16   2 46470.2 3549.42   3
 -16   4   2 46018.8 3734.61   1
 -16   4   0 24857.9 2853.77   1
  -4  16   0 26327.9 2655.50   3
   0   4 -16 26441.8 2944.80   4
  -4  16  -2 45088.1 3343.54   3
  -4   2 -16 51378.5 3944.57   4
 -16   4  -2 44245.9 3849.46   1
  -2   4 -16 44277.6 3859.15   4
  -4   4 -16 126049. 6640.26   4
  -6  16   6 157783. 7212.35   3
 -16   6   4 131562. 6557.25   1
  -6  16   4 124513. 6331.44   3
   2   6 -16 31049.5 3275.82   4
  -6  16   2 27960.3 2930.02   3
 -16   6   2 33239.8 3442.63   1
 -16   6   0 11328.5 2213.30   1
   0   6 -16 9128.22 1958.36   4
  -6  16   0 10111.1 1918.24   3
 -16   6  -2 27237.9 3261.04   1
  -6  16  -2 32404.3 3119.77   3
  -6   2 -16 32158.8 3443.53   4
  -2   6 -16 24646.3 3141.41   4
  -4   6 -16 119916. 7052.66   4
  -6   4 -16 126374. 7041.36   4
  -6  16  -4 121653. 5736.83   3
 -16   6  -6 143970. 6725.84   3
  -6   6 -16 139207. 7850.28   4
 -16   8   8 1422.48 1492.45   1
 -16   8   6 36173.6 3799.49   1
  -8  16   4 32875.8 3548.77   3
 -16   8   4 41844.2 4117.20   1
  -8  16   2 606.870 990.969   3
 -16   8   2 1433.90 1431.65   1
 -16   8   0 11230.6 2469.75   1
   0   8 -16 7824.57 2284.89   4
  -8  16   0 9217.28 1968.81   3
  -8   2 -16 214.071 1094.99   4
 -16   8  -2-1468.33 1556.78   1
  -2   8 -16 716.473 1344.18   4
  -8  16  -2 96.1789 908.828   3
  -4   8 -16 38486.7 4320.99   4
  -8   4 -16 41758.6 4261.77   4
 -16   8  -4 32824.8 3524.67   3
  -8  16  -4 37259.2 3516.31   3
 -16   8  -6 31626.5 3373.41   3
  -8   6 -16 32549.2 4280.44   4
 -16   6  -8 37262.5 4015.38   4
  -6   8 -16 30121.1 3963.95   4
  -8  16  -6 34272.1 3259.50   3
 -16   8  -8-27.3716 901.244   3
  -8   8 -16 558.798 1745.87   4
  10  16 -10 42420.7 1858.13   2
 -10  16   8 15644.0 2900.18   1
 -16  10   8 17126.4 3086.41   1
   8  16 -10 26218.0 1450.50   2
  10  16  -8 23452.9 1337.75   2
 -16  10   6 5729.41 1934.56   1
 -16  10   4 6566.08 2176.01   1
 -10  16   2 10419.2 2260.75   3
 -16  10   2 9089.89 2358.74   1
 -16  10   0 28467.9 3881.02   1
 -10   0 -16 32782.9 3633.39   4
   0  10 -16 27882.7 3758.21   4
 -10  16   0 28233.5 3373.55   3
 -16   2 -10 13458.7 2653.43   4
 -10  16  -2 7386.81 1807.92   3
  -2  10 -16 10742.3 2612.47   4
 -10   2 -16 10475.2 2427.53   4
 -16  10  -4 3346.14 1348.71   3
 -10   4 -16 4837.17 1967.86   4
 -16   4 -10 6708.76 1992.33   4
 -10  16  -4 4020.55 1493.30   3
  -4  10 -16 3968.22 2093.42   4
 -16   6 -10 6483.28 1989.40   4
  -6  10 -16 5435.28 1943.14   4
 -10  16  -6 5601.83 1675.17   3
 -10   6 -16 2702.09 1936.28   4
 -16  10  -6 6439.17 1767.52   3
 -16  10  -8 13271.2 2286.88   3
  -8  10 -16 17435.9 3337.62   4
 -10   8 -16 7496.96 2372.95   4
  12  12 -16 2837.98 585.723   2
  16  12 -12 2456.03 619.367   2
  12  16 -12 3067.74 719.909   2
  10  12 -16 3853.98 684.950   2
  10  16 -12 3917.47 727.009   2
  12  16 -10 2609.38 648.095   2
  16  12 -10 3648.88 675.500   2
   8  12 -16-104.994 428.575   2
   8  16 -12 93.7299 482.280   2
  16  12  -8 148.585 423.656   2
  12  16  -8-517.836 532.743   2
  12  16  -6 42466.9 1767.41   2
   6  12 -16 40858.7 1681.68   2
   6  16 -12 43411.9 1783.83   2
  12  16  -4 49406.8 1865.52   2
   4  12 -16 45978.9 1778.56   2
   4  16 -12 47765.6 1836.06   2
 -12  16   2-623.421 1254.98   3
 -16  12   2 448.580 1390.52   1
 -16  -2 -12-158.370 1317.26   4
 -12  -2 -16 30.9383 1325.89   4
 -12  16   0 2712.35 1284.32   3
 -16   0 -12 5930.86 2188.12   4
 -12   0 -16 3155.07 1919.05   4
 -16  12  -2 489.037 1026.27   3
 -12  16  -2 1009.34 1221.16   3
 -16   2 -12 169.038 1369.73   4
 -12   2 -16 1305.16 1506.03   4
 -12  16  -4 26334.7 3356.15   3
 -16  12  -4 28690.5 3626.03   3
 -12   4 -16 29331.1 4153.33   4
 -16   4 -12 31123.0 4128.01   4
 -16   6 -12 29759.2 4265.75   4
  14  16 -14 91267.6 2610.91   2
  16  14 -14 93172.4 2589.92   2
  14  14 -16 92549.9 2535.76   2
  12  16 -14 37770.2 1768.67   2
  12  14 -16 37340.5 1678.36   2
  16  14 -12 39764.4 1809.91   2
  14  16 -12 36295.2 1745.76   2
  10  16 -14 11100.7 1025.09   2
  10  14 -16 11700.5 994.914   2
  14  16 -10 13012.7 1124.80   2
  16  14 -10 10722.1 990.207   2
   8  14 -16 39094.7 1713.95   2
   8  16 -14 36856.1 1696.24   2
  14  16  -8 39490.2 1784.47   2
  16  14  -8 40012.2 1770.97   2
  16  14  -6 162908. 3430.88   2
   6  14 -16 167034. 3438.72   2
   6  16 -14 163507. 3483.97   2
  14  16  -6 170001. 3544.76   2
  14  16  -4 192813. 3729.90   2
   4  16 -14 190813. 3674.37   2
   4  14 -16 200614. 3731.04   2
   2  16 -14 64147.9 2128.32   2
  16  16 -16 49307.7 1722.78   2
  16  16 -14 73238.9 2274.15   2
  14  16 -16 74263.8 2230.59   2
  16  16 -12 23493.6 1436.57   2
  12  16 -16 24036.5 1355.76   2
  16  16 -10 1167.87 597.642   2
  10  16 -16 858.288 551.001   2
  16  16  -8 12686.5 1100.55   2
   8  16 -16 13237.6 1074.52   2
  16  16  -6 94126.5 2737.21   2
   6  16 -16 98838.8 2717.84   2
  16  16  -4 92157.5 2636.41   2
   4  16 -16 92576.0 2606.80   2
   1   1 -17 60203.8 3998.21   4
 -17   1   1 56524.2 3822.84   1
 -17   1  -1 58605.8 3981.56   1
  -3  17   3 10129.2 1763.28   3
  -3  17   1 868.612 872.868   3
 -17   3   1 1286.65 1052.99   1
   1   3 -17 2305.34 1167.45   4
 -17   3  -1-617.410 1197.94   1
  -3  17  -1 678.371 783.194   3
  -1   3 -17 824.976 1039.15   4
  -3   1 -17 2634.92 1453.55   4
 -17   3  -3 10805.1 2118.59   1
  -3   3 -17 9178.46 2065.19   4
  -5  17   3 44930.7 3705.47   3
 -17   5   3 43579.5 3881.54   1
  -5  17   1 6219.47 1506.22   3
 -17   5   1 6534.37 1654.52   1
   1   5 -17 6981.08 1839.97   4
  -5  17  -1 6171.28 1561.81   3
 -17   5  -1 7319.23 1844.55   1
  -1   5 -17 5132.12 1819.45   4
  -5   1 -17 7708.90 1922.36   4
 -17   5  -3 38019.7 3797.84   1
  -3   5 -17 38828.0 3945.36   4
  -5   3 -17 44285.2 4148.56   4
  -5  17  -3 44135.3 3504.20   3
 -17   5  -5 81139.5 5150.49   3
  -5   5 -17 74477.4 5653.32   4
 -17   7   7 10963.4 2340.99   1
 -17   7   5 42363.4 4155.22   1
  -7  17   5 41258.3 3895.38   3
  -7  17   3 6441.40 1739.45   3
 -17   7   3 10853.2 2186.25   1
 -17   7   1 3008.73 1657.45   1
   1   7 -17 3187.13 1613.31   4
  -7  17   1 2667.93 1312.30   3
  -7  17  -1 1708.72 1143.83   3
 -17   7  -1 245.810 1169.61   1
  -1   7 -17 1252.27 1219.28   4
  -7   1 -17 2282.45 1359.26   4
  -3   7 -17 9179.19 2363.55   4
  -7  17  -3 9942.60 1920.78   3
  -7   3 -17 13693.1 2777.19   4
 -17   7  -5 38642.5 3749.43   3
  -7   5 -17 41595.4 4666.07   4
  -5   7 -17 31864.3 4059.01   4
  -7   7 -17 7406.85 2243.68   4
   9  17  -9 80214.8 2486.24   2
 -17   9   7 8272.48 2405.41   1
   7  17  -9 10398.2 966.753   2
   9  17  -7 10392.0 924.501   2
  -9  17   5 217.167 1174.86   3
 -17   9   5 1890.27 1440.72   1
 -17   9   3 3780.10 1633.02   1
  -9  17   3 3771.03 1655.65   3
  -9  17   1 39152.1 3967.55   3
 -17   9   1 36522.6 4324.35   1
 -17   9  -1 40704.1 4532.20   1
  -9   1 -17 42176.3 4242.98   4
  -1   9 -17 37671.0 4248.76   4
  -9  17  -1 33560.9 3578.05   3
  -9  17  -3 1302.72 1069.98   3
  -3   9 -17 5845.43 2115.28   4
  -9   3 -17 2257.83 1780.56   4
 -17   9  -5 683.781 1233.14   3
  -9  17  -5 1815.07 958.122   3
  -5   9 -17-931.958 1402.37   4
  -9   5 -17-861.288 1796.89   4
 -17   9  -7 4349.12 1624.19   3
  -7   9 -17 4393.20 2164.17   4
  -9   7 -17 9914.09 2749.75   4
  11  17 -11 42944.8 1917.13   2
   9  17 -11 53132.9 2073.40   2
   9  11 -17 55505.7 1967.13   2
  11  17  -9 53596.1 2106.09   2
  17  11  -9 55878.0 1957.34   2
  17  11  -7 10251.3 911.445   2
   7  11 -17 11198.7 938.017   2
   7  17 -11 9952.57 960.527   2
  11  17  -7 11011.7 1028.63   2
  11  17  -5 2414.46 592.349   2
   5  17 -11 1110.31 469.968   2
   5  11 -17 1996.98 556.623   2
  11  17  -3 1405.59 531.054   2
   3  17 -11 364.712 454.231   2
 -11  17   3-1297.38 1470.09   3
 -17  11   3-334.856 1690.82   1
 -17  11   1 19042.0 3258.89   1
 -11  17   1 17830.4 2796.27   3
 -11  -1 -17 24516.9 3417.94   4
 -11  17  -1 16943.1 2711.07   3
 -11   1 -17 20819.4 3263.32   4
 -11  17  -3-290.809 1242.49   3
 -17  11  -3-530.655 1255.88   3
 -11   3 -17-92.7358 1445.20   4
  13  17 -13 22698.9 1406.42   2
  17  13 -13 23133.4 1359.76   2
  13  13 -17 25708.4 1342.85   2
  11  17 -13-258.700 576.035   2
  17  13 -11 26.6406 523.611   2
  11  13 -17 1000.91 525.961   2
  13  17 -11 515.917 596.353   2
  13  17  -9 330.935 530.056   2
  17  13  -9 37.7686 483.453   2
   9  17 -13 324.892 547.813   2
   9  13 -17 354.715 502.319   2
  17  13  -7 20818.9 1307.56   2
   7  13 -17 22495.3 1322.76   2
   7  17 -13 21506.4 1342.89   2
  13  17  -7 19439.3 1297.31   2
   5  17 -13 62838.7 2166.16   2
  13  17  -5 63766.4 2201.62   2
   5  13 -17 63050.2 2141.99   2
  13  17  -3 50864.8 1964.45   2
   3  17 -13 48733.3 1892.44   2
  -1  17  13 2092.60 809.454   5
   1  17 -13 1543.01 564.998   2
  13  17   3 51070.0 2301.71   5
  17  15 -15 57980.5 1901.79   2
  15  17 -15 53365.1 1916.48   2
  15  15 -17 55605.5 1853.07   2
  13  17 -15 35171.5 1637.20   2
  15  17 -13 33771.4 1629.14   2
  13  15 -17 35272.9 1597.82   2
  17  15 -13 34602.4 1591.42   2
  11  17 -15 1956.10 615.679   2
  15  17 -11 2960.66 765.101   2
  17  15 -11 1636.43 543.160   2
  11  15 -17 1875.76 546.343   2
   9  17 -15 680.427 535.616   2
  15  17  -9 463.307 542.700   2
  17  15  -9 370.332 526.403   2
   9  15 -17 204.091 471.318   2
   7  15 -17 31733.8 1594.22   2
  15  17  -7 34002.7 1688.74   2
   7  17 -15 34117.2 1616.22   2
  17  15  -7 32335.0 1628.42   2
   5  15 -17 96171.0 2642.34   2
   5  17 -15 89775.8 2592.69   2
  17  15  -5 91407.2 2630.49   2
  15  17  -5 93720.8 2709.79   2
   3  17 -15 42389.5 1823.23   2
  15  17  -3 43490.3 1872.77   2
  -1  17  15 1898.65 832.038   5
  15  17   5 100057. 3180.64   5
  17  17 -17 4179.02 554.954   2
  15  17 -17 19634.3 1103.50   2
  17  17 -15 21326.4 1163.96   2
  13  17 -17 13142.6 988.069   2
  17  17 -13 14574.7 1065.68   2
  17  17 -11 914.118 576.924   2
  11  17 -17 2101.45 678.639   2
  17  17  -9 1768.18 642.197   2
   9  17 -17 1784.26 577.792   2
   7  17 -17 5850.38 786.952   2
  17  17  -7 5478.23 838.954   2
  17  17  -5 28928.2 1561.29   2
  17  17  -3 15927.8 1226.70   2
   1  17  17 816.428 809.377   5
 -18   2   2 22184.8 2701.19   1
   0   2 -18 60111.4 4377.52   4
 -18   2   0 57427.0 4265.35   1
  -2   2 -18 23234.2 2945.35   4
 -18   4   4 14897.3 2390.30   1
 -18   4   2-210.910 925.702   1
  -4  18   2-417.145 961.196   3
  -4  18   0 1780.28 990.098   3
   0   4 -18 1759.79 1120.65   4
  -2   4 -18-342.293 1219.37   4
 -18   4  -2-161.060 1135.23   1
  -4   2 -18 383.807 1080.27   4
  -4   4 -18 14127.1 2725.48   4
 -18   6   6 9248.32 2066.33   1
  -6  18   4 9611.63 1974.14   3
 -18   6   4 12034.5 2432.42   1
 -18   6   2 533.904 1474.23   1
  -6  18   2 1672.07 1143.31   3
  -6  18   0 7827.57 1827.76   3
 -18   6   0 8025.06 2108.71   1
   0   6 -18 4783.42 1654.62   4
  -6   0 -18 8602.04 2020.62   4
  -6  18  -2 2129.86 1295.11   3
 -18   6  -2 1828.05 1144.47   1
  -2   6 -18-175.729 1317.61   4
  -6   2 -18-403.841 1345.56   4
  -4   6 -18 8606.89 2397.31   4
  -6   4 -18 7162.44 1963.65   4
  -6   6 -18 8171.53 2396.70   4
   8  18  -8 30706.3 1588.77   2
   8  18  -6 1805.72 558.905   2
   6  18  -8 1487.87 557.977   2
  -8  18   4-277.492 1011.59   3
 -18   8   4 1820.52 1684.46   1
  -8  18   2 19563.9 2839.55   3
 -18   8   2 23115.8 3522.45   1
  -8  18   0 39462.9 3789.11   3
 -18   8   0 43610.1 4644.22   1
   0   8 -18 42618.3 4424.32   4
  -8   0 -18 52983.3 4762.75   4
  -8  18  -2 19607.8 2736.68   3
  -2   8 -18 17477.0 3288.27   4
  -8   2 -18 18087.9 3030.58   4
 -18   8  -4-983.632 1307.79   3
  -8  18  -4 526.562 1116.71   3
  -4   8 -18 662.722 1391.72   4
  -8   4 -18-665.312 1716.27   4
 -18   8  -6 1082.64 996.596   3
   8  18   6 1121.67 797.156   5
  -6   8 -18 2674.20 1865.69   4
  10  18 -10 153880. 3570.50   2
   8  10 -18 95427.3 2509.51   2
   8  18 -10 92026.7 2710.46   2
  10  18  -8 95325.0 2760.91   2
  18  10  -8 93129.4 2471.59   2
   6  18 -10 24777.0 1415.12   2
  10  18  -6 26322.8 1445.16   2
   4  18 -10 9142.02 888.853   2
  10  18  -4 10033.0 949.373   2
  10  18  -2 48351.1 1846.09   2
   2  18 -10 46428.1 1811.47   2
  -2  18  10 42747.9 2200.36   5
   0  18  10 92248.0 3123.50   5
   0  18 -10 88379.9 2403.04   2
 -18  10   0 55588.2 5492.71   1
  10  18   2 48051.5 2235.36   5
  -2  18 -10 45566.5 1755.14   2
   2  18  10 51326.0 2425.14   5
  10  18   4 9797.29 1173.31   5
  12  18 -12 14110.0 1182.97   2
  10  12 -18 56702.3 1992.81   2
  10  18 -12 51785.2 2076.60   2
  12  18 -10 55773.2 2232.50   2
  18  12 -10 52562.5 1972.96   2
   8  12 -18 24830.5 1400.89   2
   8  18 -12 25016.4 1444.01   2
  12  18  -8 25526.6 1519.69   2
  18  12  -8 25353.3 1404.51   2
  18  12  -6 1082.21 535.403   2
   6  18 -12 902.277 503.735   2
  12  18  -6 441.399 514.689   2
  12  18  -4 2435.61 665.970   2
   4  18 -12 2513.32 659.160   2
  12  18  -2 9699.91 966.436   2
  -2  18  12 9441.52 1209.34   5
   2  18 -12 9709.10 927.457   2
   0  18  12 35839.3 2020.90   5
   0  18 -12 32766.3 1546.56   2
   2  18  12 12391.8 1400.92   5
  12  18   2 10001.9 1162.67   5
  12  18   4 4092.15 882.441   5
  14  18 -14 19417.7 1245.26   2
  18  14 -14 19941.7 1168.58   2
  12  18 -14 63.2305 555.457   2
  14  18 -12 529.691 590.543   2
  18  14 -12-157.649 508.151   2
  12  14 -18 45.4021 449.364   2
  10  18 -14 4589.13 757.384   2
  14  18 -10 3107.18 696.212   2
  18  14 -10 4381.78 727.337   2
  10  14 -18 4964.42 713.171   2
   8  18 -14 802.443 572.643   2
  14  18  -8-137.897 538.664   2
   8  14 -18 905.568 562.834   2
  18  14  -8-470.435 551.409   2
  18  14  -6 18341.0 1233.79   2
   6  18 -14 19723.5 1277.60   2
  14  18  -6 17610.9 1295.18   2
   4  18 -14 35667.4 1673.12   2
  14  18  -4 35150.6 1722.84   2
  -2  18  14 2053.35 798.081   5
  14  18  -2 2258.82 662.372   2
   2  18 -14 2696.91 629.875   2
   0  18  14 3201.58 1024.63   5
   2  18  14 2908.32 927.806   5
  14  18   4 39876.3 2085.74   5
  14  18   6 20528.7 1671.33   5
  16  18 -16 12650.7 899.511   2
  14  16 -18 20388.5 1173.72   2
  14  18 -16 20592.8 1220.43   2
  18  16 -14 20838.3 1177.43   2
  16  18 -14 21340.7 1246.24   2
  16  18 -12 967.984 618.390   2
  18  16 -12-398.958 575.839   2
  12  16 -18 1344.16 567.507   2
  12  18 -16 613.503 487.799   2
  16  18 -10 6903.33 949.964   2
  18  16 -10 5310.50 784.600   2
  10  16 -18 5683.30 781.341   2
  10  18 -16 5416.54 805.819   2
  16  18  -8 618.007 558.034   2
  18  16  -8-162.353 516.968   2
   8  18 -16-210.787 525.733   2
   6  18 -16 20646.1 1295.09   2
  16  18  -6 19341.7 1329.54   2
  18  16  -6 19528.9 1322.25   2
  18  16  -4 25782.8 1469.87   2
  16  18  -4 27833.7 1549.98   2
  16  18  -2 852.453 598.673   2
   0  18  16 2603.35 840.357   5
   2  18  16 2838.45 1049.04   5
  16  18   6 21873.8 1611.76   5
  18  18 -16 394.854 398.738   2
  18  18 -14-81.2470 404.789   2
  18  18 -12 12801.9 1005.73   2
  18  18 -10 39681.1 1752.15   2
  18  18  -8 25274.1 1440.58   2
  18  18  -6 4433.99 753.786   2
  18  18  -4 2921.04 694.962   2
  18  18  -2 39772.6 1806.29   2
   2  18  18 40741.3 2127.00   5
  18  18   8 26680.9 1728.83   5
  18  18  10 40871.9 2115.47   5
  18  18  18 22774.4 1414.67   5
   1   1 -19 139969. 6692.96   4
  -1   1 -19 134112. 6851.30   4
 -19   3   3 2858.78 1312.98   1
 -19   3   1 30477.7 3329.04   1
  -1   3 -19 30196.9 3488.28   4
  -3   1 -19 30405.6 3476.33   4
  -3   3 -19 4086.27 1622.79   4
 -19   5   5 1927.39 1498.01   1
 -19   5   3 2514.68 1531.14   1
 -19   5   1 11676.0 2278.99   1
  -5  19   1 13232.6 2148.10   3
  -1   5 -19 9072.33 2283.59   4
  -5   1 -19 15764.3 2655.09   4
 -19   5  -1 13409.6 2559.45   1
  -3   5 -19-569.368 1374.80   4
  -5   3 -19 1095.91 1613.65   4
  -5  19  -5 3283.46 729.984   5
  -5   5 -19 2494.46 1978.96   4
   5  19   5 3396.91 880.430   5
   7  19  -7 4999.93 769.468   2
  -5  19   7-533.571 627.250   5
   7  19  -5 626.892 522.065   2
  -7  19   5-531.587 616.859   5
   5  19  -7-66.5293 512.323   2
 -19   7   3 1342.76 1316.05   1
  -7  19   3 2359.90 1381.16   3
   3  19  -7 5171.92 677.206   2
   7  19  -3 5242.70 718.473   2
  -7  19   1 30125.5 3260.23   3
 -19   7   1 22101.8 3267.55   1
  -7  -1 -19 30523.7 3646.62   4
  -7   1 -19 27868.4 3831.26   4
 -19   7  -1 22645.3 3282.02   1
  -1   7 -19 25673.5 3594.67   4
  -7  19  -1 26672.1 3082.00   3
  -7  19  -3 5075.71 805.797   5
   7  19   3 5207.03 982.438   5
  -3  19  -7 6299.93 854.791   5
  -3   7 -19 3359.45 1852.35   4
  -7   3 -19 4037.21 1729.85   4
   3  19   7 5696.54 1070.76   5
   7  19   5 833.476 831.094   5
   5  19   7 958.514 784.684   5
   7  19   7 7053.18 1161.38   5
   9  19  -9 158396. 3643.49   2
   7  19  -9 53173.0 2075.44   2
   9  19  -7 52848.6 2084.52   2
  -5  19   9 11305.5 1229.33   5
   5  19  -9 13216.3 1065.00   2
   9  19  -5 12700.4 1080.46   2
  -9  19   3 32507.6 1745.51   5
  -3  19   9 28953.4 1836.12   5
   3  19  -9 31641.2 1584.25   5
   3  19  -9 32060.6 1569.98   2
   9  19  -3 32373.1 1589.35   2
   1  19  -9 82911.5 2477.93   5
  -9  19   1 83036.3 2624.25   5
  -1  19   9 83664.5 3150.85   5
   9  19  -1 85443.0 2456.48   2
   1  19  -9 85434.7 2404.02   2
   9  19  -1 84947.2 2994.48   5
   1  19   9 85418.8 3155.42   5
   9  19   1 86194.6 2408.69   2
   9  19   1 83907.5 3046.04   5
  -1  19  -9 84933.1 2358.25   2
  -9  19  -1 88534.0 2595.72   5
   3  19   9 36803.6 2158.96   5
   9  19   3 34575.5 2031.65   5
   5  19   9 12787.2 1437.75   5
   9  19   5 15179.2 1448.88   5
   9  19   7 54801.3 2565.90   5
   7  19   9 56820.5 2631.37   5
  11  19 -11 108467. 3007.21   2
   9  19 -11 137330. 3357.16   2
  11  19  -9 141402. 3464.66   2
  19  11  -9 137906. 3094.82   2
  19  11  -7 69150.9 2189.51   2
   7  19 -11 68583.2 2338.42   2
  11  19  -7 68952.0 2389.21   2
   5  19 -11 15339.4 1173.66   2
  11  19  -5 15912.1 1180.45   2
  -3  19  11 34379.8 2035.91   5
   3  19 -11 36084.3 1685.14   2
  11  19  -3 38025.6 1740.92   2
  11  19  -1 89094.8 2579.68   2
  -1  19  11 84624.3 3144.37   5
   1  19 -11 91339.8 2527.16   2
   1  19  11 91660.4 3254.98   5
  -1  19 -11 90166.8 2482.49   2
  11  19   1 91626.1 3154.11   5
  11  19   3 36686.2 2040.74   5
   3  19  11 38179.9 2195.52   5
   5  19  11 19297.2 1702.71   5
  11  19   5 17401.2 1517.25   5
  11  19   7 75105.1 2887.34   5
  13  19 -13 3539.59 685.056   2
  13  19 -11 40168.5 1852.59   2
  11  19 -13 37794.3 1758.26   2
  19  13 -11 43798.2 1774.91   2
   9  19 -13 38571.6 1801.87   2
  13  19  -9 41913.7 1920.78   2
  19  13  -9 38399.8 1715.81   2
  19  13  -7 8242.59 912.500   2
   7  19 -13 6399.65 829.125   2
  13  19  -7 5826.68 825.073   2
   5  19 -13-140.814 502.656   2
  19  13  -5 543.203 541.258   2
  13  19  -5 356.811 498.166   2
  13  19  -3 439.216 513.843   2
   3  19 -13 896.011 543.797   2
   1  19 -13 25675.7 1438.22   2
  13  19  -1 26188.5 1473.12   2
  -1  19  13 24687.2 1772.65   5
   1  19  13 25657.1 1842.97   5
  13  19   3 836.962 754.729   5
   3  19  13 1853.58 940.553   5
  13  19   5 1657.76 844.095   5
  13  19   7 8220.18 1220.81   5
  15  19 -15 20322.2 1172.91   2
  13  19 -15 987.122 511.390   2
  15  19 -13 1424.48 572.203   2
  11  19 -15 3968.03 734.033   2
  15  19 -11 4688.88 766.805   2
  19  15 -11 3873.62 711.952   2
  15  19  -9 4416.53 769.616   2
  19  15  -9 4920.12 804.741   2
   9  19 -15 4070.12 700.253   2
  15  19  -7 6185.03 891.380   2
   7  19 -15 4879.73 780.491   2
  19  15  -7 5360.60 779.051   2
  19  15  -5 30459.2 1579.78   2
   5  19 -15 29996.5 1559.23   2
  15  19  -5 31694.3 1639.04   2
  15  19  -3 7162.81 889.778   2
  15  19  -1 1550.23 649.660   2
  -1  19  15 810.586 679.212   5
   1  19  15 2864.59 896.841   5
   3  19  15 7903.59 1249.07   5
  15  19   5 32676.2 1936.02   5
   5  19  15 35476.4 2149.59   5
  15  19   7 7608.77 1173.23   5
  15  19   9 6863.19 1156.31   5
  17  19 -15 811.666 369.223   2
  15  19 -17 1309.19 429.503   2
  19  17 -15 1395.47 440.580   2
  17  19 -13 15.4022 447.139   2
  19  17 -13 1738.23 536.439   2
  13  19 -17 1377.22 528.080   2
  11  19 -17 24002.1 1304.41   2
  19  17 -11 27746.3 1427.28   2
  17  19 -11 27104.7 1426.54   2
   9  19 -17 28530.0 1492.25   2
  17  19  -9 31016.5 1608.39   2
  19  17  -9 29220.7 1519.07   2
  17  19  -7 5648.82 805.829   2
  19  17  -7 7304.46 929.653   2
  17  19  -5 835.956 611.019   2
  19  17  -5 650.905 623.042   2
  17  19  -3 7397.24 921.465   2
  19  17  -3 7807.87 923.505   2
  17  19  -1 43250.5 1890.10   2
   1  19  17 44525.8 2233.27   5
   3  19  17 9048.89 1225.69   5
   5  19  17 2203.34 915.895   5
  17  19   7 7940.95 1134.08   5
  17  19   9 31073.3 1838.58   5
  17  19  11 25641.5 1751.70   5
  17  19  13 2086.47 848.786   5
  17  19  15 4034.77 874.370   5
  17  19  17 6220.31 917.587   5
  19  19 -15 4508.21 522.042   2
  19  19 -13 21240.6 1087.33   2
  19  19 -11 68850.3 2057.73   2
  19  19  -9 75139.0 2308.34   2
  19  19  -7 38071.3 1690.43   2
  19  19  -5 22348.0 1350.94   2
  19  19  -3 43619.0 1836.48   2
  19  19  -1 96708.0 2682.46   2
  19  19   1 94181.2 2643.29   2
   3  19  19 41342.9 2149.57   5
   5  19  19 20490.0 1553.22   5
   7  19  19 36352.9 1997.92   5
  19  19   9 77191.5 2608.48   5
  19  19  11 72266.6 2490.21   5
  13  19  19 23291.7 1565.76   5
  19  19  13 22735.5 1453.59   5
  19  19  15 5715.43 855.108   5
  15  19  19 5318.93 907.881   5
  19  19  17 28368.6 1401.57   5
  17  19  19 28458.2 1475.23   5
  19  17  19 28737.1 1463.45   5
   0   0 -20 231725. 8933.97   4
 -20   2   2 42155.1 3968.03   1
   0   2 -20 97433.6 6156.73   4
  -2   0 -20 106742. 6337.56   4
  -2  20  -2 73199.1 2667.05   5
   2  20   2 77254.7 2973.94   5
   4  20  -4 4529.58 866.232   5
   4  20  -4 4838.00 707.500   2
  -4  20   4 3423.06 761.543   5
 -20   4   4 4025.72 1676.92   1
   4  20  -2 18433.5 1485.67   5
 -20   2   4 11712.9 2160.76   1
  -2  20   4 19763.1 1565.17   5
   2  20  -4 21326.6 1517.35   5
  -4  20   2 18992.9 1444.92   5
 -20   4   2 13692.5 2479.46   1
  -4  20   0 60492.4 2446.10   5
   0  20   4 65499.3 2793.54   5
   0  20  -4 66553.9 2513.36   5
  -4   0 -20 42401.2 4211.48   4
   4  20   0 64922.6 2729.21   5
  -2  20  -4 22838.8 1499.09   5
  -4  20  -2 20941.4 1481.69   5
   4  20   2 21755.2 1670.69   5
   2  20   4 19972.0 1663.27   5
  -2   4 -20 11590.5 2560.16   4
  -4   2 -20 10986.1 2336.27   4
  -4  20  -4 4411.03 828.794   5
   4  20   4 4222.09 904.027   5
  -6  20   6 13000.0 1273.97   5
   6  20  -6 14310.7 1162.46   2
   6  20  -6 12696.0 1176.03   5
   4  20  -6 1223.91 556.596   5
  -6  20   4 1442.94 630.171   5
   6  20  -4 936.554 610.408   5
  -4  20   6 597.186 678.436   5
   6  20  -4 1809.28 554.970   2
   4  20  -6 1836.73 499.699   2
   2  20  -6 1722.85 620.521   5
   2  20  -6 1408.31 460.560   2
   6  20  -2 970.857 670.251   5
  -6  20   2 2904.13 743.150   5
  -2  20   6 1416.99 644.912   5
   6  20  -2 1877.15 498.159   2
   0  20  -6 23505.3 1534.84   5
  -6  20   0 22281.3 1508.84   5
   6  20   0 23656.6 1691.60   5
   0  20  -6 24177.4 1301.84   2
 -20   6   0 13306.2 2683.16   1
   6  20   0 24995.4 1331.12   2
   0  20   6 22825.6 1761.92   5
  -6  20   0 15916.2 2392.64   3
   6  20   2 2656.96 823.474   5
  -2  20  -6 2557.62 699.652   5
  -6  20  -2 2025.04 614.581   5
   2  20   6 1883.65 908.707   5
  -4  20  -6 3104.76 780.320   5
  -6  20  -4 2924.71 748.929   5
   6  20   4 2030.04 816.262   5
   4  20   6 907.801 710.907   5
   6  20   6 15010.8 1497.01   5
   8  20  -8 60743.4 2252.18   2
  -8  20   6 3475.55 738.999   5
  -6  20   8 3336.84 793.148   5
   6  20  -8 2699.05 684.673   2
   8  20  -6 3207.49 655.188   2
  -8  20   4 10730.9 1070.35   5
  -4  20   8 10370.2 1229.97   5
   8  20  -4 11762.6 1038.58   2
   4  20  -8 11379.9 1016.34   2
   4  20  -8 11415.7 1116.50   5
  -8  20   2 43147.6 2001.10   5
   8  20  -2 43160.8 2205.52   5
  -2  20   8 42199.9 2280.24   5
   2  20  -8 44988.9 1801.57   2
   8  20  -2 47586.4 1888.75   2
   2  20  -8 44500.6 1906.76   5
  -8  20   0 88804.7 2750.92   5
   8  20   0 92207.1 3231.90   5
   0  20   8 93211.4 3401.17   5
   0  20  -8 93263.3 2487.41   2
   8  20   0 92937.8 2580.88   2
   0  20  -8 91859.9 2669.43   5
   8  20   2 44992.3 1785.10   2
   8  20   2 41026.8 2231.36   5
  -2  20  -8 43210.5 1675.66   2
  -2  20  -8 48150.8 1975.36   5
   2  20   8 46825.6 2458.66   5
  -8  20  -2 46913.9 1953.04   5
   8  20   4 12562.9 950.628   2
   8  20   4 12754.7 1382.00   5
   4  20   8 11407.1 1340.13   5
   8  20   6 5232.55 1066.54   5
   6  20   8 5245.12 1132.71   5
   8  20   8 58677.7 2694.31   5
  10  20 -10 203240. 4074.46   2
   8  20 -10 135606. 3297.08   2
  10  20  -8 139552. 3440.99   2
  20  10  -6 35182.3 1566.18   2
   6  20 -10 32350.1 1615.35   2
  10  20  -6 32340.6 1705.67   2
   4  20 -10 40221.3 1798.79   2
  -4  20  10 36643.0 2089.97   5
  10  20  -4 40687.6 1843.69   2
  -2  20  10 79093.9 3122.45   5
   2  20 -10 80393.9 2420.09   2
  10  20  -2 79958.5 2479.05   2
 -10  20   2 82929.3 2582.23   5
  10  20   0 138877. 3896.33   5
   0  20  10 130519. 4025.11   5
  10  20   0 135203. 3154.57   2
   0  20 -10 136400. 3069.11   2
 -10  20   0 138741. 3272.96   5
  10  20   2 81233.7 3095.27   5
  10  20   2 81815.8 2410.21   2
   2  20  10 81704.9 3186.65   5
   4  20  10 45905.3 2401.83   5
  10  20   4 39208.8 2201.27   5
  10  20   6 33887.3 2070.51   5
   6  20  10 38313.3 2269.42   5
  10  20   8 135511. 3935.86   5
   8  20  10 131280. 3968.29   5
  10  20  10 206341. 4953.75   5
  12  20 -12 57454.6 2151.90   2
  10  20 -12 109458. 2949.67   2
  12  20 -10 118094. 3098.58   2
  12  20  -8 64965.6 2374.91   2
  20  12  -8 64287.0 2151.77   2
   8  20 -12 62600.0 2251.00   2
   6  20 -12 13530.2 1120.31   2
  20  12  -6 13055.4 1058.84   2
  12  20  -6 11869.5 1120.65   2
   4  20 -12 10394.3 966.183   2
  12  20  -4 10456.6 1054.21   2
  -2  20  12 27670.2 1853.56   5
   2  20 -12 31007.6 1563.69   2
  12  20  -2 30730.1 1611.58   2
  12  20   0 79882.9 2455.31   2
   0  20  12 72033.1 2989.23   5
  12  20   2 28129.4 1831.31   5
   2  20  12 34328.7 2138.76   5
  12  20   2 31211.4 1585.69   2
   4  20  12 12939.6 1477.84   5
  12  20   4 12054.8 1308.40   5
   6  20  12 16321.1 1628.22   5
  12  20   6 13521.6 1445.68   5
  12  20   8 67159.0 2811.73   5
   8  20  12 62600.0 2801.50   5
  12  20  10 111369. 3645.47   5
  10  20  12 117043. 3727.82   5
  12  20  12 56608.1 2647.70   5
  14  20 -14 4894.46 726.095   2
  12  20 -14 4718.20 730.313   2
  14  20 -12 5096.50 803.906   2
  20  14 -12 4723.57 608.909   2
  10  20 -14 21375.7 1318.73   2
  14  20 -10 21594.4 1368.74   2
  20  14 -10 21277.5 1296.83   2
   8  20 -14 1656.67 596.120   2
  14  20  -8 2072.84 674.478   2
  20  14  -8 2019.61 587.226   2
  20  14  -6 7769.13 862.147   2
  14  20  -6 6459.84 866.953   2
   6  20 -14 7511.74 906.060   2
  20  14  -4 7458.76 885.388   2
   4  20 -14 6711.97 847.143   2
  14  20  -4 5518.17 830.853   2
  14  20  -2 470.452 530.164   2
  -2  20  14 698.211 712.967   5
  14  20   0 17546.4 1289.33   2
   0  20  14 13364.3 1378.61   5
   2  20  14 1454.19 846.819   5
  14  20   4 5533.74 999.352   5
   4  20  14 9097.46 1330.98   5
   6  20  14 9188.18 1325.81   5
  14  20   6 7247.41 1079.51   5
  14  20   8 2895.78 973.834   5
   8  20  14 5302.88 1217.51   5
  14  20  10 23903.9 1767.77   5
  10  20  14 23744.1 1841.91   5
  14  20  12 7753.68 1249.11   5
  12  20  14 8173.07 1284.14   5
  14  20  14 8063.62 1208.94   5
  16  20 -16 1735.08 468.506   2
  16  20 -14 4148.63 633.369   2
  14  20 -16 4057.51 615.889   2
  16  20 -12 2472.93 600.748   2
  20  16 -12 2900.39 571.525   2
  12  20 -16 3947.11 665.786   2
  10  20 -16 23725.9 1339.79   2
  16  20 -10 22611.3 1371.90   2
  20  16 -10 24460.2 1354.75   2
  16  20  -8 2841.25 721.460   2
  20  16  -8 2876.82 643.871   2
   8  20 -16 3277.04 705.639   2
  16  20  -6 4875.43 829.638   2
  20  16  -6 4282.07 724.123   2
  20  16  -4 2756.49 694.128   2
  16  20  -4 1763.44 616.173   2
  16  20  -2 3233.29 687.154   2
   0  20  16 24620.4 1759.52   5
  16  20   0 26716.0 1505.71   2
  16  20   2 3562.25 767.167   2
   2  20  16 2568.63 941.109   5
   4  20  16 2085.73 912.266   5
  16  20   6 4250.40 932.902   5
   6  20  16 4897.69 1105.63   5
  16  20   8 4684.26 939.119   5
   8  20  16 5792.02 1153.80   5
  16  20  10 23511.4 1673.16   5
  10  20  16 24782.0 1817.40   5
  12  20  16 5878.30 1126.69   5
  16  20  12 3387.83 904.172   5
  16  20  14 6499.60 1044.87   5
  14  20  16 6111.81 1060.71   5
  16  20  16 2925.37 824.394   5
  20  18 -14 2345.75 436.788   2
  18  20 -14 2673.62 480.960   2
  18  20 -12 29502.3 1346.18   2
  20  18 -12 28033.0 1264.94   2
  18  20 -10 61486.7 2041.66   2
  20  18 -10 61149.5 1987.86   2
  18  20  -8 38601.8 1727.09   2
  20  18  -8 37839.4 1667.59   2
  18  20  -6 12172.3 1046.43   2
  20  18  -6 9802.57 966.533   2
  18  20  -4 15130.7 1152.41   2
  20  18  -4 17133.0 1251.53   2
  20  18  -2 50853.2 1952.93   2
  18  20  -2 50954.2 1985.43   2
  18  20   0 84511.5 2508.04   2
  20  18   0 82058.9 2491.96   2
  18  20   2 51034.5 1944.82   2
   2  20  18 46435.8 2275.12   5
   2  18  20 47688.4 2178.01   5
   4  20  18 17202.9 1515.05   5
   4  18  20 19350.3 1517.72   5
   6  20  18 12677.5 1308.22   5
  18  20   8 38524.8 1913.48   5
   8  20  18 34074.8 1978.05   5
  18  20  10 68169.1 2518.50   5
  10  20  18 67788.5 2600.01   5
  20  18  10 68507.0 2420.41   5
  12  20  18 35245.9 1901.58   5
  18  20  12 31593.9 1749.81   5
  20  18  12 31746.5 1696.47   5
  14  20  18 4091.82 873.753   5
  20  18  14 4375.01 797.784   5
  16  20  18 4396.20 806.129   5
  18  20  16 4970.91 763.700   5
  20  18  16 6016.46 855.630   5
  16  18  20 7365.24 977.461   5
  18  20  18 36305.5 1530.10   5
  20  18  18 34812.3 1425.79   5
  18  18  20 36050.3 1516.60   5
  20  20 -14 6134.44 526.859   2
  20  20 -12 34368.5 1273.83   2
  20  20 -10 66388.6 1898.65   2
  20  20  -8 35280.1 1516.78   2
  20  20  -6 15684.5 1127.08   2
  20  20  -4 32943.0 1561.22   2
  20  20  -2 76949.0 2338.10   2
  20  20   0 120230. 2851.19   2
  20  20   2 74590.4 2227.77   2
   2  20  20 71387.2 2539.39   5
   4  20  20 29358.8 1742.06   5
  20  20   4 33762.4 1533.08   2
   6  20  20 15195.0 1312.91   5
   8  20  20 34455.6 1811.66   5
  10  20  20 66113.3 2450.67   5
  20  20  12 34275.1 1582.60   5
  12  20  20 35279.2 1781.46   5
  20  20  14 5636.59 531.731   2
  20  20  14 4993.27 674.512   5
  14  20  20 7478.64 918.463   5
  20  16  20 9944.46 871.637   5
  16  20  20 9212.80 881.254   5
  -1  21   1 195985. 4703.74   5
   1  21  -1 197546. 4663.91   5
   1  21   1 193017. 4739.12   5
  -1  21  -1 190665. 4501.25   5
   3  21  -3 11068.1 1175.17   5
  -3  21   3 10580.6 1246.99   5
   3  21  -3 12104.1 1012.37   2
   1  21  -3 57683.5 2446.63   5
  -3  21   1 54535.6 2458.71   5
   3  21  -1 55993.2 2546.57   5
  -1  21   3 56718.6 2637.89   5
  -1  21  -3 54340.3 2335.68   5
  -3  21  -1 55891.2 2389.95   5
   3  21   1 54809.7 2608.96   5
   1  21   3 59118.8 2723.76   5
  -3  21  -3 12565.4 1202.86   5
   3  21   3 11963.9 1351.88   5
   5  21  -5 21099.8 1491.78   5
  -5  21   5 18445.1 1460.61   5
   5  21  -5 19181.4 1265.95   2
   3  21  -5 1533.09 627.082   5
  -5  21   3 971.401 661.208   5
   5  21  -3 130.502 792.275   5
   3  21  -5 928.333 473.414   2
  -3  21   5 242.825 827.216   5
   5  21  -3 1133.94 533.451   2
   1  21  -5 5751.43 731.290   2
   1  21  -5 6756.38 1008.27   5
  -5  21   1 5887.26 947.276   5
   5  21  -1 4650.81 900.174   5
  -1  21   5 5752.08 1030.38   5
   5  21  -1 5771.91 731.374   2
  -1  21  -5 6062.05 921.955   5
  -5  21  -1 5636.69 954.366   5
   5  21   1 4073.43 1015.52   5
   1  21   5 5223.45 1035.94   5
  -3  21  -5 1304.32 669.366   5
  -5  21  -3 1682.63 688.456   5
   5  21   3 187.259 779.239   5
   3  21   5 1321.96 722.370   5
   5  21   5 19894.1 1776.18   5
  -5  21  -5 20133.0 1407.61   5
   7  21  -7 7184.89 913.860   2
  -7  21   7 6441.32 914.256   5
   7  21  -5 15368.5 1290.11   5
  -7  21   5 15540.8 1340.21   5
   5  21  -7 15339.7 1191.23   2
   7  21  -5 16015.3 1205.77   2
  -5  21   7 13908.4 1289.36   5
   5  21  -7 13744.6 1166.10   5
  -3  21   7 380.876 705.955   5
   3  21  -7 1796.80 682.046   5
  -7  21   3 827.855 693.139   5
   3  21  -7-106.929 501.912   2
   7  21  -3-318.962 760.703   5
   7  21  -3 295.773 470.623   2
   1  21  -7 12625.9 1198.40   5
  -7  21   1 12203.0 1188.38   5
   1  21  -7 10540.0 962.503   2
   7  21  -1 9586.24 1184.67   5
   7  21  -1 10836.8 992.813   2
  -1  21   7 9589.10 1255.20   5
  -7  21  -1 11165.9 1143.55   5
  -1  21  -7 12052.7 949.780   2
   7  21   1 9670.14 1192.82   5
   1  21   7 11100.7 1377.91   5
   7  21   1 11565.0 979.186   2
  -1  21  -7 11389.8 1120.41   5
  -3  21  -7 1578.37 729.009   5
  -7  21  -3 868.744 647.265   5
   3  21   7-684.018 887.773   5
   7  21   3 552.344 697.154   5
   7  21   5 15818.3 1542.90   5
   5  21   7 14507.1 1491.96   5
   7  21   7 7607.95 1212.52   5
   9  21  -9 156994. 3577.18   2
   7  21  -9 27319.8 1556.89   2
   9  21  -7 29871.9 1664.83   2
  -9  21   5 12884.6 1148.01   5
  -5  21   9 10992.7 1188.60   5
   5  21  -9 12829.9 1079.89   2
   9  21  -5 13874.4 1162.49   2
  -9  21   3 36139.8 1806.12   5
  -3  21   9 33850.6 2097.62   5
   3  21  -9 38238.7 1724.97   5
   9  21  -3 34529.8 1910.70   5
   3  21  -9 34344.1 1640.40   2
   9  21  -3 34478.4 1710.89   2
   9  21  -1 93844.0 3241.47   5
  -1  21   9 95494.6 3493.06   5
   1  21  -9 95075.0 2606.64   2
   9  21  -1 101549. 2786.40   2
  -9  21   1 95794.4 2800.29   5
   9  21   1 97075.3 3372.52   5
   1  21   9 96991.5 3566.51   5
  -1  21  -9 94378.7 2543.41   2
   9  21   1 93599.9 2616.00   2
  -9  21  -1 100289. 2835.09   5
   9  21   3 33722.0 2070.45   5
   3  21   9 32091.3 2139.03   5
   9  21   3 35913.5 1609.94   2
   9  21   5 9594.29 1298.13   5
   5  21   9 12999.4 1454.30   5
   7  21   9 29116.3 2021.33   5
   9  21   7 25151.5 1901.02   5
   9  21   9 155146. 4287.12   5
  11  21 -11 120609. 3044.49   2
   9  21 -11 130856. 3220.74   2
  11  21  -9 134225. 3314.00   2
   7  21 -11 34085.3 1678.83   2
  11  21  -7 36009.9 1833.90   2
  21  11  -7 36280.9 1607.48   2
   5  21 -11 12258.1 1064.57   2
  11  21  -5 14355.6 1250.05   2
  -3  21  11 23336.5 1731.63   5
   3  21 -11 25413.0 1440.77   2
  11  21  -3 26966.2 1524.70   2
   1  21 -11 71700.4 2294.60   2
  -1  21  11 69157.8 2973.44   5
  11  21  -1 73171.9 2420.19   2
  11  21   1 73804.1 2885.60   5
   1  21  11 72155.5 3062.35   5
  11  21   1 72815.0 2346.46   2
  11  21   3 26008.7 1422.27   2
  11  21   3 27813.5 1875.77   5
   3  21  11 25584.9 1955.20   5
  11  21   5 12368.9 1004.27   2
  11  21   5 12545.9 1374.21   5
   5  21  11 11990.8 1458.91   5
  11  21   7 36448.1 2157.53   5
   7  21  11 35576.4 2170.47   5
  11  21   9 135272. 3975.47   5
   9  21  11 134836. 3959.29   5
  11  21  11 120039. 3697.70   5
  13  21 -13 539.252 497.207   2
  11  21 -13 25633.2 1440.48   2
  13  21 -11 27354.8 1481.14   2
   9  21 -13 23381.9 1412.68   2
  13  21  -9 22300.9 1424.99   2
  21  13  -9 24024.2 1343.71   2
   7  21 -13 94.1731 607.337   2
  13  21  -7 99.1305 598.271   2
  21  13  -7 425.488 534.180   2
  21  13  -5 3980.81 691.304   2
  13  21  -5 4793.59 773.121   2
   5  21 -13 5286.56 829.776   2
  -3  21  13 754.948 665.069   5
   3  21 -13 777.127 499.667   2
  13  21  -3 608.413 576.043   2
  -1  21  13 10298.2 1256.86   5
  13  21  -1 11504.8 1051.70   2
  13  21   1 12070.2 1060.82   2
   1  21  13 10144.8 1293.31   5
  13  21   3 119.009 470.551   2
   3  21  13-69.9110 794.010   5
  13  21   3 766.986 698.646   5
  13  21   5 2519.02 833.743   5
   5  21  13 5055.48 1067.81   5
   7  21  13 1734.69 972.043   5
  13  21   7 794.237 821.532   5
  13  21   9 24166.2 1762.94   5
   9  21  13 22489.8 1748.73   5
  13  21  11 26823.3 1892.50   5
  11  21  13 28441.7 1933.37   5
  13  21  13 954.558 850.157   5
  15  21 -15 10133.6 802.956   2
  15  21 -13 1405.25 526.208   2
  13  21 -15 1442.53 551.695   2
  15  21 -11 6078.14 796.299   2
  21  15 -11 6832.88 756.924   2
  11  21 -15 5931.80 786.499   2
  15  21  -9 6228.62 852.576   2
  21  15  -9 7853.50 819.066   2
   9  21 -15 8092.85 899.047   2
  15  21  -7 6522.56 871.788   2
   7  21 -15 7254.17 864.020   2
  21  15  -7 6729.71 808.092   2
  15  21  -5 19724.5 1323.81   2
  21  15  -5 22510.0 1350.41   2
  21  15  -3 5381.03 843.928   2
  15  21  -3 3726.75 765.736   2
  15  21  -1 2980.16 732.138   2
  -1  21  15 1908.47 752.608   5
  15  21   1 2353.65 690.004   2
   1  21  15 1348.93 794.879   5
  15  21   3 2986.59 704.514   2
   3  21  15 3865.51 1020.64   5
  15  21   5 20218.4 1546.77   5
   5  21  15 22597.9 1758.13   5
  15  21   7 6506.14 1023.26   5
   7  21  15 7047.30 1165.23   5
  15  21   9 7324.03 1126.29   5
   9  21  15 8701.44 1242.66   5
  15  21  11 7411.10 1128.67   5
  11  21  15 7823.15 1203.66   5
  15  21  13 3253.06 913.774   5
  13  21  15 2217.63 833.566   5
  15  21  15 11451.3 1190.19   5
  17  21 -15 725.029 343.370   2
  17  21 -13-343.577 420.852   2
  21  17 -13-653.533 400.323   2
  17  21 -11 16641.2 1087.12   2
  21  17 -11 17851.3 1034.37   2
  17  21  -9 21146.7 1284.95   2
  21  17  -9 20896.7 1226.61   2
  17  21  -7 474.303 531.799   2
  21  17  -7 183.727 548.899   2
  17  21  -5 1211.38 615.717   2
  21  17  -5-494.802 569.280   2
  21  17  -3 3487.88 668.566   2
  17  21  -3 3253.01 699.024   2
  21  17  -1 25500.7 1430.65   2
  17  21  -1 24614.5 1423.83   2
   1  21  17 22570.5 1626.83   5
  17  21   1 25456.8 1437.68   2
  17  21   3 4244.28 727.733   2
   3  21  17 3610.37 914.600   5
   3  17  21 3939.78 857.291   5
  17  21   5 882.604 547.846   2
   5  21  17 1492.67 897.688   5
  17  21   7 163.078 669.932   5
   7  21  17 359.105 702.581   5
  17  21   9 16393.8 1361.80   5
   9  21  17 19223.2 1558.80   5
  17  21  11 16605.2 1375.60   5
  11  21  17 16255.5 1438.76   5
  17  21  13 663.775 661.750   5
  13  21  17 1561.19 791.304   5
  21  17  13 171.134 573.903   5
  17  21  15 1575.72 659.813   5
  15  21  17 1111.76 671.462   5
  21  17  15 2105.12 590.983   5
  17  21  17 1159.00 564.996   5
  21  17  17 1852.44 602.921   5
  21  19 -13 4879.17 495.665   2
  19  21 -13 7337.87 630.901   2
  19  21 -11 38890.6 1417.80   2
  21  19 -11 37589.6 1364.99   2
  19  21  -9 39019.4 1549.09   2
  21  19  -9 38325.6 1495.71   2
  21  19  -7 10940.0 921.087   2
  19  21  -7 11865.0 1002.00   2
  19  21  -5 6800.63 842.801   2
  21  19  -5 7654.67 854.495   2
  19  21  -3 31391.4 1528.76   2
  21  19  -3 31930.4 1497.05   2
  19  21  -1 69448.7 2210.44   2
  21  19  -1 73642.8 2233.59   2
  21  19   1 73789.1 2229.36   2
  19  21   1 71471.2 2203.57   2
  19  21   3 31850.4 1472.12   2
   3  21  19 29792.6 1753.34   5
   3  19  21 27919.6 1633.25   5
  21  19   3 33101.2 1532.82   2
  19  21   5 6767.55 754.325   2
   5  19  21 7929.02 1030.38   5
   5  21  19 6622.55 1018.68   5
  19  21   7 10798.8 896.839   2
   7  21  19 9898.85 1108.13   5
   7  19  21 11041.0 1143.62   5
   9  21  19 38837.6 1906.71   5
  19  21   9 37355.4 1423.43   2
   9  19  21 39057.4 1942.61   5
  19  21  11 38377.7 1746.02   5
  11  21  19 37887.8 1835.97   5
  11  19  21 40234.3 1890.16   5
  19  21  11 36625.1 1341.79   2
  19  21  13 7161.99 576.690   2
  19  21  13 7310.48 852.373   5
  21  19  13 6755.28 776.356   5
  13  21  19 7508.25 961.915   5
  13  19  21 9936.98 1033.41   5
  21  19  15 1007.89 447.267   5
  19  21  15 966.286 475.131   5
  15  19  21 1978.58 643.045   5
  15  21  19 1573.75 583.552   5
  21  21 -11 27691.3 1046.26   2
  21  21  -9 27940.7 1154.96   2
  21  21  -7 4509.95 609.958   2
  21  21  -5 2693.48 583.302   2
  21  21  -3 19366.1 1140.00   2
  21  21  -1 48495.8 1729.60   2
  21  21   1 48892.1 1720.34   2
  21  21   3 20450.4 1139.27   2
  21  21   5 2221.36 566.858   2
   5  21  21 2994.08 710.267   5
  21  21   7 4942.27 617.754   2
   7  21  21 3424.73 718.751   5
   9  21  21 23420.0 1373.90   5
  21  21   9 26753.1 1112.35   2
  21  21  11 25029.0 1004.32   2
  11  21  21 25810.3 1383.05   5
  13  21  21 4694.99 675.283   5
   0  22   0 145097. 4119.68   5
  -2  22   2 42057.7 2246.90   5
   2  22  -2 40572.9 2191.55   5
   0  22  -2 75488.9 2912.49   5
  -2  22   0 72933.1 2882.68   5
   0  22   2 70947.2 2952.10   5
   2  22   0 73189.7 2966.84   5
  -2  22  -2 42006.6 2085.40   5
   2  22   2 42493.5 2369.81   5
   4  22  -4 37343.0 1995.82   5
  -4  22   4 34958.2 2046.33   5
   4  22  -4 37412.1 1697.06   2
   2  22  -4 572.472 712.381   5
   2  22  -4 206.703 432.173   2
  -4  22   2-100.511 733.375   5
   4  22  -2-528.239 777.905   5
  -2  22   4-177.991 934.897   5
   4  22  -2 490.583 464.610   2
   0  22  -4 353.704 678.042   5
   4  22   0-363.198 812.142   5
   0  22   4 410.594 740.556   5
  -4  22   0 414.246 670.545   5
  -2  22  -4 2309.72 859.620   5
  -4  22  -2 1540.92 726.829   5
   4  22   2 225.161 772.985   5
   2  22   4 927.098 822.957   5
  -4  22  -4 35821.9 1862.90   5
   4  22   4 37527.2 2303.85   5
  -6  22   6 53099.1 2398.59   5
   6  22  -6 58595.7 2288.64   5
   6  22  -6 55058.9 2123.83   2
   4  22  -6 43620.1 2067.68   5
  -6  22   4 44367.8 2174.69   5
   6  22  -4 45748.7 2205.33   5
  -4  22   6 41796.1 2247.26   5
   4  22  -6 48221.7 1919.03   2
   6  22  -4 47942.7 2001.65   2
   2  22  -6 1814.54 526.055   2
   2  22  -6 2065.33 756.184   5
  -6  22   2 1120.61 629.196   5
   6  22  -2 1504.06 707.030   5
  -2  22   6 1564.10 779.501   5
   6  22  -2 2352.56 638.963   2
   0  22  -6 889.467 647.924   5
  -6  22   0 433.866 628.236   5
   6  22   0-1184.05 889.151   5
   0  22   6-294.432 734.846   5
   6  22   0 383.559 495.133   2
   0  22  -6 514.861 442.183   2
  -2  22  -6 3274.80 831.363   5
  -6  22  -2 3015.45 800.640   5
   6  22   2 1629.05 759.638   5
   2  22   6 1676.19 900.986   5
   6  22   4 46357.4 2483.26   5
   4  22   6 44159.5 2462.38   5
  -6  22  -4 44533.2 1991.66   5
  -4  22  -6 46576.6 2010.20   5
   6  22   6 53388.6 2695.38   5
   8  22  -8 11425.1 1071.35   2
  -8  22   6 6986.97 954.607   5
   6  22  -8 5254.79 793.932   2
  -6  22   8 5726.93 914.783   5
   8  22  -6 5834.00 888.283   2
   4  22  -8 6884.71 910.281   5
   4  22  -8 5630.96 743.033   2
  -8  22   4 5180.57 884.236   5
   8  22  -4 5939.66 848.195   5
  -4  22   8 5421.94 901.909   5
   8  22  -4 6553.47 915.819   2
   2  22  -8 7716.42 845.749   2
   2  22  -8 8015.55 1012.29   5
  -8  22   2 8989.60 1081.21   5
   8  22  -2 5928.83 906.664   5
  -2  22   8 5860.72 1089.44   5
   8  22  -2 7325.90 876.596   2
   0  22  -8 17290.1 1136.14   2
   8  22   0 14833.7 1392.23   5
   0  22   8 15778.5 1509.78   5
   8  22   0 17111.2 1226.12   2
   0  22  -8 18068.3 1322.06   5
  -8  22   0 20439.6 1449.82   5
  -8  22  -2 7409.39 946.043   5
   8  22   2 6945.60 1104.98   5
   2  22   8 7562.18 1241.56   5
   8  22   2 8684.15 864.627   2
   8  22   4 6473.61 1146.14   5
   4  22   8 7366.69 1238.16   5
   8  22   6 5701.42 1104.26   5
   6  22   8 7084.76 1180.87   5
   8  22   8 11472.5 1360.60   5
  10  22 -10 101063. 2840.54   2
   8  22 -10 54316.5 2089.16   2
  10  22  -8 57349.8 2192.26   2
   6  22 -10 3675.44 766.032   2
  10  22  -6 3423.43 799.579   2
   4  22 -10 2954.93 728.980   2
 -10  22   4 4142.42 735.372   5
  -4  22  10 2067.48 746.449   5
  10  22  -4 1851.99 609.869   2
  10  22  -2 35569.4 1956.83   5
  -2  22  10 30018.0 2008.85   5
   2  22 -10 32420.2 1571.12   2
  10  22  -2 35677.8 1741.19   2
 -10  22   2 37720.3 1761.75   5
  10  22   0 47635.9 2358.80   5
   0  22  10 48872.3 2549.72   5
   0  22 -10 46115.9 1837.59   2
  10  22   0 47429.4 1967.28   2
  10  22   2 33133.5 2049.38   5
   2  22  10 34117.3 2183.06   5
  10  22   2 34796.3 1614.28   2
  10  22   4 2699.98 591.658   2
  10  22   4 2844.73 927.125   5
   4  22  10 3082.19 1019.01   5
  10  22   6 3714.73 950.217   5
   6  22  10 3095.22 1054.18   5
  10  22   8 53253.9 2592.76   5
   8  22  10 55044.3 2662.84   5
  10  22  10 99538.3 3480.00   5
  12  22 -12 10602.8 981.567   2
  10  22 -12 36953.8 1716.03   2
  12  22 -10 36551.5 1732.06   2
   8  22 -12 13165.9 1108.02   2
  12  22  -8 12155.0 1101.27   2
  22  12  -8 12807.5 1000.87   2
   6  22 -12 1265.04 565.350   2
  22  12  -6 2116.70 572.548   2
  12  22  -6 1027.62 573.051   2
  -4  22  12 3273.13 786.399   5
  12  22  -4 2782.41 666.376   2
   4  22 -12 3545.70 701.598   2
  -2  22  12 2615.42 795.666   5
   2  22 -12 4546.71 752.836   2
  12  22  -2 4272.04 763.214   2
  12  22   0 10937.9 1138.03   5
   0  22  12 12052.7 1403.48   5
  12  22   0 12452.2 1063.20   2
  12  22   2 4447.00 738.549   2
   2  22  12 4112.37 1026.45   5
  12  22   2 4321.33 853.871   5
  12  22   4 3399.87 650.942   2
  12  22   4 3305.23 884.929   5
   4  22  12 2348.17 863.682   5
  12  22   6 1802.46 551.203   2
  12  22   6 1085.57 743.766   5
   6  22  12-274.793 803.862   5
  12  22   8 11937.3 1338.21   5
   8  22  12 12129.6 1392.09   5
  12  22  10 36378.9 2132.18   5
  10  22  12 36344.2 2085.05   5
  12  22  12 11129.6 1280.83   5
  14  22 -14 14787.8 991.381   2
  14  22 -12 520.299 506.577   2
  12  22 -14 166.795 459.886   2
  14  22 -10 3580.46 736.499   2
  22  14 -10 2437.99 532.263   2
  10  22 -14 4104.80 727.880   2
  14  22  -8 280.296 581.034   2
  22  14  -8 804.857 463.601   2
   8  22 -14 1321.82 593.631   2
   6  22 -14 38576.4 1720.87   2
  14  22  -6 36610.2 1772.91   2
  22  14  -6 34161.2 1573.69   2
  22  14  -4 38899.7 1693.57   2
  14  22  -4 39157.2 1826.07   2
  -2  22  14 3177.46 817.683   5
  14  22  -2 3941.59 783.841   2
   0  22  14-355.198 747.734   5
  14  22   0 381.979 536.918   2
  14  22   2 3159.25 699.844   2
   2  22  14 4420.16 996.556   5
   4  22  14 37114.7 2206.34   5
  14  22   4 35718.5 1620.74   2
  14  22   4 38270.5 2058.37   5
  14  22   6 34997.3 1542.22   2
  14  22   6 32383.4 1938.21   5
   6  22  14 34752.6 2187.24   5
  14  22   8 1260.62 502.058   2
  14  22   8-250.778 832.579   5
   8  22  14 1673.10 923.470   5
  14  22  10 3461.95 919.312   5
  10  22  14 4372.82 1044.31   5
  14  22  12 568.133 714.123   5
  12  22  14 796.721 788.502   5
  14  22  14 14306.9 1304.54   5
  16  22 -14 14260.1 899.399   2
  16  22 -12 848.389 436.839   2
  16  22 -10 3435.73 669.791   2
  22  16 -10 2281.64 509.744   2
  16  22  -8-61.9809 544.392   2
  22  16  -8-1564.11 544.493   2
  16  22  -6 21269.0 1357.22   2
  22  16  -6 22697.2 1297.81   2
  16  22  -4 17813.9 1234.90   2
  22  16  -4 17487.4 1176.18   2
  22  16  -2 885.837 594.877   2
  16  22  -2 90.1966 547.829   2
   0  22  16 3921.10 923.905   5
  16  22   0 2926.20 669.916   2
  16  22   2-21.8197 486.042   2
   2  22  16-1774.28 871.605   5
  16  22   4 17445.5 1156.96   2
   4  22  16 16690.9 1482.19   5
  16  22   6 19508.5 1164.26   2
  16  22   6 21612.8 1488.65   5
   6  22  16 21869.1 1634.49   5
  16  22   8 716.116 459.222   2
  16  22   8-662.176 755.890   5
   8  22  16 200.008 781.506   5
  16  22  10 2802.81 531.130   2
  16  22  10 2848.90 699.629   5
  10  22  16 3192.36 972.418   5
  16  22  12 95.2429 604.053   5
  12  22  16 1043.44 678.827   5
  16  22  14 13366.2 1156.93   5
  14  22  16 15324.3 1277.42   5
  22  16  14 16446.0 1169.43   5
  22  16  16 12620.1 985.692   5
  16  22  16 8909.61 915.219   5
  18  22 -14 1504.19 381.322   2
  18  22 -12 2314.02 467.886   2
  22  18 -12 3118.69 494.314   2
  18  22 -10 13536.0 924.797   2
  22  18 -10 12703.8 846.149   2
  18  22  -8 3662.51 639.048   2
  22  18  -8 3245.17 611.078   2
  18  22  -6 1724.23 603.675   2
  22  18  -6 908.457 501.095   2
  18  22  -4-272.119 539.316   2
  22  18  -4 13.6563 494.652   2
  18  22  -2 9669.32 910.985   2
  22  18  -2 11027.6 981.509   2
  22  18   0 23133.0 1292.78   2
  18  22   0 20865.1 1246.70   2
  22  18   2 11066.0 999.682   2
   2  22  18 7789.46 986.188   5
  18  22   2 9028.83 867.214   2
  18  22   4-36.5763 474.855   2
   4  22  18-344.248 716.633   5
   4  18  22 1371.65 844.534   5
  18  22   6 1167.11 473.056   2
   6  22  18 892.429 675.218   5
   6  18  22 2182.57 719.745   5
  18  22   8 3534.16 554.866   2
  18  22   8 3695.80 727.875   5
   8  22  18 4174.41 850.500   5
   8  18  22 4121.53 838.187   5
  18  22  10 11461.1 808.606   2
  18  22  10 13142.0 1116.44   5
  10  18  22 13558.0 1215.70   5
  10  22  18 12781.0 1211.38   5
  18  22  12 2711.39 675.755   5
  12  22  18 3126.23 743.875   5
  12  18  22 3432.00 735.201   5
  18  22  14 1361.12 515.163   5
  14  22  18 1383.77 554.156   5
  14  18  22 3045.19 715.191   5
  18  22  16-213.997 463.575   5
  16  22  18-479.388 463.782   5
  16  18  22 962.955 500.067   5
  18  16  22 1555.16 594.039   5
  20  22 -12 8755.37 607.295   2
  22  20 -12 8951.14 574.728   2
  20  22 -10 23825.2 1039.83   2
  22  20 -10 24103.8 1018.69   2
  20  22  -8 9125.95 753.497   2
  22  20  -8 8792.93 746.057   2
  20  22  -6-15.4537 426.452   2
  22  20  -6 634.998 476.667   2
  20  22  -4 2831.87 602.459   2
  22  20  -4 2502.89 566.126   2
  20  22  -2 24155.7 1274.92   2
  22  20  -2 23067.3 1218.19   2
  20  22   0 43297.5 1634.21   2
  22  20   0 41682.2 1589.29   2
  20  22   2 22711.0 1191.27   2
  22  20   2 23381.9 1213.71   2
  20  22   4 2558.36 579.684   2
  22  20   4 2539.29 588.263   2
   4  22  20 2807.25 690.112   5
   4  20  22 3869.69 697.590   5
  20  22   6 819.499 452.706   2
  22  20   6 622.479 457.389   2
   6  22  20 244.096 578.631   5
   6  20  22 439.602 546.226   5
  22  20   8 9955.59 780.861   2
   8  22  20 7283.01 891.673   5
   8  20  22 8465.15 938.977   5
  20  22   8 8012.83 696.906   2
  10  22  20 23944.9 1389.09   5
  10  20  22 23151.2 1341.07   5
  22  20  10 24764.1 1057.40   2
  20  22  10 21786.5 938.738   2
  22  20  12 7976.65 578.921   2
  12  22  20 7806.71 805.088   5
  12  20  22 8788.26 908.062   5
  14  22  20-258.710 453.795   5
  14  20  22-410.269 422.025   5
  22  22  -8 802.343 336.202   2
  22  22  -6 2614.14 428.332   2
  22  22  -4-111.830 392.579   2
  22  22  -2 7951.84 704.112   2
  22  22   0 23328.7 1109.57   2
  22  22   2 7461.59 672.485   2
  22  22   4 309.052 359.797   2
   6  22  22 2082.21 531.328   5
  22  22   6 2875.11 461.577   2
   8  22  22 658.376 469.855   5
  22  22   8 849.394 319.624   2
   1  23  -1 45999.5 2346.32   5
  -1  23   1 45725.0 2373.60   5
  -1  23  -1 44721.7 2219.40   5
   1  23   1 43171.5 2335.44   5
   3  23  -3 12551.8 1264.02   5
  -3  23   3 12493.4 1368.43   5
   1  23  -3 472.936 685.697   5
  -3  23   1-337.875 774.318   5
   3  23  -1-1555.26 944.299   5
  -1  23   3-281.758 860.811   5
  -1  23  -3 1063.61 745.367   5
  -3  23  -1 397.716 692.145   5
   3  23   1 122.727 812.182   5
   1  23   3-849.086 1127.80   5
  -3  23  -3 13673.7 1309.03   5
   3  23   3 12420.0 1382.34   5
  -5  23   5 151947. 4055.90   5
   5  23  -5 151517. 3749.45   5
   5  23  -5 155529. 3432.32   2
  -5  23   3 66196.7 2691.00   5
   5  23  -3 61721.3 2610.43   5
  -3  23   5 66662.8 2833.87   5
   3  23  -5 69701.4 2238.96   2
   5  23  -3 68071.2 2303.32   2
   3  23  -5 67938.5 2583.93   5
   1  23  -5 23646.0 1569.49   5
  -5  23   1 20105.3 1561.53   5
   5  23  -1 22400.1 1687.90   5
   1  23  -5 23572.5 1276.46   2
  -1  23   5 21913.5 1767.35   5
  -1  23  -5 21874.7 1543.95   5
  -5  23  -1 22125.5 1553.95   5
   1  23   5 20923.8 1855.61   5
   5  23   1 16948.0 1580.06   5
   5  23   3 67328.0 2988.71   5
   3  23   5 70421.8 3053.42   5
  -5  23  -3 68555.6 2484.92   5
  -3  23  -5 66309.9 2465.32   5
   5  23   5 151270. 4433.74   5
  -7  23   7 8455.68 1023.87   5
   7  23  -7 8061.38 924.334   2
  -7  23   5 59633.8 2435.53   5
   7  23  -5 61555.0 2400.42   5
  -5  23   7 56715.6 2498.42   5
   5  23  -7 65374.5 2277.42   2
   7  23  -5 63157.5 2279.85   2
   5  23  -7 63089.9 2275.05   5
  -7  23   3 11677.9 1184.84   5
   7  23  -3 13429.2 1307.21   5
  -3  23   7 12234.5 1280.14   5
   3  23  -7 13538.3 1069.64   2
   7  23  -3 13139.3 1127.05   2
   3  23  -7 13244.9 1199.42   5
   1  23  -7 1080.18 663.606   5
  -7  23   1 1032.83 646.638   5
   7  23  -1-1356.14 923.554   5
  -1  23   7-1887.33 1006.98   5
   7  23  -1 77.3985 489.003   2
   1  23  -7 402.459 450.892   2
  -1  23  -7 2269.27 762.984   5
  -7  23  -1 1006.03 705.370   5
   7  23   1-1992.26 994.959   5
   1  23   7-882.811 1042.11   5
   7  23   1-249.506 471.373   2
   7  23   3 11436.7 1322.38   5
   3  23   7 11685.5 1398.66   5
   7  23   5 60578.8 2800.63   5
   5  23   7 59341.2 2836.30   5
   7  23   7 6734.16 1170.08   5
   9  23  -9 25041.7 1446.30   2
   7  23  -9 1416.39 564.197   2
   9  23  -7 1408.90 630.085   2
  -5  23   9 17088.3 1413.99   5
   5  23  -9 17924.3 1250.07   2
   9  23  -5 18015.3 1294.50   2
  -9  23   5 19236.9 1321.07   5
  -9  23   3 1808.35 768.405   5
   9  23  -3 299.495 683.726   5
  -3  23   9 424.487 822.539   5
   9  23  -3 1269.73 662.290   2
   3  23  -9 774.895 523.902   2
   9  23  -1 7187.55 1076.32   5
  -1  23   9 7790.31 1177.25   5
   9  23  -1 8526.74 907.012   2
   1  23  -9 7684.93 840.897   2
  -9  23   1 9626.63 1036.68   5
   9  23   1 8334.32 1096.07   5
   1  23   9 9446.40 1353.68   5
   9  23   1 8217.77 943.554   2
   9  23   3 743.996 759.978   5
   3  23   9 143.692 832.883   5
   9  23   3 1408.29 534.048   2
   9  23   5 18126.7 1615.08   5
   5  23   9 17010.4 1677.53   5
   9  23   7 82.3225 809.078   5
   7  23   9 622.303 839.102   5
   9  23   9 25377.6 1914.44   5
  11  23 -11 16401.2 1191.63   2
   9  23 -11 21196.7 1340.95   2
  11  23  -9 21649.5 1322.53   2
   7  23 -11 1290.56 610.926   2
  11  23  -7 1380.31 586.485   2
  23  11  -5 11237.7 933.412   2
  -5  23  11 13691.9 1251.29   5
   5  23 -11 13257.4 1103.57   2
  11  23  -5 14804.0 1208.76   2
  -3  23  11 686.268 746.922   5
  11  23  -3 693.045 580.717   2
   3  23 -11 978.057 541.880   2
  11  23  -1 4261.78 798.612   5
  -1  23  11 5485.02 961.991   5
  11  23  -1 6041.10 826.574   2
  11  23   1 3473.48 790.002   5
   1  23  11 3979.41 989.158   5
  11  23   1 5535.77 782.331   2
  11  23   3-303.938 740.459   5
   3  23  11-1260.78 1032.00   5
  11  23   3 1257.12 602.335   2
  11  23   5 11933.9 1343.86   5
   5  23  11 12131.7 1430.92   5
  11  23   5 12687.9 982.619   2
  11  23   7 1361.06 829.627   5
   7  23  11 1248.73 826.541   5
  11  23   9 20866.6 1659.85   5
   9  23  11 19178.3 1663.61   5
  11  23  11 14663.2 1418.17   5
  13  23 -13 9281.52 857.674   2
  13  23 -11-609.283 550.074   2
  11  23 -13 824.732 523.708   2
  13  23  -9 45.3905 539.518   2
   9  23 -13 126.892 520.147   2
  13  23  -7 9140.30 974.928   2
  23  13  -7 10662.9 901.404   2
   7  23 -13 9888.77 977.287   2
   5  23 -13 55086.1 2025.45   2
  13  23  -5 54669.3 2127.17   2
  23  13  -5 52415.6 1876.54   2
  23  13  -3 29154.4 1454.74   2
  -3  23  13 26435.5 1694.97   5
  13  23  -3 30368.4 1596.81   2
  -1  23  13 1239.40 767.500   5
  13  23  -1 1534.47 616.574   2
  13  23   1 631.524 734.657   5
   1  23  13 1876.73 841.968   5
  13  23   1 1246.51 490.691   2
  13  23   3 29520.9 1806.20   5
   3  23  13 28404.6 1953.75   5
  13  23   3 26466.8 1418.16   2
  13  23   5 49954.2 2374.39   5
   5  23  13 48941.3 2534.08   5
  13  23   5 51585.2 1842.23   2
  13  23   7 10893.9 1216.96   5
   7  23  13 9003.07 1220.43   5
  13  23   7 9964.73 845.005   2
  13  23   9 489.164 758.282   5
   9  23  13 392.330 840.742   5
  13  23  11-177.411 720.001   5
  11  23  13-147.543 806.935   5
  13  23  13 8895.02 1103.32   5
  13  23 -15 26630.7 1206.28   2
  15  23 -13 28094.2 1233.80   2
  15  23 -11 3514.59 637.625   2
  11  23 -15 4188.86 661.553   2
  15  23  -9 3347.78 637.641   2
  23  15  -9 2916.06 518.364   2
   9  23 -15 3202.11 653.518   2
  15  23  -7 28433.7 1494.90   2
  23  15  -7 28651.7 1376.70   2
  15  23  -5 76445.7 2413.10   2
  23  15  -5 74308.2 2201.04   2
  23  15  -3 40745.5 1693.14   2
  15  23  -3 39143.7 1732.47   2
  -1  23  15 2093.43 718.988   5
  15  23  -1 2183.80 612.015   2
   1  23  15 3295.17 783.230   5
  15  23   1 2743.26 649.255   2
   3  23  15 37003.5 2080.44   5
  15  23   3 36853.1 1603.88   2
  15  23   5 71839.3 2656.19   5
   5  23  15 66235.3 2727.01   5
  15  23   5 70796.0 2107.87   2
  15  23   7 28388.0 1748.48   5
   7  23  15 26260.1 1779.42   5
  15  23   7 27205.5 1288.14   2
  15  23   9 2728.32 513.991   2
  15  23   9 2519.85 730.308   5
   9  23  15 1369.36 769.877   5
  15  23  11 3776.93 825.357   5
  11  23  15 3498.82 812.945   5
  15  23  13 23397.1 1454.49   5
  13  23  15 23168.3 1519.58   5
  15  23  15 37606.1 1725.11   5
  17  23 -13 11724.5 763.774   2
  17  23 -11 198.501 393.813   2
  23  17 -11-320.359 353.741   2
  17  23  -9-68.5911 463.659   2
  23  17  -9-852.107 426.020   2
  17  23  -7 9509.15 940.602   2
  23  17  -7 8553.58 748.467   2
  17  23  -5 37432.6 1637.31   2
  23  17  -5 34660.8 1497.42   2
  17  23  -3 14891.1 1100.93   2
  23  17  -3 15150.9 1079.18   2
  23  17  -1 60.0661 489.992   2
  17  23  -1-187.501 502.281   2
  23  17   1 262.815 530.426   2
   1  23  17 56.5208 716.862   5
  17  23   1-683.407 547.810   2
   3  23  17 13272.6 1254.24   5
  17  23   3 14371.1 1035.70   2
   5  23  17 28261.6 1763.27   5
  17  23   5 31570.3 1392.41   2
   7  17  23 10273.3 1124.44   5
  17  23   7 8317.13 761.463   2
  17  23   7 8989.21 952.854   5
   7  23  17 8179.35 1026.11   5
  17  23   9-41.4463 394.524   2
  17  23   9-761.419 696.177   5
   9  23  17-1356.47 814.416   5
  17  23  11-666.377 659.682   5
  11  23  17 639.765 607.208   5
  17  23  13 9452.78 913.734   5
  13  23  17 11149.9 1039.43   5
  17  23  15 17842.5 1089.21   5
  15  23  17 17908.5 1140.62   5
  15  17  23 21140.2 1209.02   5
  19  23 -13 794.244 304.416   2
  19  23 -11 4837.58 525.262   2
  23  19 -11 5375.12 478.886   2
  19  23  -9 6444.39 617.613   2
  23  19  -9 5960.22 587.623   2
  19  23  -7-282.484 434.801   2
  23  19  -7 91.5265 396.659   2
  19  23  -5 1751.30 475.372   2
  23  19  -5 2289.72 542.937   2
  19  23  -3 776.899 514.125   2
  23  19  -3-26.1595 451.925   2
  19  23  -1 15054.7 1034.98   2
  23  19  -1 16279.7 1069.77   2
  19  23   1 14475.0 978.310   2
  23  19   1 13895.5 984.314   2
  23  19   3 107.358 426.491   2
   3  23  19 15.7804 552.670   5
  19  23   3 980.505 512.716   2
  23  19   5 2164.77 540.905   2
   5  23  19 1512.57 573.588   5
   5  19  23 1314.17 593.758   5
  19  23   5 2222.48 477.451   2
  19  23   7-11.2404 359.337   2
  23  19   7 597.423 438.046   2
   7  19  23 712.115 555.141   5
   9  23  19 5592.32 797.050   5
   9  19  23 7570.27 860.137   5
  19  23   9 5956.83 568.323   2
  19  23  11 4613.10 592.951   5
  11  23  19 4663.72 744.598   5
  11  19  23 4787.20 735.065   5
  23  19  13 499.432 302.001   2
  13  23  19 479.957 469.982   5
  13  19  23 1488.65 541.437   5
  21  23  -9 3441.76 458.263   2
  23  21  -9 3554.94 415.204   2
  21  23  -7 562.142 313.785   2
  23  21  -7 744.819 345.880   2
  21  23  -5 3495.54 511.466   2
  23  21  -5 4130.61 530.890   2
  21  23  -3 377.615 411.241   2
  23  21  -3 530.456 405.670   2
  21  23  -1 13661.2 886.181   2
  23  21  -1 12442.9 855.475   2
  21  23   1 12087.1 844.003   2
  23  21   1 13242.7 865.458   2
  21  23   3 483.893 362.441   2
  23  21   3-199.219 388.294   2
   5  23  21 2918.79 549.503   5
  21  23   5 3992.21 522.241   2
  23  21   5 4057.14 550.272   2
  23  21   7 850.616 360.560   2
   7  23  21 626.246 425.211   5
   7  21  23 1401.68 456.412   5
  21  23   7 680.444 360.235   2
  23  21   9 3163.00 426.860   2
   9  23  21 1981.81 464.567   5
  23  23  -3 7973.80 580.692   2
  23  23  -1-283.998 307.770   2
  23  23   1 360.543 325.638   2
  23  23   3 7626.59 572.634   2
   0  24   0 45576.9 2334.34   5
   2  24  -2 1346.31 742.185   5
  -2  24   2 1584.00 837.124   5
   0  24  -2 3682.13 909.539   5
  -2  24   0 5219.01 936.607   5
   2  24   0 5357.92 962.837   5
   0  24   2 4677.23 930.108   5
  -2  24  -2 2037.78 828.742   5
   2  24   2-609.514 1024.48   5
   4  24  -4 137489. 3646.74   5
  -4  24   4 139756. 3909.36   5
   4  24  -4 143631. 3185.09   2
   2  24  -4 48664.4 2233.98   5
  -4  24   2 50777.1 2363.07   5
   4  24  -2 49754.7 2375.20   5
  -2  24   4 49383.6 2484.15   5
   0  24  -4 22274.2 1606.74   5
  -4  24   0 22914.6 1645.47   5
   4  24   0 21246.2 1685.07   5
   0  24   4 20431.1 1699.02   5
  -2  24  -4 49814.9 2233.95   5
  -4  24  -2 46717.6 2175.54   5
   4  24   2 46922.3 2487.45   5
   2  24   4 49419.1 2570.66   5
   4  24   4 135957. 4197.90   5
  -4  24  -4 136646. 3397.29   5
   6  24  -6 85563.7 2641.63   5
  -6  24   6 80590.5 2815.38   5
   6  24  -6 86139.0 2592.40   2
   4  24  -6 113211. 3078.72   5
  -6  24   4 112233. 3311.42   5
   6  24  -4 113012. 3269.16   5
  -4  24   6 112252. 3536.93   5
   4  24  -6 112863. 2864.97   2
   6  24  -4 113393. 2912.62   2
  -6  24   2 30421.3 1795.54   5
   6  24  -2 29990.5 1866.43   5
  -2  24   6 32156.0 2061.26   5
   2  24  -6 32979.1 1531.42   2
   6  24  -2 33502.2 1610.32   2
   2  24  -6 37913.6 1871.52   5
   0  24  -6 8968.03 1067.26   5
  -6  24   0 7633.71 1027.71   5
   6  24   0 5641.51 980.753   5
   0  24   6 4338.03 952.931   5
   6  24   2 26277.5 1858.02   5
   2  24   6 27573.0 2062.65   5
  -2  24  -6 34307.8 1836.19   5
  -6  24  -2 31943.8 1742.90   5
   4  24   6 105666. 3743.31   5
   6  24   4 106526. 3740.08   5
   6  24   6 81647.1 3274.67   5
   8  24  -8 711.355 532.878   2
  -8  24   6 21929.8 1393.33   5
  -6  24   8 23742.2 1578.91   5
   6  24  -8 21722.3 1376.92   2
   8  24  -6 21532.9 1366.96   2
   8  24  -4 39523.7 1903.84   5
  -4  24   8 39346.8 2131.36   5
   4  24  -8 40036.6 1747.46   2
   8  24  -4 38520.6 1763.03   2
  -8  24   4 39060.7 1877.08   5
  -8  24   2 3894.72 845.164   5
   8  24  -2 1727.79 737.329   5
  -2  24   8 1225.92 765.201   5
   8  24  -2 2434.46 649.053   2
   2  24  -8 1654.90 521.935   2
   8  24   0 1116.91 803.865   5
   0  24   8 1563.85 857.491   5
   8  24   0 2213.19 597.607   2
   8  24   2 1513.46 779.807   5
   2  24   8 2381.73 936.776   5
   8  24   4 37894.1 2236.65   5
   4  24   8 37573.3 2314.11   5
   8  24   6 21854.4 1713.72   5
   6  24   8 23099.4 1865.87   5
   8  24   8-791.746 941.461   5
  10  24 -10 14598.5 1114.38   2
  10  24  -8 4450.15 754.695   2
   8  24 -10 5718.70 756.820   2
   6  24 -10 6519.49 841.822   2
  -6  24  10 6051.71 919.209   5
  10  24  -6 5368.28 805.742   2
  -4  24  10 17246.9 1422.44   5
  24  10  -4 18973.3 1165.74   2
   4  24 -10 18491.5 1215.21   2
  10  24  -4 18211.2 1292.49   2
  10  24  -2 128.295 674.838   5
  -2  24  10-567.451 852.737   5
  10  24  -2 761.516 530.174   2
   2  24 -10-64.4261 480.615   2
  10  24   0 4992.22 915.263   5
   0  24  10 5941.48 1075.85   5
  10  24   0 6022.80 792.720   2
  10  24   2-1152.05 909.363   5
   2  24  10 345.656 833.539   5
  10  24   2 13.9531 465.397   2
   4  24  10 19388.6 1729.27   5
  10  24   4 15684.9 1454.27   5
  10  24   6 4407.44 1002.62   5
   6  24  10 4393.51 1039.90   5
  10  24   8 4112.74 942.462   5
   8  24  10 5661.41 1070.82   5
  10  24  10 14269.5 1418.67   5
  12  24 -12 3615.72 603.452   2
  12  24 -10-761.731 582.958   2
  10  24 -12 319.143 498.080   2
  12  24  -8 831.294 547.276   2
   8  24 -12 158.425 512.170   2
   6  24 -12 24010.7 1374.67   2
  12  24  -6 24487.1 1419.50   2
  24  12  -6 24286.0 1249.62   2
  24  12  -4 45814.5 1735.49   2
  -4  24  12 44570.7 2059.54   5
  -2  24  12 9707.78 1108.25   5
  12  24  -2 10889.2 1046.23   2
  12  24   0-831.830 731.052   5
   0  24  12-407.790 733.546   5
  12  24   0 26.6085 497.568   2
  12  24   2 9238.08 1010.38   5
   2  24  12 10636.8 1285.66   5
  12  24   2 11526.5 974.814   2
  12  24   4 45152.9 2258.00   5
   4  24  12 47400.0 2453.39   5
  12  24   4 45572.5 1721.61   2
  12  24   6 21381.0 1614.93   5
   6  24  12 22659.6 1731.05   5
  12  24   8 1068.12 753.748   5
   8  24  12-446.540 802.156   5
  12  24  10-704.227 832.055   5
  10  24  12-314.772 868.535   5
  12  24  12 2087.78 710.114   5
  14  24 -14 51033.3 1509.41   2
  12  24 -14 22487.4 1128.15   2
  14  24 -12 23075.3 1162.50   2
  14  24 -10 6134.78 742.645   2
  10  24 -14 7546.29 781.418   2
  14  24  -8 17409.2 1137.89   2
  24  14  -8 18956.6 1057.67   2
  14  24  -6 72624.2 2250.96   2
  24  14  -6 67253.7 2006.24   2
  14  24  -4 97303.8 2686.73   2
  24  14  -4 90782.2 2358.42   2
  -2  24  14 28701.9 1704.76   5
  24  14  -2 30414.0 1445.31   2
  14  24  -2 29720.3 1490.96   2
   0  24  14 5931.18 931.967   5
  14  24   0 5683.00 779.791   2
   2  24  14 28625.7 1835.56   5
  14  24   2 28849.6 1424.09   2
   4  24  14 90242.0 3168.43   5
  14  24   4 87821.4 2317.58   2
  14  24   4 86533.2 2879.73   5
  14  24   6 67396.7 2575.65   5
   6  24  14 65937.2 2699.38   5
  14  24   6 65365.9 1929.19   2
  14  24   8 15412.3 1273.29   5
   8  24  14 15445.0 1407.02   5
  14  24  10 6313.99 990.627   5
  10  24  14 5781.44 985.989   5
  14  24  12 20585.7 1410.40   5
  12  24  14 18537.8 1385.09   5
  14  24  14 49565.7 1976.42   5
  16  24 -12 20529.0 1005.79   2
  16  24 -10 4120.50 580.649   2
  16  24  -8 14480.2 985.775   2
  24  16  -8 14330.2 908.775   2
  16  24  -6 61551.9 1962.18   2
  24  16  -6 61815.6 1863.19   2
  16  24  -4 81015.9 2340.15   2
  24  16  -4 76396.3 2124.33   2
  16  24  -2 29682.6 1450.46   2
  24  16  -2 27479.6 1338.20   2
  24  16   0 7580.16 823.459   2
   0  24  16 5171.51 808.436   5
  16  24   0 6881.14 776.005   2
   2  24  16 23933.1 1568.23   5
  16  24   2 27296.8 1335.77   2
   4  24  16 68705.1 2578.07   5
  16  24   4 73887.0 2077.03   2
  16  24   6 59058.4 2187.30   5
   6  24  16 55611.1 2315.41   5
   6  16  24 58461.7 2111.02   5
  16  24   6 55379.5 1716.81   2
  16  24   8 12510.9 1115.44   5
   8  24  16 11324.2 1171.23   5
  16  24   8 13694.5 852.955   2
  16  24  10 3239.03 681.915   5
  10  24  16 3554.76 738.557   5
  16  24  12 17857.8 1164.29   5
  12  24  16 16565.8 1211.25   5
  16  24  14 40848.8 1608.89   5
  14  24  16 41076.3 1659.82   5
  18  24 -12 2016.41 378.303   2
  18  24 -10 74.4156 323.565   2
  24  18 -10 559.456 283.350   2
  18  24  -8 6.85355 378.919   2
  24  18  -8-90.7081 303.951   2
  18  24  -6 10343.6 827.617   2
  24  18  -6 11039.2 828.587   2
  18  24  -4 14878.7 1009.44   2
  24  18  -4 14546.7 943.687   2
  18  24  -2 104.529 453.043   2
  24  18  -2 150.219 428.498   2
  24  18   0 2732.63 575.338   2
  18  24   0 3749.64 614.446   2
  24  18   2 611.326 482.133   2
   2  24  18 250.361 534.338   5
  18  24   2 601.969 429.879   2
   4  24  18 12723.7 1098.12   5
  24  18   4 14440.5 970.867   2
  18  24   4 14316.2 917.354   2
   6  24  18 8918.49 953.574   5
   6  18  24 9064.40 856.392   5
  18  24   6 10238.2 752.451   2
   8  24  18-417.016 620.795   5
   8  18  24 972.249 530.430   5
  18  24   8 498.866 320.531   2
  18  24  10-258.996 487.473   5
  10  24  18-87.8248 579.307   5
  10  18  24 1208.03 571.934   5
  12  24  18 1142.70 463.829   5
  12  18  24 1852.15 527.575   5
  20  24 -10 2587.90 352.334   2
  20  24  -8 444.932 316.628   2
  24  20  -8 31.7471 274.596   2
  20  24  -6 3516.52 476.027   2
  24  20  -6 3765.80 484.961   2
  20  24  -4 2889.61 473.561   2
  24  20  -4 3312.41 499.474   2
  20  24  -2 1896.11 461.962   2
  24  20  -2 2340.13 495.994   2
  20  24   0 9747.08 775.102   2
  24  20   0 9932.95 768.567   2
  20  24   2 1204.44 355.518   2
  24  20   2 860.052 395.937   2
   4  24  20 1898.46 489.753   5
  20  24   4 2141.44 429.344   2
  24  20   4 2183.96 443.575   2
  24  20   6 3993.54 528.018   2
   6  24  20 3324.75 595.560   5
  20  24   6 3270.71 462.252   2
  24  20   8 185.755 319.757   2
   8  24  20-120.365 433.643   5
  20  24   8 149.643 270.767   2
  22  24  -4 14326.2 714.843   2
  24  22  -4 14647.4 723.067   2
  22  24  -2 128.836 312.369   2
  24  22  -2 929.059 321.281   2
  22  24   0 793.004 319.145   2
  24  22   0 660.607 336.284   2
  22  24   2 504.558 309.203   2
  24  22   2 1289.97 383.643   2
  24  22   4 13761.1 731.073   2
   1  25  -1 13285.1 1350.23   5
  -1  25   1 11790.3 1333.14   5
  -1  25  -1 15235.2 1437.28   5
   1  25   1 13982.2 1416.89   5
   3  25  -3 83071.4 2909.16   5
  -3  25   3 81140.9 3010.93   5
   1  25  -3 13264.9 1319.61   5
  -3  25   1 12477.0 1319.57   5
   3  25  -1 12027.3 1308.78   5
  -1  25   3 12759.3 1434.61   5
  -1  25  -3 12022.2 1261.46   5
  -3  25  -1 12485.0 1310.80   5
   3  25   1 9028.60 1199.45   5
   1  25   3 11313.4 1375.10   5
   3  25   3 82454.1 3230.97   5
  -3  25  -3 85372.1 2796.08   5
  -5  25   5 103600. 3206.48   5
   5  25  -5 102932. 2931.30   5
   5  25  -5 103185. 2710.67   2
   3  25  -5 91036.6 2829.23   5
  -5  25   3 84828.7 2894.14   5
   5  25  -3 93909.4 3024.44   5
  -3  25   5 92624.4 3181.56   5
   3  25  -5 92626.4 2463.42   2
   5  25  -3 95140.2 2544.33   2
  -5  25   1 17826.5 1438.42   5
   5  25  -1 18791.2 1518.89   5
  -1  25   5 17779.6 1573.17   5
   1  25  -5 19181.6 1428.57   5
   1  25   5 19490.6 1614.81   5
  -1  25  -5 21538.9 1512.91   5
  -5  25  -1 21782.4 1509.27   5
   5  25   3 92422.5 3376.29   5
   3  25   5 94670.2 3523.84   5
  -5  25  -3 94333.1 2829.29   5
   5  25   5 100347. 3612.01   5
  -7  25   7 27021.6 1546.20   5
   7  25  -7 26189.8 1425.87   2
  -7  25   5 62786.4 2339.31   5
   7  25  -5 67129.7 2310.25   5
  -5  25   7 62523.4 2439.02   5
   5  25  -7 61072.9 2086.64   2
   7  25  -5 65969.9 2201.89   2
   5  25  -7 70998.0 2242.51   5
   7  25  -3 47323.8 2135.47   5
  -3  25   7 46413.1 2336.35   5
   3  25  -7 48627.1 1827.70   2
   7  25  -3 51071.9 1925.69   2
  -7  25   3 49888.8 2096.43   5
   7  25  -1 1117.71 685.179   5
  -1  25   7 2084.80 813.892   5
   7  25  -1 1905.93 538.854   2
   1  25  -7 3027.05 606.514   2
   7  25   1 1650.13 852.875   5
   1  25   7 2231.75 814.937   5
   7  25   3 45642.7 2378.53   5
   3  25   7 50077.6 2613.19   5
   7  25   5 56152.5 2711.73   5
   5  25   7 59941.7 2833.31   5
   7  25   7 25349.2 1907.86   5
   9  25  -9 9818.93 926.997   2
   7  25  -9 267.544 496.663   2
   9  25  -7 531.644 505.945   2
  -5  25   9 13785.1 1237.11   5
   5  25  -9 15034.7 1122.44   2
   9  25  -5 13230.9 1071.78   2
  -9  25   5 16751.1 1170.09   5
   9  25  -3 8318.74 1000.78   5
  -3  25   9 7655.17 1091.13   5
   9  25  -3 8683.71 890.928   2
   3  25  -9 7671.60 833.656   2
   9  25  -1 2298.62 696.396   5
  -1  25   9 2246.35 863.558   5
   9  25  -1 4539.77 718.742   2
   9  25   1 2921.76 778.606   5
   9  25   1 2715.35 552.585   2
   9  25   3 6758.92 1029.86   5
   3  25   9 10109.3 1346.36   5
   9  25   5 12284.6 1370.80   5
   5  25   9 14378.8 1481.33   5
   9  25   7-727.532 881.786   5
   7  25   9 1022.76 865.573   5
   9  25   9 8972.86 1167.23   5
  11  25 -11 451.413 451.039   2
  11  25  -9 2870.00 603.104   2
   9  25 -11 2891.80 585.040   2
  11  25  -7 1394.85 544.267   2
   7  25 -11 2199.33 591.516   2
  -5  25  11 20308.8 1348.01   5
   5  25 -11 22031.6 1283.10   2
  11  25  -5 21581.0 1264.63   2
  25  11  -3 14556.3 1019.60   2
  -3  25  11 12967.6 1213.40   5
  11  25  -3 13420.6 1061.64   2
  11  25  -1 1085.43 615.198   5
  11  25  -1 253.561 494.543   2
  11  25   1-678.752 734.934   5
   1  25  11-1086.24 910.807   5
  11  25   1 193.903 451.668   2
  11  25   3 12957.6 1233.01   5
   3  25  11 13497.4 1372.01   5
  11  25   3 12553.6 950.338   2
  11  25   5 19801.8 1566.17   5
   5  25  11 19133.0 1614.81   5
  11  25   7 2556.35 843.006   5
   7  25  11 2304.45 894.305   5
  11  25   9 1468.31 726.808   5
   9  25  11 3724.67 894.001   5
  11  25  11-1138.41 828.135   5
  13  25 -13 28564.7 1184.25   2
  11  25 -13 8162.95 757.337   2
  13  25 -11 6217.28 669.035   2
  13  25  -9 4326.21 668.770   2
   9  25 -13 4788.81 681.315   2
  13  25  -7 27256.3 1362.15   2
  13  25  -5 68642.4 2147.85   2
  25  13  -5 69167.8 1968.43   2
  -3  25  13 54750.7 2173.99   5
  13  25  -3 57849.8 2020.55   2
  25  13  -3 54688.8 1804.99   2
  25  13  -1 11216.0 913.588   2
  -1  25  13 11574.5 1161.01   5
  13  25  -1 12040.4 974.276   2
   1  25  13 9928.14 1249.92   5
  13  25   1 11429.4 935.865   2
  13  25   3 55635.7 2244.53   5
   3  25  13 47911.0 2305.78   5
  13  25   3 52309.0 1793.26   2
  13  25   5 63575.2 2434.87   5
   5  25  13 66454.3 2681.45   5
  13  25   5 70390.5 1961.93   2
  13  25   7 25530.7 1630.11   5
   7  25  13 24413.0 1670.86   5
  13  25   9 3598.08 803.643   5
   9  25  13 3160.19 776.540   5
  13  25  11 6660.23 852.291   5
  11  25  13 6870.67 944.270   5
  13  25  13 25188.1 1482.79   5
  15  25 -13 41428.4 1260.88   2
  15  25 -11 15889.1 897.821   2
  15  25  -9 9595.00 793.159   2
  15  25  -7 40550.4 1533.91   2
  25  15  -7 42906.4 1443.39   2
  15  25  -5 90153.9 2350.37   2
  25  15  -5 89692.3 2164.23   2
  15  25  -3 69599.8 2096.63   2
  25  15  -3 66629.3 1946.15   2
  25  15  -1 19807.4 1121.21   2
  15  25  -1 18597.3 1147.75   2
   1  25  15 16213.6 1303.44   5
  25  15   1 19779.7 1145.99   2
  15  25   1 19004.7 1108.51   2
   3  25  15 60226.3 2388.81   5
  15  25   3 63881.3 1894.49   2
  15  25   5 86913.5 2561.67   5
   5  25  15 85444.5 2832.08   5
  15  25   5 87191.5 2092.56   2
  15  25   7 38472.7 1805.33   5
   7  25  15 36224.4 1854.34   5
  15  25   9 8376.58 906.005   5
   9  25  15 9416.13 1038.91   5
  15  25  11 16485.5 1170.98   5
  11  25  15 15820.7 1202.82   5
  15  25  13 38501.3 1589.73   5
  13  25  15 36063.7 1591.23   5
  15  25  15 47869.1 1599.36   5
  15  15  25 46512.1 1638.10   5
  17  25 -11 2911.42 426.986   2
  17  25  -9 447.977 341.363   2
  17  25  -7 10780.9 795.423   2
  25  17  -7 7123.26 578.341   2
  17  25  -5 34905.6 1379.32   2
  25  17  -5 35872.7 1317.19   2
  17  25  -3 19314.9 1078.39   2
  25  17  -3 19279.5 1047.71   2
  17  25  -1 1642.00 543.442   2
  25  17  -1 639.792 433.895   2
  25  17   1 1368.77 482.950   2
  17  25   1 788.846 414.250   2
   3  25  17 14049.4 1125.57   5
  17  25   3 17295.8 977.580   2
   5  25  17 31551.2 1618.92   5
  17  25   5 33028.4 1236.75   2
   7  25  17 9530.75 953.887   5
   7  17  25 9319.28 834.439   5
  17  25   7 10210.0 686.755   2
  17  25   9 385.011 465.436   5
   9  25  17 1041.67 507.265   5
   9  17  25 1290.16 515.778   5
  17  25  11 1926.01 470.690   5
  11  25  17 2688.06 539.776   5
  11  17  25 3759.63 604.910   5
  13  25  17 16419.1 994.643   5
  19  25  -9 1222.38 297.689   2
  19  25  -7 622.341 319.124   2
  25  19  -7 812.301 296.385   2
  19  25  -5 7386.68 638.996   2
  25  19  -5 7160.93 609.762   2
  19  25  -3 2119.20 453.034   2
  25  19  -3 1207.26 383.110   2
  19  25  -1 1616.64 433.409   2
  25  19  -1 2195.88 462.788   2
  19  25   1 2288.56 463.086   2
  25  19   1 2693.12 522.982   2
   3  25  19 1450.66 466.476   5
  19  25   3 2274.48 459.220   2
  25  19   3 1753.69 426.203   2
  25  19   5 6394.67 597.248   2
   5  25  19 5072.77 628.516   5
  19  25   5 7015.45 573.975   2
  25  19   7 1411.81 390.122   2
   7  25  19 226.144 495.276   5
  25  19   9 1655.41 380.093   2
   9  25  19 1075.42 433.768   5
  21  25  -3 1737.02 337.912   2
  25  21  -3 1939.09 356.686   2
  21  25  -1 2186.80 380.414   2
  25  21  -1 1765.00 361.164   2
  21  25   1 1527.46 325.934   2
  25  21   1 1735.66 388.600   2
  25  21   3 1709.33 362.310   2
   0  26   0 33241.7 2000.35   5
   2  26  -2 3733.33 958.782   5
  -2  26   2 3601.85 931.495   5
   0  26  -2 3686.36 910.336   5
  -2  26   0 4003.94 971.048   5
   2  26   0 2284.58 770.657   5
   0  26   2 3173.34 895.118   5
  -2  26  -2 4013.43 915.351   5
   2  26   2 2957.30 912.029   5
   4  26  -4 67198.2 2423.61   5
  -4  26   4 66775.9 2594.85   5
   2  26  -4 30310.3 1717.74   5
  -4  26   2 26605.6 1679.46   5
   4  26  -2 30711.6 1807.00   5
  -2  26   4 29571.2 1874.11   5
   0  26  -4 8077.61 1053.37   5
  -4  26   0 7324.46 1060.50   5
   4  26   0 5582.63 1040.14   5
   0  26   4 5146.88 973.257   5
   4  26   2 25931.4 1813.45   5
   2  26   4 24383.9 1801.17   5
  -2  26  -4 26628.0 1630.93   5
  -4  26  -2 28559.6 1688.96   5
   4  26   4 68106.9 2908.32   5
  -6  26   6 50418.7 2048.41   5
   6  26  -6 52831.4 1888.14   2
   6  26  -6 52572.3 1916.73   5
  -6  26   4 60579.7 2304.69   5
   6  26  -4 60956.4 2244.28   5
  -4  26   6 60043.0 2431.04   5
   4  26  -6 60540.4 1977.57   2
   6  26  -4 58622.1 1975.67   2
   4  26  -6 59461.0 2119.34   5
   6  26  -2 21807.9 1491.88   5
  -2  26   6 20583.8 1624.39   5
  -6  26   2 23760.6 1520.24   5
   2  26  -6 25093.3 1490.82   5
  -6  26   0 4601.34 867.919   5
   6  26   0 3427.29 910.504   5
   0  26   6 2158.16 846.047   5
   6  26   2 22078.2 1668.68   5
   2  26   6 18910.3 1610.80   5
   6  26   4 59208.5 2644.73   5
   4  26   6 56904.3 2668.84   5
   6  26   6 45055.2 2330.70   5
   8  26  -8 505.601 468.552   2
  -6  26   8 11291.3 1065.27   5
   6  26  -8 10731.5 922.475   2
   8  26  -6 11055.9 956.029   2
  -8  26   6 12530.5 1023.68   5
   8  26  -4 14841.8 1142.94   5
  -4  26   8 14243.4 1209.24   5
   4  26  -8 12849.6 966.570   2
   8  26  -4 13888.8 1043.32   2
  -8  26   4 16688.4 1184.48   5
   8  26  -2 166.936 548.373   5
  -2  26   8 34.1278 753.137   5
   8  26  -2-432.561 531.819   2
   8  26   0 4300.44 796.065   5
   0  26   8 3142.41 896.053   5
   8  26   2-1262.40 911.178   5
   2  26   8-55.6283 895.541   5
   8  26   4 11586.2 1267.61   5
   4  26   8 9754.18 1248.02   5
   8  26   6 9789.93 1194.72   5
   6  26   8 10852.5 1297.29   5
   8  26   8 641.343 772.443   5
  10  26 -10 9546.51 831.931   2
  10  26  -8 4701.35 675.134   2
   8  26 -10 4144.71 632.607   2
  -6  26  10 3249.00 687.993   5
  10  26  -6 1727.35 554.836   2
   6  26 -10 1891.82 582.117   2
  -4  26  10 3705.90 722.981   5
  10  26  -4 4018.08 690.972   2
  10  26  -2 1828.16 616.058   5
  26  10  -2 969.199 450.263   2
  -2  26  10 1631.74 693.969   5
  10  26  -2 1046.07 469.731   2
  10  26   0 12153.0 1142.45   5
   0  26  10 9243.01 1094.27   5
  10  26   0 11028.4 902.758   2
  10  26   2 226.793 646.194   5
   2  26  10 324.093 862.858   5
  10  26   4 2333.42 663.657   5
   4  26  10 3827.92 950.046   5
  10  26   6 775.682 723.677   5
   6  26  10 2672.49 889.388   5
  10  26   8 4470.21 923.132   5
   8  26  10 4171.99 955.351   5
  10  26  10 7123.68 1030.87   5
  12  26 -12 3909.22 556.055   2
  10  26 -12-219.202 412.757   2
  12  26 -10 75.6167 418.593   2
  12  26  -8-65.3983 459.934   2
  12  26  -6 17527.9 1097.51   2
  -4  26  12 23544.1 1359.96   5
  12  26  -4 26323.3 1310.93   2
  26  12  -4 26601.4 1201.60   2
  26  12  -2 6929.76 714.229   2
  -2  26  12 6557.90 886.962   5
  12  26  -2 6852.80 797.470   2
  12  26   0 666.986 495.608   5
   0  26  12 95.2796 667.593   5
  12  26   0-808.254 503.653   2
  12  26   2 5648.55 781.185   5
   2  26  12 4426.37 865.841   5
  12  26   2 5362.64 687.373   2
  12  26   4 23873.0 1499.25   5
   4  26  12 23977.8 1685.93   5
  12  26   6 13916.5 1218.79   5
   6  26  12 15897.2 1379.89   5
  12  26   8 253.784 645.363   5
   8  26  12-901.651 726.750   5
  12  26  10 459.680 595.067   5
  10  26  12-608.067 656.116   5
  12  26  12 1057.38 576.681   5
  14  26 -12 14800.6 804.292   2
  14  26 -10 4060.47 518.324   2
  14  26  -8 10212.4 781.915   2
  14  26  -6 42202.1 1538.99   2
  14  26  -4 54441.1 1767.24   2
  26  14  -4 54280.9 1634.01   2
  -2  26  14 17748.0 1195.21   5
  14  26  -2 19764.7 1114.27   2
  26  14  -2 19396.0 1058.95   2
  26  14   0 3367.47 556.465   2
   0  26  14 2315.37 602.974   5
  14  26   0 3620.72 564.380   2
   2  26  14 16165.4 1264.02   5
  14  26   2 17734.7 1012.94   2
  14  26   4 51834.3 1939.45   5
   4  26  14 49208.5 2133.28   5
  14  26   4 51466.9 1599.02   2
  14  26   6 38003.1 1712.33   5
   6  26  14 35882.3 1857.27   5
  14  26   8 9133.22 919.425   5
   8  26  14 9890.04 1030.99   5
  14  26  10 2947.50 572.541   5
  10  26  14 3215.24 722.203   5
  14  26  12 13547.9 1010.78   5
  12  26  14 11727.6 979.846   5
  14  26  14 27792.7 1256.97   5
  16  26 -10 1517.55 387.630   2
  16  26  -8 5876.74 586.873   2
  16  26  -6 26121.9 1137.48   2
  26  16  -6 30815.2 1124.80   2
  16  26  -4 34349.8 1324.35   2
  26  16  -4 32711.6 1223.86   2
  16  26  -2 9119.45 745.536   2
  26  16  -2 10720.6 774.656   2
  26  16   0 256.033 377.312   2
   0  26  16-24.4501 535.690   5
  16  26   0 58.6511 377.812   2
  26  16   2 10022.0 806.849   2
   2  26  16 8166.46 848.757   5
  16  26   2 10260.3 777.832   2
   4  26  16 30090.1 1516.48   5
  26  16   4 34568.7 1357.07   2
  16  26   4 33675.6 1242.64   2
   6  26  16 23499.5 1371.26   5
  16  26   8 4474.81 567.325   5
   8  26  16 3899.06 679.533   5
  16  26  10 1170.23 414.670   5
  10  26  16 366.895 454.957   5
  12  26  16 8757.90 744.033   5
  18  26  -8 82.5517 263.002   2
  18  26  -6 4644.52 495.307   2
  26  18  -6 4994.51 459.450   2
  18  26  -4 7822.76 624.022   2
  26  18  -4 8697.85 640.240   2
  18  26  -2 27.9788 351.559   2
  26  18  -2-140.236 322.150   2
  18  26   0 1617.05 394.627   2
  26  18   0 1882.66 419.290   2
   2  26  18-463.437 447.402   5
  18  26   2-161.872 329.228   2
  26  18   2 731.818 384.970   2
  18  26   4 8597.64 616.330   2
  26  18   4 7954.14 662.804   2
  26  18   6 6149.92 571.697   2
   6  26  18 3147.08 519.683   5
  26  18   8 132.680 283.324   2
   8  26  18-488.266 470.852   5
  20  26  -2 1708.86 329.758   2
  26  20   0 8827.00 591.011   2
  26  20   2 1667.30 359.775   2
   1  27  -1 21710.8 1567.62   5
  -1  27   1 20973.8 1591.71   5
  -1  27  -1 21355.9 1540.57   5
   1  27   1 20850.6 1592.89   5
   3  27  -3 6604.77 1007.75   5
  -3  27   3 5739.87 1016.68   5
  -3  27   1 2037.57 779.880   5
   3  27  -1 749.355 660.822   5
  -1  27   3-185.596 691.490   5
  -1  27  -3 1854.60 799.407   5
  -3  27  -1 3024.34 872.439   5
   3  27   1 768.724 723.527   5
   1  27   3 313.840 719.802   5
   3  27   3 4634.33 960.018   5
  -5  27   5 40669.3 1860.49   5
   5  27  -5 39901.8 1535.72   2
   5  27  -5 41392.0 1716.65   5
   5  27  -3 17820.9 1334.24   5
  -3  27   5 17645.2 1438.52   5
   3  27  -5 19950.6 1340.40   5
  -5  27   3 19769.1 1382.48   5
  -5  27   1 3954.07 840.605   5
   5  27  -1 2401.15 809.088   5
  -1  27   5 3593.18 878.579   5
   5  27   1 1496.46 749.896   5
   1  27   5 1991.60 848.274   5
   5  27   3 17404.0 1483.27   5
   3  27   5 16667.9 1448.54   5
   5  27   5 36260.9 2045.15   5
  -7  27   7 4764.71 816.943   5
   7  27  -7 3696.05 611.585   2
  -5  27   7 17604.6 1263.76   5
   5  27  -7 15835.6 1028.09   2
   7  27  -5 16915.7 1049.31   2
  -7  27   5 17626.3 1172.53   5
   7  27  -5 17586.0 1133.23   5
   7  27  -3 2564.22 562.856   2
   7  27  -3 2752.48 724.690   5
  -3  27   7 2539.11 740.199   5
   7  27  -1 3220.89 813.930   5
  -1  27   7 1537.79 725.288   5
   7  27   1 1893.11 721.241   5
   1  27   7 1256.25 704.041   5
   7  27   3 1168.41 716.935   5
   3  27   7 1467.66 824.166   5
   7  27   5 14722.5 1327.33   5
   5  27   7 14582.4 1368.78   5
   7  27   7 2219.48 695.514   5
   9  27  -9 16219.8 974.270   2
   9  27  -7 2329.05 522.958   2
   7  27  -9 1783.08 554.861   2
   9  27  -5 211.466 439.117   2
  -5  27   9 541.970 517.566   5
   9  27  -3 2549.81 645.609   5
   9  27  -3 2459.70 553.885   2
  -3  27   9 2280.91 671.290   5
   9  27  -1 21859.1 1345.52   5
  -1  27   9 19888.9 1468.60   5
   9  27  -1 19734.5 1095.93   2
   9  27   1 20677.0 1394.16   5
   1  27   9 21491.1 1560.16   5
   9  27   3 676.543 626.365   5
   3  27   9 390.244 798.675   5
   9  27   5-621.059 743.554   5
   5  27   9-926.343 883.420   5
   9  27   7 1045.10 702.105   5
   7  27   9 350.311 685.493   5
   9  27   9 14421.6 1202.99   5
  11  27 -11 8034.21 669.834   2
  11  27  -9 11289.8 820.702   2
  11  27  -7 1473.85 486.573   2
  -5  27  11 1870.43 531.779   5
  11  27  -5 2172.08 536.572   2
  -3  27  11-442.541 505.289   5
  11  27  -3 288.573 443.747   2
  11  27  -1 11161.8 945.760   5
  27  11  -1 10675.8 801.322   2
  -1  27  11 9951.56 1060.72   5
  11  27  -1 9114.32 778.573   2
  11  27   1 10374.9 985.992   5
   1  27  11 10600.3 1127.62   5
  11  27   1 10306.3 802.915   2
  11  27   3-468.522 570.397   5
   3  27  11-662.515 792.656   5
  11  27   5 583.170 597.392   5
   5  27  11-125.971 786.471   5
  11  27   7-208.048 718.788   5
   7  27  11-31.9359 691.705   5
  11  27   9 9165.42 966.933   5
   9  27  11 8468.23 994.335   5
  11  27  11 5752.40 763.387   5
  13  27 -11-102.977 305.445   2
  13  27  -9 389.240 366.013   2
  13  27  -7 3279.45 502.005   2
  13  27  -5 13391.6 894.422   2
  -3  27  13 6261.47 730.324   5
  13  27  -3 5413.17 640.533   2
  27  13  -3 4902.83 578.241   2
  27  13  -1 994.243 412.252   2
  -1  27  13 1241.34 542.225   5
  13  27  -1 916.573 419.513   2
  27  13   1 1484.42 462.491   2
   1  27  13 324.977 637.214   5
  13  27   1 1063.35 408.086   2
  13  27   3 4781.56 691.110   5
   3  27  13 4166.94 747.853   5
  13  27   5 13220.6 1029.13   5
   5  27  13 12301.9 1092.23   5
  13  27   7 2287.95 535.470   5
   7  27  13 2372.55 608.937   5
  13  27   9-482.018 559.098   5
   9  27  13-1343.78 669.839   5
  13  27  11-987.384 583.712   5
  11  27  13-749.940 590.845   5
  13  27  13 2967.61 513.885   5
  15  27  -9 679.258 350.871   2
  15  27  -7 8921.45 658.297   2
  15  27  -5 24471.5 1061.05   2
  15  27  -3 11031.0 775.396   2
  27  15  -3 7171.17 602.694   2
  -1  27  15-713.298 437.827   5
  15  27  -1 27.6175 333.241   2
  27  15  -1-309.801 383.583   2
  27  15   1 509.056 419.594   2
   1  27  15-477.634 498.954   5
  15  27   1 326.188 353.498   2
  27  15   3 11170.9 768.660   2
   3  27  15 9495.77 882.295   5
  15  27   3 11051.5 703.498   2
   5  27  15 20674.9 1230.15   5
  15  27   7 8262.07 725.566   5
   7  27  15 6563.27 711.000   5
  15  27   9-736.329 435.039   5
   9  27  15-1078.00 570.906   5
  11  27  15-617.886 480.868   5
  17  27  -7 1488.79 328.175   2
  17  27  -5 10702.7 654.387   2
  17  27  -3 4185.10 470.152   2
  27  17  -3 3941.47 456.208   2
  17  27  -1 307.063 314.217   2
  27  17  -1 738.793 330.604   2
  17  27   1 202.915 296.054   2
  27  17   1 402.410 347.270   2
   3  27  17 3480.58 513.778   5
  17  27   3 2837.74 367.461   2
  27  17   3 4005.12 497.328   2
   5  27  17 10004.6 769.428   5
  27  17   5 10789.4 679.371   2
  27  17   7 2085.21 399.071   2
   7  27  17 1308.72 393.264   5
   0  28   0 78703.8 2638.33   5
  -2  28   2 13699.0 1222.97   5
   2  28  -2 15185.6 1238.35   5
   2  28   0 31845.4 1786.51   5
   0  28   2 34403.1 1874.15   5
   0  28  -2 36639.3 1797.85   5
  -2  28   0 36611.4 1808.71   5
  -2  28  -2 16759.7 1293.63   5
   2  28   2 12929.7 1293.01   5
  -4  28   4 8338.74 995.281   5
   4  28  -4 8668.04 921.697   5
   2  28  -4 2649.22 739.243   5
  -4  28   2 2053.49 773.752   5
   4  28  -2 1790.75 713.178   5
  -2  28   4 1596.12 806.004   5
  -4  28   0 5610.06 897.426   5
   4  28   0 4308.62 904.956   5
   0  28   4 3739.70 856.726   5
   4  28   2-250.504 678.380   5
   2  28   4-138.426 731.188   5
   4  28   4 7608.69 986.629   5
   6  28  -6 6399.86 722.854   2
  -6  28   6 9237.46 874.883   5
  -4  28   6 7950.43 943.547   5
  -6  28   4 9156.70 920.408   5
   6  28  -4 9484.01 894.107   5
   6  28  -2 788.754 571.094   5
  -2  28   6 1291.70 679.620   5
   6  28   0 6988.10 947.883   5
   0  28   6 6032.58 994.891   5
   6  28   2 617.736 650.210   5
   2  28   6-682.620 748.122   5
   6  28   4 5283.91 865.770   5
   4  28   6 6765.73 983.601   5
   6  28   6 5648.02 868.629   5
   8  28  -8 8874.29 728.160   2
  -6  28   8 1263.52 486.168   5
   8  28  -6 743.869 392.764   2
   8  28  -4 1473.87 492.883   5
  -4  28   8 1414.09 610.968   5
   8  28  -2 15855.9 1099.80   5
  -2  28   8 16640.0 1235.10   5
   8  28   0 37388.4 1705.83   5
   0  28   8 35128.4 1811.51   5
   8  28   2 16773.4 1257.61   5
   2  28   8 15811.1 1318.66   5
   8  28   4-1101.98 694.939   5
   4  28   8-249.278 738.624   5
   8  28   6-581.951 692.356   5
   6  28   8-434.020 763.452   5
   8  28   8 8958.76 975.256   5
  10  28  -8 23233.7 1066.35   2
  10  28  -6 4170.25 544.351   2
  10  28  -4 3634.80 538.524   2
  -4  28  10 5090.08 737.326   5
  -2  28  10 29111.1 1485.67   5
  10  28  -2 27483.8 1160.85   2
  10  28  -2 29859.0 1279.73   5
  10  28   0 43165.2 1670.44   5
   0  28  10 47893.2 1994.17   5
  10  28   2 27727.2 1420.25   5
   2  28  10 26961.9 1575.34   5
  10  28   4 2885.30 652.749   5
   4  28  10 2602.76 696.214   5
  10  28   6 2206.25 617.514   5
   6  28  10 3411.33 755.288   5
  10  28   8 21188.9 1301.80   5
   8  28  10 21282.2 1352.60   5
  10  28  10 32397.7 1503.17   5
  12  28  -8 8542.62 648.069   2
  12  28  -6 453.841 366.775   2
  12  28  -4 394.660 337.916   2
  -2  28  12 13639.7 980.794   5
  12  28  -2 13592.3 823.672   2
   0  28  12 29091.2 1455.39   5
  12  28   0 30145.2 1122.58   2
  28  12   0 29360.4 1160.24   2
  12  28   2 15130.7 982.164   5
   2  28  12 15082.5 1114.69   5
  28  12   2 15125.9 886.854   2
  12  28   4 692.099 452.786   5
   4  28  12-1096.74 662.738   5
  12  28   6-229.348 503.047   5
   6  28  12-441.307 673.327   5
  12  28   8 8431.99 803.070   5
   8  28  12 7768.42 849.930   5
  12  28  10 14197.1 956.988   5
  10  28  12 13923.4 976.653   5
  12  28  12 4572.26 563.397   5
  14  28  -8 754.880 322.272   2
  14  28  -6 5111.35 514.004   2
  14  28  -4 5313.94 534.712   2
  14  28  -2 758.663 330.011   2
  28  14  -2 828.569 334.081   2
   0  28  14 5796.21 639.564   5
  14  28   0 6060.80 546.027   2
  28  14   0 3769.82 444.542   2
  28  14   2 1387.92 414.705   2
   2  28  14 1021.62 453.436   5
  28  14   4 5175.35 554.553   2
   4  28  14 3685.73 590.074   5
  14  28   6 4024.63 525.957   5
   6  28  14 3425.81 614.714   5
  14  28   8 252.223 349.063   5
   8  28  14-1002.94 495.600   5
  10  28  14 1855.26 424.135   5
  16  28  -6 5442.62 441.234   2
  16  28  -4 6420.40 510.523   2
  16  28  -2 46.7392 271.656   2
  16  28   0 2345.52 350.699   2
  28  16   0 1961.78 354.811   2
  28  16   2 592.656 333.584   2
   4  28  16 6097.25 587.791   5
  28  16   4 7281.71 570.003   2
  28  16   6 5669.76 502.253   2
   1  29  -1 65305.0 2204.62   5
  -1  29   1 68306.3 2291.75   5
   1  29   1 66070.3 2271.83   5
  -1  29  -1 71906.7 2242.97   5
   3  29  -3 5599.94 790.233   5
  -3  29   3 4351.27 796.144   5
  -1  29   3 24156.7 1453.16   5
  -3  29   1 24925.7 1415.83   5
   3  29  -1 23150.4 1368.89   5
   3  29   1 22646.4 1434.37   5
   1  29   3 20861.8 1430.96   5
   3  29   3 3369.62 830.201   5
  -5  29   5 7964.49 828.179   5
   5  29  -3 1114.30 611.717   5
  -3  29   5 763.579 573.731   5
   5  29  -1 7015.31 844.770   5
  -1  29   5 6974.96 923.749   5
   5  29   1 6770.51 913.447   5
   1  29   5 7120.72 950.928   5
   5  29   3-342.852 553.774   5
   3  29   5 133.204 615.558   5
   5  29   5 5209.56 871.411   5
  -5  29   7 960.071 496.972   5
   7  29  -3 3620.47 587.920   5
  -3  29   7 4317.85 734.991   5
   7  29  -1 24812.6 1288.31   5
  -1  29   7 25112.3 1434.68   5
   7  29   1 22097.4 1288.69   5
   1  29   7 25466.1 1485.26   5
   7  29   3 3263.12 727.298   5
   3  29   7 3762.62 766.580   5
   7  29   5 1078.81 615.197   5
   5  29   7 63.8546 553.135   5
   7  29   7 670.156 522.464   5
   9  29  -5 4934.62 527.672   2
  -5  29   9 6619.62 650.078   5
  -3  29   9 23674.2 1218.49   5
  -1  29   9 62179.2 2035.59   5
   9  29  -1 59283.4 1753.47   5
   9  29   1 53448.3 1810.38   5
   1  29   9 64264.7 2116.46   5
   9  29   3 23769.1 1298.23   5
   3  29   9 21715.0 1346.08   5
   9  29   5 3960.91 662.411   5
   5  29   9 5209.22 734.674   5
   9  29   7 14195.1 1047.71   5
   7  29   9 13378.8 1034.69   5
   9  29   9 35894.0 1516.33   5
  11  29  -7 16521.0 797.513   2
  11  29  -5 7671.86 606.886   2
  11  29  -3 25093.4 967.072   2
  -3  29  11 25630.9 1110.18   5
  -1  29  11 54518.1 1739.81   5
  11  29   1 62788.1 1680.20   5
   1  29  11 62125.1 1971.57   5
  29  11   1 59679.3 1469.51   2
  11  29   3 26974.4 1217.82   5
   3  29  11 23683.0 1303.07   5
  11  29   5 7257.15 725.112   5
   5  29  11 6828.14 799.207   5
  11  29   7 15619.6 972.720   5
   7  29  11 15951.3 1035.75   5
  11  29   9 33428.4 1325.76   5
   9  29  11 33990.0 1368.67   5
  13  29  -7 1761.99 329.375   2
  13  29  -5 508.645 291.006   2
  13  29  -3 3957.28 432.183   2
  -1  29  13 23384.8 1011.49   5
   1  29  13 23406.3 1092.51   5
  29  13   1 22147.9 882.574   2
  29  13   3 4411.68 463.320   2
   3  29  13 3844.63 584.108   5
  29  13   5-212.283 290.518   2
  13  29   5 912.565 374.165   5
   5  29  13 396.874 393.575   5
  29  13   7 1892.83 381.064   2
   7  29  13 2135.89 468.036   5
   0  30   0 90168.6 2344.34   5
  -2  30   2 25811.5 1311.05   5
   2  30   0 48364.6 1754.89   5
   0  30   2 46100.4 1732.74   5
   2  30   2 22875.6 1303.08   5
  -2  30   4 5603.16 739.105   5
   0  30   4 14370.1 1070.88   5
   4  30   0 14484.1 1017.25   5
   4  30   2 3892.94 668.660   5
   2  30   4 4348.04 760.831   5
   4  30   4 790.113 567.867   5
  -2  30   6 4217.88 639.532   5
   0  30   6 15087.1 1086.17   5
   6  30   0 16315.2 1041.71   5
   6  30   2 5720.85 729.709   5
   2  30   6 3205.34 693.463   5
   6  30   4 736.706 533.623   5
   4  30   6 274.219 488.961   5
   6  30   6 1420.65 508.757   5
  -2  30   8 27243.9 1229.76   5
   0  30   8 53228.9 1796.86   5
   8  30   0 53712.0 1598.91   5
   8  30   2 28948.8 1283.51   5
   2  30   8 28824.9 1376.49   5
   8  30   4 5300.46 663.198   5
   4  30   8 5693.21 708.652   5
   8  30   6 2347.88 532.635   5
   6  30   8 1067.86 484.449   5
   8  30   8 15131.6 930.621   5
  -2  30  10 47839.6 1420.50   5
   0  30  10 77760.2 1959.46   5
  10  30   0 79204.7 1678.32   5
  10  30   2 47009.6 1399.69   5
   2  30  10 44700.0 1558.20   5
  10  30   4 16373.7 904.680   5
   4  30  10 16014.8 976.971   5
  10  30   6 11531.0 797.758   5
   6  30  10 10891.6 817.622   5
  10  30   8 27372.5 1106.95   5
   8  30  10 27082.6 1147.36   5
   0  30  12 47167.8 1326.62   5
   2  30  12 24087.1 1040.91   5
   4  30  12 6932.72 635.761   5
   6  30  12 4047.33 504.397   5
   3  31   1 7041.25 727.468   5
   1  31   3 9002.53 831.450   5
   3  31   3 1440.94 518.330   5
  -1  31   5 3271.72 570.043   5
   5  31   1 3525.83 570.780   5
   1  31   5 3514.63 604.064   5
   5  31   3 847.537 434.113   5
   3  31   5 1156.16 511.090   5
   5  31   5 4317.97 587.373   5
  -1  31   7 13686.0 854.614   5
   7  31   1 15466.8 852.385   5
   1  31   7 13771.8 888.214   5
   7  31   3 2088.83 481.429   5
   3  31   7 758.540 442.257   5
   7  31   5 1316.88 451.080   5
   5  31   7 1309.93 485.551   5
   7  31   7 45.5138 355.602   5
  -1  31   9 41431.4 1235.07   5
   1  31   9 40543.6 1303.78   5
   3  31   9 12556.5 802.147   5
   9  31   3 14254.0 756.457   5
   9  31   5 4183.21 483.281   5
   5  31   9 3765.31 518.233   5
   4  32   4 12988.4 761.592   5
   2  32   6 1060.08 392.306   5
   6  32   4 9798.24 634.260   5
   4  32   6 10114.8 661.976   5
   0   0   0    0.00    0.00   0

TITL YangYH-102H_auto in F-43m
REM F-43m (#216 in standard setting)
CELL 1.54184  26.786747  26.786747  26.786747  90.0000  90.0000  90.0000
ZERR  178.00   0.000342   0.000342   0.000342   0.0000   0.0000   0.0000
LATT -4
SYMM -x,-y, z
SYMM -x, y,-z
SYMM  x,-y,-z
SYMM  z, x, y
SYMM  z,-x,-y
SYMM -z,-x, y
SYMM -z, x,-y
SYMM  y, z, x
SYMM -y, z,-x
SYMM  y,-z,-x
SYMM -y,-z, x
SYMM  y, x, z
SYMM -y,-x, z
SYMM  y,-x,-z
SYMM -y, x,-z
SYMM  x, z, y
SYMM -x, z,-y
SYMM -x,-z, y
SYMM  x,-z,-y
SYMM  z, y, x
SYMM  z,-y,-x
SYMM -z, y,-x
SYMM -z,-y, x
SFAC C B N O F Er
UNIT 178.00 178.00 178.00 178.00 178.00 178.00
REM  CrysAlisPro recorded range (K): Min=149.9; max=150.1; aver:150.0
TEMP -123
TREF
HKLF 4
END
;
_shelx_hkl_checksum                5833
_shelx_fab_file
;
0 2 2 -325.5119 -7.4301
0 4 0 -509.1630 4.4166
0 4 2 99.0161 -6.9001
0 4 4 209.5781 3.8090
0 6 0 129.2615 3.8112
0 6 2 -21.6297 0.6559
0 6 4 13.1658 0.1411
0 6 6 62.0900 2.4082
0 8 0 189.9457 -0.1471
0 8 2 -21.4962 -0.0858
0 8 4 -64.4811 -6.1003
0 8 6 7.4155 -6.9975
0 8 8 45.4273 -14.8182
0 10 0 16.7718 -0.6361
0 10 2 42.7278 -4.2913
0 10 4 17.5130 -9.0547
0 10 6 -5.1834 -11.5544
0 10 8 -3.1976 -19.6718
0 10 10 13.3226 -19.7865
0 12 0 -20.3977 0.8636
0 12 2 3.3205 -2.4165
0 12 4 9.0280 -4.9432
0 12 6 12.6757 -4.4970
0 12 8 -12.7992 -13.3199
0 12 10 -4.4622 -17.1230
0 12 12 35.8120 -11.9150
0 14 2 -16.5818 -1.0658
0 14 4 -22.8868 3.2021
0 14 6 13.4233 2.5009
0 14 8 1.9264 -3.9677
0 14 10 -10.0191 -8.4641
0 14 12 -17.7221 -6.4774
0 14 14 -29.8358 -0.9650
0 16 0 -17.4573 4.2582
0 16 2 15.4163 -1.4811
0 16 4 3.3026 1.8580
0 16 6 -2.4025 1.7202
0 16 8 -7.2520 -4.4787
0 16 10 -3.3358 -8.9450
0 16 12 3.0318 -5.2190
0 18 2 15.0904 -3.8235
0 18 4 -1.1330 -4.8303
0 18 6 -11.2549 -6.0830
0 18 8 -0.8115 -14.6155
0 18 10 30.5443 -17.2611
0 18 12 23.4955 -12.1609
0 18 14 -4.1045 -4.4181
0 18 16 1.4898 -7.0573
0 20 0 -36.3768 -3.0908
0 20 2 -24.2917 -3.7286
0 20 4 35.9581 -8.2485
0 20 6 10.5856 -8.8618
0 20 8 -1.3005 -18.3638
0 20 10 -5.3598 -19.7526
0 20 12 0.1040 -14.0436
0 20 14 -10.9523 -7.2530
0 20 16 4.6803 -9.1158
0 20 18 7.3839 -15.2647
0 20 20 1.4380 -18.0303
0 22 0 -29.1350 -1.3850
0 22 2 -8.6804 -1.4903
0 22 4 -4.5901 -3.5567
0 22 6 3.8556 -3.0702
0 22 8 8.1954 -11.6904
0 22 10 -4.9340 -12.6477
0 22 12 -5.7099 -9.8865
0 22 14 11.2018 -3.6571
0 22 16 -6.6749 -4.8833
0 22 18 1.8378 -10.0236
0 22 20 -1.5229 -12.2920
0 22 22 10.6756 -8.8612
0 24 0 22.4263 3.6900
0 24 2 11.9453 1.2113
0 24 4 -5.8100 1.9357
0 24 6 -4.9405 2.9428
0 24 8 -0.0958 -2.0434
0 24 10 -1.8570 -3.7649
0 24 12 2.2836 -2.9823
0 24 14 5.4067 1.1396
0 24 16 -2.7632 1.8662
0 24 18 8.1506 -4.5630
0 24 20 -6.0422 -6.0227
0 24 22 -4.4447 -1.6119
0 26 0 -21.7102 3.9406
0 26 2 -2.5684 -1.0082
0 26 4 -4.1659 0.3649
0 26 6 -0.4349 1.3264
0 26 8 -12.3874 -3.6867
0 26 10 7.4822 -5.4948
0 26 12 0.6031 -4.4615
0 26 14 0.3006 -0.3970
0 26 16 15.1955 2.5943
0 26 18 -6.8492 -3.7516
0 26 20 0.2037 -5.9553
0 28 0 12.1508 3.0784
0 28 2 -2.7490 -4.1391
0 28 4 3.2164 -6.0334
0 28 6 10.4374 -5.6474
0 28 8 3.3151 -12.1045
0 28 10 0.5354 -14.5776
0 28 12 -3.2267 -10.3403
0 28 14 -9.1042 -5.1080
0 28 16 -8.0915 -4.6629
0 30 0 10.9408 -5.5827
0 30 2 -1.0933 -4.4594
0 30 4 6.0349 -7.1725
0 30 6 -1.6262 -5.6974
0 30 8 1.9947 -14.4063
0 30 10 -1.5140 -16.8170
0 30 12 -7.7863 -14.2289
1 3 1 -112.4658 6.9016
1 3 3 -103.7693 -1.0006
1 5 1 28.3453 1.9564
1 5 3 -37.2289 5.3074
1 5 5 95.2360 1.5072
1 7 1 -7.2793 0.0848
1 7 3 11.9355 -1.8356
1 7 5 1.9797 7.5113
1 7 7 11.0323 5.1511
1 9 1 48.1683 3.5212
1 9 3 0.8236 -7.5340
1 9 5 -16.9449 -3.6666
1 9 7 2.6212 -6.4544
1 9 9 15.6368 10.6601
1 11 1 10.6400 2.0459
1 11 3 -7.1262 -3.6108
1 11 5 24.5287 -4.2529
1 11 7 10.0388 -11.4493
1 11 9 -10.1265 -7.4792
1 11 11 2.1315 6.4995
1 13 1 -11.0051 -3.8416
1 13 3 9.4426 0.0084
1 13 5 6.8416 5.7179
1 13 7 2.6263 -0.3998
1 13 9 -10.0905 -10.6868
1 13 11 -8.5112 -0.1778
1 13 13 15.5115 6.6124
1 15 1 19.9618 -5.0850
1 15 3 10.6427 1.7280
1 15 5 -8.9088 8.1402
1 15 7 -27.7663 6.4365
1 15 9 -7.3316 -4.6550
1 15 11 21.6038 -2.6463
1 15 13 7.4482 7.3081
1 17 1 1.4875 -0.7385
1 17 3 -9.8197 0.5174
1 17 5 -0.3635 3.6711
1 17 7 5.6624 1.8428
1 17 9 14.1686 -3.4451
1 17 11 20.3291 -7.2994
1 17 13 -5.9807 1.8669
1 17 15 9.5842 6.4216
1 17 17 -6.5060 4.1026
1 19 1 -3.5422 3.0135
1 19 3 1.1172 -3.8769
1 19 5 7.7997 -1.7061
1 19 7 16.0467 -4.5906
1 19 9 -0.3482 -5.3497
1 19 11 -4.4967 -8.8094
1 19 13 5.4771 -5.8017
1 19 15 2.7401 -2.1376
1 19 17 -0.8238 -3.8381
1 19 19 -5.4115 6.5407
1 21 1 -19.7234 1.7687
1 21 3 -2.4600 -3.5084
1 21 5 2.9378 -2.4133
1 21 7 4.1181 -3.4730
1 21 9 -0.1646 -2.6024
1 21 11 -7.9344 -3.7707
1 21 13 6.3261 -4.1298
1 21 15 3.8248 -0.4686
1 21 17 0.7960 -6.5367
1 21 19 -4.0324 -7.5628
1 21 21 0.7312 7.3658
1 23 1 -11.3438 -1.7991
1 23 3 16.3727 0.0953
1 23 5 4.2299 2.3126
1 23 7 -0.6482 1.7786
1 23 9 -1.6352 0.1002
1 23 11 2.1072 2.4305
1 23 13 3.4288 1.7736
1 23 15 -3.8696 3.0909
1 23 17 -4.8339 -1.4316
1 23 19 3.1886 -6.1420
1 23 21 2.5309 1.6883
1 23 23 2.4837 1.5567
1 25 1 0.4474 -4.4684
1 25 3 4.5381 1.8138
1 25 5 1.7026 6.9531
1 25 7 -10.1950 5.4287
1 25 9 1.8211 -0.4028
1 25 11 2.9858 2.6010
1 25 13 2.1291 4.5863
1 25 15 2.4812 4.3222
1 25 17 4.1899 1.8208
1 25 19 3.1256 -1.2339
1 25 21 -0.9921 -2.7230
1 27 1 -2.6751 -1.4428
1 27 3 -9.2626 -0.2937
1 27 5 3.0455 5.5339
1 27 7 0.8536 1.1688
1 27 9 2.8749 -5.1777
1 27 11 -0.9133 -4.5973
1 27 13 -1.8528 1.9141
1 27 15 0.0962 1.6382
1 27 17 3.9460 6.6325
1 29 1 11.5325 2.9655
1 29 3 5.8971 -3.5785
1 29 5 0.3765 -2.5388
1 29 7 4.2633 -6.5845
1 29 9 0.4919 -7.3322
1 29 11 -1.7622 -7.6625
1 29 13 -6.1573 1.1114
1 31 3 -0.8896 -2.0495
1 31 5 -8.7632 -2.8771
1 31 7 1.4466 -0.6024
1 31 9 2.9333 2.2091
2 2 2 -70.8339 9.1550
2 4 2 -142.9745 2.2525
2 4 4 -33.8765 3.9794
2 6 2 -3.3244 2.2324
2 6 4 16.8414 -7.2772
2 6 6 -8.4428 8.9310
2 8 2 -10.0394 -5.3802
2 8 4 -23.7123 0.4828
2 8 6 -3.3313 2.4925
2 8 8 5.9815 -12.7231
2 10 2 -5.9582 -15.0475
2 10 4 1.6967 6.4512
2 10 6 -5.3464 9.9005
2 10 8 -3.7849 2.3793
2 10 10 -2.6797 -14.4073
2 12 2 -10.8354 -5.1785
2 12 4 6.0844 3.8955
2 12 6 12.9469 7.2920
2 12 8 -10.0829 8.3273
2 12 10 11.0127 -1.6317
2 12 12 12.5390 -7.3310
2 14 2 14.5436 5.8498
2 14 4 7.3570 -0.1434
2 14 6 2.7126 -2.1883
2 14 8 -13.7510 1.5342
2 14 10 -4.4606 4.0482
2 14 12 3.9351 3.3500
2 14 14 6.1485 1.8912
2 16 2 8.1708 3.6524
2 16 4 -13.6372 0.3627
2 16 6 -6.5061 -0.4946
2 16 8 6.2076 3.8320
2 16 10 2.7312 5.7623
2 16 12 12.5474 3.8989
2 16 14 -12.5436 1.1196
2 18 2 -10.8947 -5.6815
2 18 4 12.5246 -2.1772
2 18 6 8.1856 2.7893
2 18 8 2.6658 4.1191
2 18 10 4.0968 6.6795
2 18 12 5.2575 5.1464
2 18 14 2.4188 0.4085
2 18 16 -15.9390 -0.3645
2 18 18 10.4884 -7.1024
2 20 2 18.4813 -10.8737
2 20 4 3.1697 -0.5751
2 20 6 4.4409 5.6536
2 20 8 3.5372 1.8240
2 20 10 1.1133 3.4351
2 20 12 -14.8751 4.0646
2 20 14 6.9689 3.4334
2 20 16 0.0536 3.3312
2 20 18 -0.5599 0.6478
2 20 20 0.9429 -12.5026
2 22 2 -6.9239 -5.2269
2 22 4 2.6971 2.9125
2 22 6 1.5071 6.7304
2 22 8 -1.2531 0.2645
2 22 10 2.4386 -0.6769
2 22 12 2.9672 2.1832
2 22 14 0.3033 4.9854
2 22 16 5.9738 5.5427
2 22 18 -2.9023 4.8009
2 22 20 -1.6610 0.4450
2 22 22 -1.0823 -5.3239
2 24 2 11.1170 4.2356
2 24 4 4.3415 3.0096
2 24 6 -0.5037 3.8820
2 24 8 -2.2736 -0.1369
2 24 10 7.7294 -1.2775
2 24 12 0.5456 1.4378
2 24 14 1.1909 4.1851
2 24 16 1.1275 7.4094
2 24 18 -3.1715 2.8744
2 24 20 -4.3343 0.7828
2 24 22 2.7837 -0.3767
2 26 2 -3.0863 3.1718
2 26 4 -7.1520 1.0860
2 26 6 -3.9619 0.3731
2 26 8 6.7427 2.0000
2 26 10 -0.5130 2.3605
2 26 12 4.3274 3.9744
2 26 14 0.0990 2.4081
2 26 16 -3.8282 -0.0154
2 26 18 12.1016 -1.9420
2 26 20 -3.3773 1.3911
2 28 2 1.8073 -5.5172
2 28 4 15.6491 -0.5541
2 28 6 7.7377 1.2927
2 28 8 -6.3026 3.4103
2 28 10 -0.5442 3.9126
2 28 12 1.1145 2.2300
2 28 14 -3.5997 0.9880
2 28 16 1.0320 -2.3252
2 30 2 1.9793 -7.0822
2 30 4 -6.0664 1.4831
2 30 6 -0.4790 3.4083
2 30 8 -0.3780 1.5973
2 30 10 -3.4209 2.7295
2 30 12 -3.2661 -2.0206
2 32 6 -3.8714 5.3142
3 3 3 -128.4592 -5.6344
3 5 3 56.0254 -10.3303
3 5 5 1.5833 -7.4625
3 7 3 -80.7335 -6.0024
3 7 5 13.2716 12.5573
3 7 7 -6.0092 -3.2042
3 9 3 -14.7526 3.8348
3 9 5 -30.0965 5.4852
3 9 7 -7.8899 -2.3366
3 9 9 12.6060 6.5242
3 11 3 22.4212 6.1830
3 11 5 -14.6940 1.1615
3 11 7 -7.7107 -0.9071
3 11 9 3.5362 7.0356
3 11 11 3.2714 3.9091
3 13 3 -12.9137 -6.4043
3 13 5 16.6513 -5.2847
3 13 7 -1.2052 2.4735
3 13 9 -12.8819 3.1993
3 13 11 37.1839 4.3069
3 13 13 10.5397 0.9000
3 15 3 -18.8677 -13.7650
3 15 5 6.3064 -5.8275
3 15 7 13.0445 4.3966
3 15 9 -6.6922 1.9873
3 15 11 -6.2815 1.0689
3 15 13 -23.8812 -2.9440
3 15 15 22.3473 -3.9182
3 17 3 13.2665 -1.8297
3 17 5 1.7591 1.0901
3 17 7 -4.8053 1.2830
3 17 9 5.2103 -2.1369
3 17 11 -9.3014 0.0957
3 17 13 11.1486 5.0455
3 17 15 -7.1094 1.8210
3 17 17 -0.6688 1.7107
3 19 3 27.9246 7.8029
3 19 5 -4.5466 8.1423
3 19 7 -4.2476 -2.0523
3 19 9 6.0840 -3.4075
3 19 11 -0.3430 0.6558
3 19 13 -6.3816 2.4913
3 19 15 -5.4253 3.5783
3 19 17 -2.0090 3.7877
3 19 19 4.0885 3.2901
3 21 3 -1.1734 4.8680
3 21 5 3.7248 4.8949
3 21 7 -1.9862 -0.3150
3 21 9 -3.0999 1.8513
3 21 11 4.2352 1.7691
3 21 13 2.1378 -1.1220
3 21 15 0.3629 1.1076
3 21 17 -2.7019 2.4841
3 21 19 2.9933 4.7640
3 21 21 5.4066 6.4387
3 23 3 -12.7048 -6.7622
3 23 5 3.9805 -6.7455
3 23 7 1.0478 -0.5668
3 23 9 2.8213 3.3372
3 23 11 0.8560 3.0226
3 23 13 2.7457 -1.9397
3 23 15 3.8359 -4.1826
3 23 17 0.5621 -2.9729
3 23 19 -5.7579 2.5463
3 23 21 0.0167 7.9093
3 23 23 0.5341 -4.8426
3 25 3 -0.2729 -11.4532
3 25 5 -2.7381 -8.9176
3 25 7 2.8091 1.5048
3 25 9 -2.4206 1.7662
3 25 11 4.2704 0.5186
3 25 13 0.8224 -3.2131
3 25 15 -0.8532 -4.1457
3 25 17 5.8543 -2.3148
3 25 19 1.7905 1.2775
3 25 21 -4.2674 -0.2871
3 27 3 16.7290 -2.5949
3 27 5 -6.2120 -0.3356
3 27 7 -2.9521 2.6516
3 27 9 3.4996 -0.5524
3 27 11 2.9074 -0.5897
3 27 13 1.1030 -0.5503
3 27 15 -6.7347 0.8619
3 27 17 0.5824 -0.5079
3 29 3 -1.3636 6.6042
3 29 5 4.7707 5.0371
3 29 7 3.7913 -0.6680
3 29 9 -0.2631 -2.9734
3 29 11 -6.0654 -0.3182
3 29 13 -0.5713 1.7705
3 31 3 -20.9007 3.6336
3 31 5 0.2997 4.8461
3 31 7 -2.6664 2.5347
3 31 9 0.8744 4.8399
4 4 4 -71.5573 -4.7981
4 6 4 16.9871 8.2649
4 6 6 15.4679 7.0783
4 8 4 23.8978 1.7644
4 8 6 -8.5604 -9.5432
4 8 8 -27.3910 4.9647
4 10 4 -36.1584 -8.5581
4 10 6 -1.4482 -5.8973
4 10 8 11.4298 5.3126
4 10 10 -0.3204 8.4296
4 12 4 1.4871 -1.0459
4 12 6 -4.9347 0.5164
4 12 8 19.0220 -1.2560
4 12 10 -3.3856 0.0244
4 12 12 6.7477 5.7242
4 14 4 26.7812 6.3727
4 14 6 -1.7066 1.5315
4 14 8 -20.2224 -8.4843
4 14 10 -5.2180 -5.0701
4 14 12 18.7621 0.3807
4 14 14 23.0536 -0.3898
4 16 4 8.3685 7.2031
4 16 6 -2.1478 -0.0153
4 16 8 -16.1664 -3.7179
4 16 10 12.7277 -4.8493
4 16 12 4.2940 -4.8993
4 16 14 -27.6106 -2.5344
4 16 16 8.8660 2.0284
4 18 4 -11.6352 -5.3152
4 18 6 1.6838 -4.3343
4 18 8 11.5229 3.3999
4 18 10 2.7171 1.0354
4 18 12 -17.5373 -3.1777
4 18 14 -1.3031 -6.5120
4 18 16 7.4307 -1.3403
4 18 18 -6.6578 4.9292
4 20 4 -11.5512 -9.9313
4 20 6 -0.9267 -5.6659
4 20 8 -0.5622 4.1783
4 20 10 -1.1901 2.7924
4 20 12 3.1787 -0.7690
4 20 14 1.9822 -3.8638
4 20 16 -2.7921 -4.1206
4 20 18 -0.3779 0.2259
4 20 20 -3.5081 6.4398
4 22 4 -5.6093 -1.1315
4 22 6 3.1265 -2.2737
4 22 8 -3.2935 -0.9480
4 22 10 0.3093 -1.1118
4 22 12 2.6734 0.5173
4 22 14 4.9897 -0.8382
4 22 16 -3.5076 -3.4560
4 22 18 6.7777 -4.2324
4 22 20 -1.5246 1.7592
4 22 22 5.7956 2.5778
4 24 4 5.0098 8.5307
4 24 6 3.4346 2.3348
4 24 8 1.4965 -6.8963
4 24 10 -2.7646 -6.4435
4 24 12 1.4953 -3.3859
4 24 14 -0.5586 -1.5002
4 24 16 -2.8042 1.5506
4 24 18 -2.7288 -2.7561
4 24 20 4.7078 -4.3234
4 24 22 6.1142 0.2587
4 26 4 4.7120 4.5970
4 26 6 -3.0804 0.3568
4 26 8 -5.0954 -4.1404
4 26 10 1.2710 -2.6674
4 26 12 -3.9744 -1.2367
4 26 14 1.2747 -2.9535
4 26 16 3.1178 -3.0350
4 26 18 2.4960 1.0136
4 28 4 -0.0247 -5.6324
4 28 6 -3.8330 -3.1330
4 28 8 5.7218 1.4054
4 28 10 -1.7498 3.2967
4 28 12 -4.6823 1.2057
4 28 14 1.6058 -1.2897
4 28 16 -1.5619 -1.0287
4 30 4 -9.2318 -6.8672
4 30 6 -2.8205 -4.1393
4 30 8 0.4534 3.7090
4 30 10 0.2027 2.0193
4 30 12 5.9069 -2.6752
4 32 4 6.8344 8.2669
4 32 6 8.2103 4.4649
5 5 5 23.2364 7.2437
5 7 5 -9.4977 -8.3546
5 7 7 -9.2886 -6.7703
5 9 5 22.6385 1.5551
5 9 7 6.6053 -1.4103
5 9 9 -12.1832 -7.1982
5 11 5 -15.8836 10.0346
5 11 7 -2.0163 1.7757
5 11 9 2.5920 -4.3205
5 11 11 19.2778 -11.6939
5 13 5 5.5320 -2.4621
5 13 7 -0.9561 -1.6686
5 13 9 -1.4968 3.3617
5 13 11 -1.3384 -3.0680
5 13 13 5.1118 -7.5886
5 15 5 -1.2910 -9.6022
5 15 7 9.7798 -2.6714
5 15 9 -10.6123 3.7723
5 15 11 -21.6660 1.3308
5 15 13 13.9603 -5.5016
5 15 15 10.2422 -6.2644
5 17 5 -10.3608 -3.0659
5 17 7 -3.3394 -0.6705
5 17 9 -2.2662 0.5780
5 17 11 9.9905 3.3348
5 17 13 -0.6496 2.2706
5 17 15 -3.4334 -4.5988
5 17 17 0.6735 -8.0238
5 19 5 16.8692 8.2221
5 19 7 -17.0792 0.5185
5 19 9 5.8245 -4.7104
5 19 11 6.7713 -0.1904
5 19 13 -5.7610 1.4308
5 19 15 -3.8305 2.0290
5 19 17 -10.8366 -1.8699
5 19 19 5.0389 -10.4801
5 21 5 -6.7350 6.9230
5 21 7 1.3533 2.2606
5 21 9 3.4323 -3.0037
5 21 11 -2.5256 -1.5869
5 21 13 0.0220 -0.8105
5 21 15 -1.4017 1.7605
5 21 17 1.2731 2.9605
5 21 19 7.0376 -1.5378
5 21 21 -2.2429 -7.4937
5 23 5 -6.0624 -5.7406
5 23 7 4.4941 0.4870
5 23 9 1.1437 0.7008
5 23 11 -0.9768 0.4032
5 23 13 -4.3989 -0.3183
5 23 15 0.6537 -1.3356
5 23 17 5.4206 0.9202
5 23 19 -4.0889 1.6664
5 23 21 0.8698 -2.4347
5 25 5 -8.7502 -9.8107
5 25 7 -2.7286 -1.0058
5 25 9 2.6016 2.9514
5 25 11 0.8825 2.2695
5 25 13 -2.3635 0.9240
5 25 15 0.0077 -1.5235
5 25 17 2.1940 0.2636
5 25 19 -6.6288 -0.6644
5 27 5 11.0858 0.3188
5 27 7 5.0038 1.5816
5 27 9 -10.4515 2.6683
5 27 11 -2.9456 1.1502
5 27 13 -3.7573 -0.9329
5 27 15 2.1231 1.1112
5 27 17 -0.8837 -1.3850
5 29 5 11.1145 8.0214
5 29 7 0.9029 1.8510
5 29 9 -4.0300 -3.4345
5 29 11 -7.8729 -4.2294
5 29 13 10.4927 -0.4195
5 31 5 -7.9323 -1.5078
5 31 7 4.0475 -2.6173
5 31 9 -2.2663 -1.5038
6 6 6 18.0686 -1.8172
6 8 6 -11.8846 1.9617
6 8 8 -2.4449 5.1072
6 10 6 -1.0001 -10.9564
6 10 8 6.8675 1.5378
6 10 10 -18.5097 4.3391
6 12 6 2.8258 -7.0753
6 12 8 3.1811 -3.1568
6 12 10 -3.2652 2.5432
6 12 12 -3.7673 6.8269
6 14 6 -5.3023 10.1345
6 14 8 1.3583 1.1697
6 14 10 -3.1961 -2.9880
6 14 12 11.0738 4.3179
6 14 14 -14.9404 5.4205
6 16 6 1.3918 8.9969
6 16 8 -1.3441 1.4742
6 16 10 1.9526 -3.5661
6 16 12 -20.3418 0.7698
6 16 14 3.5017 5.8122
6 16 16 13.0239 5.0763
6 18 6 -2.2651 -6.3641
6 18 8 -4.5877 1.1055
6 18 10 2.7151 1.3366
6 18 12 -5.2351 0.1808
6 18 14 5.9858 0.1348
6 18 16 0.5202 3.7402
6 18 18 -8.1460 7.5445
6 20 6 -1.7847 -12.5587
6 20 8 -7.2164 0.3661
6 20 10 -0.6461 2.9155
6 20 12 4.8638 1.5007
6 20 14 1.8904 -0.6440
6 20 16 -4.6147 -1.3128
6 20 18 -7.6644 0.1490
6 20 20 -5.9407 8.2775
6 22 6 0.2186 -2.5363
6 22 8 -0.1641 3.1081
6 22 10 -0.2668 2.2117
6 22 12 0.3466 2.4054
6 22 14 -3.4387 0.8528
6 22 16 -4.1343 0.1225
6 22 18 1.2575 -3.0446
6 22 20 9.3973 0.5041
6 22 22 6.2552 4.2192
6 24 6 3.1283 10.0794
6 24 8 -2.7207 5.4455
6 24 10 0.4274 -0.1010
6 24 12 0.7174 0.5969
6 24 14 -6.3102 1.4387
6 24 16 -2.6066 2.8272
6 24 18 4.5752 1.4253
6 24 20 2.2204 2.6437
6 26 6 -2.1736 6.5566
6 26 8 -3.9065 1.9572
6 26 10 0.4420 -1.9712
6 26 12 -0.1503 0.6882
6 26 14 4.6156 3.7263
6 26 16 -1.2070 2.8189
6 26 18 0.8633 2.4194
6 28 6 7.1632 -5.9939
6 28 8 14.2427 -3.2985
6 28 10 -6.3237 0.0596
6 28 12 -6.9156 3.6772
6 28 14 0.4695 3.3024
6 28 16 -0.1891 1.5584
6 30 6 6.0821 -8.0536
6 30 8 -1.9418 -2.9410
6 30 10 -2.5955 -1.6448
6 30 12 1.6211 -1.6185
7 7 7 -6.8423 1.6283
7 9 7 12.2635 3.3345
7 9 9 -9.2157 -0.5606
7 11 7 0.7628 7.4054
7 11 9 -1.8143 -6.7848
7 11 11 -4.2152 -0.8297
7 13 7 8.5959 -2.7879
7 13 9 -2.1420 3.6173
7 13 11 -9.5906 1.4012
7 13 13 -10.0728 1.6897
7 15 7 -12.0798 -9.3178
7 15 9 -8.0156 2.0495
7 15 11 -6.8848 3.5772
7 15 13 11.4741 3.3852
7 15 15 -9.6820 2.9925
7 17 7 -6.4642 -0.0851
7 17 9 4.1126 1.9906
7 17 11 -1.2693 0.8605
7 17 13 0.2132 0.6908
7 17 15 -4.9681 -1.2781
7 17 17 -9.6388 0.0691
7 19 7 -0.4129 8.5052
7 19 9 1.1686 0.8155
7 19 11 -3.6362 -4.4355
7 19 13 -7.3932 -1.6884
7 19 15 7.3402 1.9000
7 19 17 1.2943 1.1274
7 19 19 -12.5762 -4.2683
7 21 7 -2.1805 4.9415
7 21 9 -0.5481 -1.1963
7 21 11 0.4538 -2.3582
7 21 13 -20.0931 -0.8886
7 21 15 9.0118 1.7199
7 21 17 10.9733 1.7650
7 21 19 -2.2331 0.1151
7 21 21 0.3869 -2.5973
7 23 7 0.8189 -3.9712
7 23 9 -1.2641 -3.4597
7 23 11 -0.5313 0.5818
7 23 13 3.6680 1.4474
7 23 15 -10.2076 1.2556
7 23 17 -1.4667 -0.5645
7 23 19 5.2885 -1.0908
7 23 21 1.6547 -3.3115
7 25 7 -0.1399 -7.7443
7 25 9 -3.5823 -2.1120
7 25 11 -0.3005 3.7636
7 25 13 13.3051 2.3394
7 25 15 -1.9118 -1.0184
7 25 17 -4.2093 -0.0596
7 25 19 -0.4043 0.3832
7 27 7 2.3208 0.0387
7 27 9 7.6072 0.3696
7 27 11 -2.7291 0.5734
7 27 13 -1.8675 -3.7626
7 27 15 1.9388 -0.5361
7 27 17 2.0651 -0.8346
7 29 7 5.0823 7.6987
7 29 9 -0.7378 0.1755
7 29 11 5.0468 -5.3626
7 29 13 0.6823 0.4757
7 31 7 -2.9861 -1.7339
8 8 8 43.0089 3.4646
8 10 8 -8.8631 -5.8320
8 10 10 2.0690 -3.5426
8 12 8 -19.1357 -4.2412
8 12 10 -4.1332 4.5834
8 12 12 14.5224 -8.3983
8 14 8 2.4661 10.2867
8 14 10 4.7431 -0.2734
8 14 12 -5.7937 -4.8183
8 14 14 -3.2398 -4.5200
8 16 8 7.6489 7.1356
8 16 10 -4.1086 -1.9083
8 16 12 -5.2125 -0.6089
8 16 14 4.2695 -2.3581
8 16 16 -14.6271 -6.7620
8 18 8 -1.5349 -3.9780
8 18 10 -5.2514 -3.1549
8 18 12 -2.9101 1.3357
8 18 14 -6.1885 1.8370
8 18 16 3.2449 -0.0225
8 18 18 1.0506 -3.7270
8 20 8 -4.0692 -8.4335
8 20 10 4.2868 -2.3421
8 20 12 -11.9292 2.2299
8 20 14 -0.5812 0.9699
8 20 16 3.1956 -0.9377
8 20 18 3.5963 -3.1379
8 20 20 5.3964 -0.6981
8 22 8 1.9035 -0.5062
8 22 10 5.4462 -2.0167
8 22 12 -12.5981 -1.7451
8 22 14 -1.6841 -2.7736
8 22 16 11.0144 -0.3554
8 22 18 -0.1888 0.7213
8 22 20 -1.0530 2.0927
8 22 22 3.4865 -1.0521
8 24 8 -1.9994 8.7519
8 24 10 0.1239 -0.4929
8 24 12 3.8282 -2.3557
8 24 14 2.0160 -2.7053
8 24 16 -2.0501 -1.5837
8 24 18 2.4039 1.1732
8 24 20 -6.9562 -0.7655
8 26 8 0.4856 6.1150
8 26 10 1.7942 0.2105
8 26 12 15.4176 -4.0734
8 26 14 -0.5994 -2.4839
8 26 16 -2.2468 0.0663
8 26 18 -2.8742 -2.2163
8 28 8 -2.8426 -5.9334
8 28 10 6.6495 0.4274
8 28 12 1.4596 -0.4812
8 28 14 -1.3998 -0.7227
8 30 8 4.7407 -7.3014
8 30 10 -10.5085 -5.5874
9 9 9 2.6493 1.1457
9 11 9 3.0158 7.2930
9 11 11 -6.6875 5.8646
9 13 9 14.2597 0.1974
9 13 11 0.8210 -5.1572
9 13 13 4.7338 6.5219
9 15 9 9.6460 -9.9626
9 15 11 12.2287 -5.0350
9 15 13 -7.4075 4.2326
9 15 15 -6.9368 4.4592
9 17 9 0.0647 -2.9142
9 17 11 5.1073 -2.0076
9 17 13 -10.5415 -3.9052
9 17 15 0.1587 -0.9815
9 17 17 3.1321 8.0346
9 19 9 -5.1684 11.0971
9 19 11 -5.1084 2.6841
9 19 13 -0.7395 -3.8508
9 19 15 7.2881 -3.8829
9 19 17 6.1962 0.1630
9 19 19 -4.9084 6.0758
9 21 9 -0.5616 7.3492
9 21 11 -3.1750 4.1070
9 21 13 7.3514 0.1862
9 21 15 0.4000 -1.2608
9 21 17 -1.0246 -2.8696
9 21 19 0.0810 1.2589
9 21 21 6.1216 6.3274
9 23 9 5.9589 -6.9383
9 23 11 -0.7615 -0.8650
9 23 13 -9.6549 1.5462
9 23 15 1.3419 2.3458
9 23 17 2.3411 -2.1058
9 23 19 -4.6013 -3.0292
9 23 21 2.8963 0.2470
9 25 9 2.2319 -10.6808
9 25 11 0.0067 -1.8011
9 25 13 1.6808 1.8869
9 25 15 -1.6728 2.7229
9 25 17 2.9086 1.9722
9 25 19 4.1243 1.1604
9 27 9 2.7873 1.2805
9 27 11 -0.4520 1.6630
9 27 13 9.1634 -0.8617
9 27 15 -6.4100 -1.9411
9 29 9 0.6364 15.0129
9 29 11 11.5131 7.1723
10 10 10 15.9140 4.8210
10 12 10 2.0111 -3.7444
10 12 12 11.8700 -4.8842
10 14 10 3.9135 3.4711
10 14 12 -2.4969 1.4317
10 14 14 9.7930 -3.9978
10 16 10 5.5631 4.9093
10 16 12 -1.2039 5.5482
10 16 14 -0.9798 -3.6431
10 16 16 -0.1962 -7.7459
10 18 10 12.1437 -3.8712
10 18 12 3.6772 2.0096
10 18 14 -6.3681 4.9592
10 18 16 1.2322 1.7296
10 18 18 4.5800 -7.4901
10 20 10 2.2127 -7.9723
10 20 12 2.6457 -2.0547
10 20 14 -1.5618 4.0993
10 20 16 4.7172 6.3563
10 20 18 -0.1777 -0.7578
10 20 20 0.8879 -6.7883
10 22 10 -3.4064 1.2118
10 22 12 -0.1917 -0.8526
10 22 14 3.3803 -1.1599
10 22 16 -3.5808 2.1202
10 22 18 0.3811 4.7102
10 22 20 0.8096 1.3922
10 24 10 2.7337 10.6787
10 24 12 -12.5250 4.2995
10 24 14 1.1724 -2.0971
10 24 16 3.0239 -4.8465
10 24 18 -4.3251 0.5882
10 24 20 -8.2473 -0.9622
10 26 10 2.7618 4.5736
10 26 12 -3.6376 2.1052
10 26 14 -3.2374 -2.3902
10 26 16 -2.4100 -0.0031
10 28 10 -5.7088 -9.6152
10 28 12 3.9966 0.3029
10 28 14 -10.6793 1.0892
11 11 11 2.7276 1.5295
11 13 11 -3.4417 0.6974
11 13 13 13.6879 1.3919
11 15 11 5.5704 -5.5184
11 15 13 -4.0825 4.1259
11 15 15 9.0048 -1.1571
11 17 11 0.2505 -1.3368
11 17 13 -11.4636 -2.0704
11 17 15 -2.0532 1.9221
11 17 17 7.4090 6.7069
11 19 11 16.5359 8.4250
11 19 13 -3.8692 -0.7816
11 19 15 -11.3119 -4.6598
11 19 17 4.6231 -1.8387
11 19 19 3.8960 5.9944
11 21 11 -1.3408 5.8970
11 21 13 9.6260 1.6326
11 21 15 -1.6256 -2.2428
11 21 17 2.7828 -4.0406
11 21 19 -4.5118 -0.0485
11 21 21 1.3386 5.0489
11 23 11 -12.1420 -6.5202
11 23 13 1.4578 -2.0307
11 23 15 3.3768 2.6309
11 23 17 -5.8406 1.0491
11 23 19 2.9138 -0.2949
11 25 11 1.0484 -9.1992
11 25 13 -10.1164 -3.4490
11 25 15 7.6942 7.3271
11 25 17 -1.9332 1.7152
11 27 11 3.5235 2.1071
11 27 13 -0.6503 0.1921
11 27 15 -14.2406 -3.3392
12 12 12 -28.6369 -1.4879
12 14 12 -6.7787 3.7264
12 14 14 3.2162 2.7730
12 16 12 8.1578 8.4773
12 16 14 -3.2931 -5.8678
12 16 16 -1.6682 2.8224
12 18 12 -4.0030 -2.9765
12 18 14 -0.7597 -0.4699
12 18 16 -3.3744 2.1627
12 18 18 -2.3190 -0.3449
12 20 12 -2.3324 -10.8619
12 20 14 -0.6774 -2.2299
12 20 16 1.3649 1.9584
12 20 18 -1.6324 0.2224
12 20 20 -2.6179 -2.9160
12 22 12 4.1149 -0.0291
12 22 14 -5.4812 2.4702
12 22 16 0.7665 -0.5965
12 22 18 6.0974 0.5580
12 22 20 -0.0191 -3.5041
12 24 12 3.6200 9.9119
12 24 14 0.8413 2.1228
12 24 16 -6.1996 -6.2626
12 24 18 2.2243 -1.7871
12 26 12 -6.0248 3.2005
12 26 14 -1.4192 -3.3234
12 26 16 7.6579 4.8422
12 28 12 -11.1068 -10.5536
13 13 13 -8.6863 -1.3780
13 15 13 -8.3489 -5.7115
13 15 15 10.4216 -6.8327
13 17 13 -3.8414 -4.8571
13 17 15 4.4297 7.5361
13 17 17 0.5311 -4.7085
13 19 13 3.4995 5.6478
13 19 15 -11.8697 2.7428
13 19 17 -3.2584 -4.3055
13 19 19 -0.3542 -5.1806
13 21 13 -10.1708 6.2586
13 21 15 -2.6289 0.3610
13 21 17 1.4344 0.8856
13 21 19 3.2196 2.0791
13 21 21 0.5088 -0.3041
13 23 13 -2.0041 -3.0352
13 23 15 -2.0254 -3.7851
13 23 17 2.8437 2.5405
13 23 19 0.5926 -0.5208
13 25 13 14.2571 -8.0244
13 25 15 -2.5353 0.8715
13 25 17 -4.0431 -3.8024
13 27 13 -15.5019 1.7992
14 14 14 3.4846 0.7651
14 16 14 3.8980 5.7051
14 16 16 0.8742 6.7100
14 18 14 -7.8919 0.3597
14 18 16 -8.1498 -4.4878
14 18 18 2.2534 7.2697
14 20 14 -12.3608 -8.1519
14 20 16 -2.5724 -4.3405
14 20 18 4.8783 4.0361
14 20 20 -1.3333 2.9781
14 22 14 -2.9638 0.2996
14 22 16 0.4725 -1.2066
14 22 18 4.3428 0.6587
14 22 20 -3.3411 -0.0771
14 24 14 -5.4019 5.4364
14 24 16 4.0299 5.6067
14 26 14 15.3811 5.9763
15 15 15 -13.6421 1.0941
15 17 15 -3.0083 -3.4860
15 17 17 -3.3575 -5.5879
15 19 15 4.4294 5.0171
15 19 17 3.2369 2.8830
15 19 19 -6.1959 -7.6660
15 21 15 0.1323 5.1606
15 21 17 -5.2719 1.9852
15 21 19 0.0668 1.7471
15 23 15 -5.7216 -7.5926
15 23 17 -5.1020 -8.3673
15 25 15 -13.1001 -11.8219
16 16 16 1.1367 -3.6651
16 18 16 2.1974 0.1466
16 18 18 6.9782 2.5100
16 20 16 -2.4829 -3.6738
16 20 18 2.1183 0.5467
16 20 20 -9.0999 -5.9339
16 22 16 0.5361 2.4923
16 22 18 -8.3540 -4.7576
17 17 17 12.3639 -0.5288
17 19 17 -14.9496 2.5164
17 19 19 8.0769 2.3589
17 21 17 3.0691 5.5112
18 18 18 -3.6858 6.5067
18 20 18 -12.0179 -8.8566
0 0 0 0.0 0.0
;
_shelx_fab_checksum                26573
_olex2_submission_special_instructions  'No special instructions were received'
_oxdiff_exptl_absorpt_empirical_details
;
Empirical correction (ABSPACK) includes:
- Absorption correction using spherical harmonics
- Frame scaling
;
_oxdiff_exptl_absorpt_empirical_full_max  1.636
_oxdiff_exptl_absorpt_empirical_full_min  0.815
