# Supplementary material for: Engineering Bodipy‐Based Metal–Organic Frameworks for Efficient Full‐Spectrum Photocatalysis in Amide Synthesis
Source: Angew Chem Int Ed Engl. 2025 Apr 14;64(24):e202505405. doi: 10.1002/anie.202505405 (PMC12144902; doi:10.1002/anie.202505405)
Supplement: Supplementary file 2 — Supporting Information [file ANIE-64-e202505405-s001.zip › CIF for 2Zr.cif]

data_sad
_audit_creation_date               2023-08-30
_audit_creation_method
;
Olex2 1.2
(compiled 2018.05.29 svn.r3508 for OlexSys, GUI svn.r5506)
;
_shelx_SHELXL_version_number       '2014/7'
_audit_contact_author_address      ?
_audit_contact_author_email        ?
_audit_contact_author_name         ''
_audit_contact_author_phone        ?
_publ_contact_author_id_orcid      ?
_publ_section_references
;
Dolomanov, O.V., Bourhis, L.J., Gildea, R.J, Howard, J.A.K. & Puschmann, H.
 (2009), J. Appl. Cryst. 42, 339-341.

Sheldrick, G.M. (2015). Acta Cryst. C71, 3-8.
;
_chemical_name_common              ?
_chemical_name_systematic          ?
_chemical_formula_moiety           '2(C126 H102 B6 F12 N12 O32 Zr6)'
_chemical_formula_sum              'C252 H204 B12 F24 N24 O64 Zr12'
_chemical_formula_weight           6272.74
_chemical_melting_point            ?
loop_
  _atom_type_symbol
  _atom_type_description
  _atom_type_scat_dispersion_real
  _atom_type_scat_dispersion_imag
  _atom_type_scat_source
 'C' 'C' 0.0181 0.0091 'International Tables Vol C Tables 4.2.6.8 and 6.1.1.4'
 'H' 'H' 0.0000 0.0000 'International Tables Vol C Tables 4.2.6.8 and 6.1.1.4'
 'B' 'B' 0.0090 0.0039 'International Tables Vol C Tables 4.2.6.8 and 6.1.1.4'
 'F' 'F' 0.0727 0.0534 'International Tables Vol C Tables 4.2.6.8 and 6.1.1.4'
 'N' 'N' 0.0311 0.0180 'International Tables Vol C Tables 4.2.6.8 and 6.1.1.4'
 'O' 'O' 0.0492 0.0322 'International Tables Vol C Tables 4.2.6.8 and 6.1.1.4'
 'Zr' 'Zr' -0.1862 2.2449
 'International Tables Vol C Tables 4.2.6.8 and 6.1.1.4'

_shelx_space_group_comment
;
The symmetry employed for this shelxl refinement is uniquely defined
by the following loop, which should always be used as a source of
symmetry information in preference to the above space-group names.
They are only intended as comments.
;
_space_group_crystal_system        'cubic'
_space_group_IT_number             225
_space_group_name_H-M_alt          'F m -3 m'
_space_group_name_Hall             '-F 4 2 3'
loop_
  _space_group_symop_operation_xyz
 'x, y, z'
 '-x, -y, z'
 '-x, y, -z'
 'x, -y, -z'
 'z, x, y'
 'z, -x, -y'
 '-z, -x, y'
 '-z, x, -y'
 'y, z, x'
 '-y, z, -x'
 'y, -z, -x'
 '-y, -z, x'
 'y, x, -z'
 '-y, -x, -z'
 'y, -x, z'
 '-y, x, z'
 'x, z, -y'
 '-x, z, y'
 '-x, -z, -y'
 'x, -z, y'
 'z, y, -x'
 'z, -y, x'
 '-z, y, x'
 '-z, -y, -x'
 'x, y+1/2, z+1/2'
 '-x, -y+1/2, z+1/2'
 '-x, y+1/2, -z+1/2'
 'x, -y+1/2, -z+1/2'
 'z, x+1/2, y+1/2'
 'z, -x+1/2, -y+1/2'
 '-z, -x+1/2, y+1/2'
 '-z, x+1/2, -y+1/2'
 'y, z+1/2, x+1/2'
 '-y, z+1/2, -x+1/2'
 'y, -z+1/2, -x+1/2'
 '-y, -z+1/2, x+1/2'
 'y, x+1/2, -z+1/2'
 '-y, -x+1/2, -z+1/2'
 'y, -x+1/2, z+1/2'
 '-y, x+1/2, z+1/2'
 'x, z+1/2, -y+1/2'
 '-x, z+1/2, y+1/2'
 '-x, -z+1/2, -y+1/2'
 'x, -z+1/2, y+1/2'
 'z, y+1/2, -x+1/2'
 'z, -y+1/2, x+1/2'
 '-z, y+1/2, x+1/2'
 '-z, -y+1/2, -x+1/2'
 'x+1/2, y, z+1/2'
 '-x+1/2, -y, z+1/2'
 '-x+1/2, y, -z+1/2'
 'x+1/2, -y, -z+1/2'
 'z+1/2, x, y+1/2'
 'z+1/2, -x, -y+1/2'
 '-z+1/2, -x, y+1/2'
 '-z+1/2, x, -y+1/2'
 'y+1/2, z, x+1/2'
 '-y+1/2, z, -x+1/2'
 'y+1/2, -z, -x+1/2'
 '-y+1/2, -z, x+1/2'
 'y+1/2, x, -z+1/2'
 '-y+1/2, -x, -z+1/2'
 'y+1/2, -x, z+1/2'
 '-y+1/2, x, z+1/2'
 'x+1/2, z, -y+1/2'
 '-x+1/2, z, y+1/2'
 '-x+1/2, -z, -y+1/2'
 'x+1/2, -z, y+1/2'
 'z+1/2, y, -x+1/2'
 'z+1/2, -y, x+1/2'
 '-z+1/2, y, x+1/2'
 '-z+1/2, -y, -x+1/2'
 'x+1/2, y+1/2, z'
 '-x+1/2, -y+1/2, z'
 '-x+1/2, y+1/2, -z'
 'x+1/2, -y+1/2, -z'
 'z+1/2, x+1/2, y'
 'z+1/2, -x+1/2, -y'
 '-z+1/2, -x+1/2, y'
 '-z+1/2, x+1/2, -y'
 'y+1/2, z+1/2, x'
 '-y+1/2, z+1/2, -x'
 'y+1/2, -z+1/2, -x'
 '-y+1/2, -z+1/2, x'
 'y+1/2, x+1/2, -z'
 '-y+1/2, -x+1/2, -z'
 'y+1/2, -x+1/2, z'
 '-y+1/2, x+1/2, z'
 'x+1/2, z+1/2, -y'
 '-x+1/2, z+1/2, y'
 '-x+1/2, -z+1/2, -y'
 'x+1/2, -z+1/2, y'
 'z+1/2, y+1/2, -x'
 'z+1/2, -y+1/2, x'
 '-z+1/2, y+1/2, x'
 '-z+1/2, -y+1/2, -x'
 '-x, -y, -z'
 'x, y, -z'
 'x, -y, z'
 '-x, y, z'
 '-z, -x, -y'
 '-z, x, y'
 'z, x, -y'
 'z, -x, y'
 '-y, -z, -x'
 'y, -z, x'
 '-y, z, x'
 'y, z, -x'
 '-y, -x, z'
 'y, x, z'
 '-y, x, -z'
 'y, -x, -z'
 '-x, -z, y'
 'x, -z, -y'
 'x, z, y'
 '-x, z, -y'
 '-z, -y, x'
 '-z, y, -x'
 'z, -y, -x'
 'z, y, x'
 '-x, -y+1/2, -z+1/2'
 'x, y+1/2, -z+1/2'
 'x, -y+1/2, z+1/2'
 '-x, y+1/2, z+1/2'
 '-z, -x+1/2, -y+1/2'
 '-z, x+1/2, y+1/2'
 'z, x+1/2, -y+1/2'
 'z, -x+1/2, y+1/2'
 '-y, -z+1/2, -x+1/2'
 'y, -z+1/2, x+1/2'
 '-y, z+1/2, x+1/2'
 'y, z+1/2, -x+1/2'
 '-y, -x+1/2, z+1/2'
 'y, x+1/2, z+1/2'
 '-y, x+1/2, -z+1/2'
 'y, -x+1/2, -z+1/2'
 '-x, -z+1/2, y+1/2'
 'x, -z+1/2, -y+1/2'
 'x, z+1/2, y+1/2'
 '-x, z+1/2, -y+1/2'
 '-z, -y+1/2, x+1/2'
 '-z, y+1/2, -x+1/2'
 'z, -y+1/2, -x+1/2'
 'z, y+1/2, x+1/2'
 '-x+1/2, -y, -z+1/2'
 'x+1/2, y, -z+1/2'
 'x+1/2, -y, z+1/2'
 '-x+1/2, y, z+1/2'
 '-z+1/2, -x, -y+1/2'
 '-z+1/2, x, y+1/2'
 'z+1/2, x, -y+1/2'
 'z+1/2, -x, y+1/2'
 '-y+1/2, -z, -x+1/2'
 'y+1/2, -z, x+1/2'
 '-y+1/2, z, x+1/2'
 'y+1/2, z, -x+1/2'
 '-y+1/2, -x, z+1/2'
 'y+1/2, x, z+1/2'
 '-y+1/2, x, -z+1/2'
 'y+1/2, -x, -z+1/2'
 '-x+1/2, -z, y+1/2'
 'x+1/2, -z, -y+1/2'
 'x+1/2, z, y+1/2'
 '-x+1/2, z, -y+1/2'
 '-z+1/2, -y, x+1/2'
 '-z+1/2, y, -x+1/2'
 'z+1/2, -y, -x+1/2'
 'z+1/2, y, x+1/2'
 '-x+1/2, -y+1/2, -z'
 'x+1/2, y+1/2, -z'
 'x+1/2, -y+1/2, z'
 '-x+1/2, y+1/2, z'
 '-z+1/2, -x+1/2, -y'
 '-z+1/2, x+1/2, y'
 'z+1/2, x+1/2, -y'
 'z+1/2, -x+1/2, y'
 '-y+1/2, -z+1/2, -x'
 'y+1/2, -z+1/2, x'
 '-y+1/2, z+1/2, x'
 'y+1/2, z+1/2, -x'
 '-y+1/2, -x+1/2, z'
 'y+1/2, x+1/2, z'
 '-y+1/2, x+1/2, -z'
 'y+1/2, -x+1/2, -z'
 '-x+1/2, -z+1/2, y'
 'x+1/2, -z+1/2, -y'
 'x+1/2, z+1/2, y'
 '-x+1/2, z+1/2, -y'
 '-z+1/2, -y+1/2, x'
 '-z+1/2, y+1/2, -x'
 'z+1/2, -y+1/2, -x'
 'z+1/2, y+1/2, x'

_cell_length_a                     26.336
_cell_length_b                     26.336
_cell_length_c                     26.336
_cell_angle_alpha                  90
_cell_angle_beta                   90
_cell_angle_gamma                  90
_cell_volume                       18265.4
_cell_formula_units_Z              2
_cell_measurement_reflns_used      4141
_cell_measurement_temperature      296(2)
_cell_measurement_theta_max        58.95
_cell_measurement_theta_min        3.36
_shelx_estimated_absorpt_T_max     0.879
_shelx_estimated_absorpt_T_min     0.778
_exptl_absorpt_coefficient_mu      3.312
_exptl_absorpt_correction_T_max    0.7516
_exptl_absorpt_correction_T_min    0.3436
_exptl_absorpt_correction_type     'none'
_exptl_absorpt_process_details
;
SADABS-2016/2 (Bruker,2016/2) was used for absorption correction.
wR2(int) was 0.1677 before and 0.0923 after correction.
The Ratio of minimum to maximum transmission is 0.4572.
The \l/2 correction factor is Not present.
;
_exptl_absorpt_special_details     ?
_exptl_crystal_colour              ?
_exptl_crystal_density_diffrn      1.141
_exptl_crystal_density_meas        ?
_exptl_crystal_density_method      ?
_exptl_crystal_description         block
_exptl_crystal_F_000               6304
_exptl_crystal_size_max            0.08
_exptl_crystal_size_mid            0.06
_exptl_crystal_size_min            0.04
_exptl_transmission_factor_max     ?
_exptl_transmission_factor_min     ?
_diffrn_reflns_av_R_equivalents    0.0732
_diffrn_reflns_av_unetI/netI       0.0375
_diffrn_reflns_Laue_measured_fraction_full  0.999
_diffrn_reflns_Laue_measured_fraction_max  0.999
_diffrn_reflns_limit_h_max         29
_diffrn_reflns_limit_h_min         -17
_diffrn_reflns_limit_k_max         18
_diffrn_reflns_limit_k_min         -23
_diffrn_reflns_limit_l_max         29
_diffrn_reflns_limit_l_min         -22
_diffrn_reflns_number              7318
_diffrn_reflns_point_group_measured_fraction_full  0.999
_diffrn_reflns_point_group_measured_fraction_max  0.999
_diffrn_reflns_theta_full          58.917
_diffrn_reflns_theta_max           58.917
_diffrn_reflns_theta_min           2.906
_diffrn_ambient_temperature        293(2)
_diffrn_detector_area_resol_mean   ?
_diffrn_measured_fraction_theta_full  0.999
_diffrn_measured_fraction_theta_max  0.999
_diffrn_measurement_device_type    'Bruker APEX-II CCD'
_diffrn_measurement_method         '\f and \w scans'
_diffrn_radiation_type             CuK\a
_diffrn_radiation_wavelength       1.54178
_diffrn_source                     ?
_diffrn_standards_number           0
_reflns_Friedel_coverage           0.000
_reflns_Friedel_fraction_full      .
_reflns_Friedel_fraction_max       .
_reflns_number_gt                  609
_reflns_number_total               720
_reflns_special_details
;
 Reflections were merged by SHELXL according to the crystal
 class for the calculation of statistics and refinement.
 
 Structure factors included contributions from the .fab file.
 
 _reflns_Friedel_fraction is defined as the number of unique
 Friedel pairs measured divided by the number that would be
 possible theoretically, ignoring centric projections and
 systematic absences.
;
_reflns_threshold_expression       'I > 2\s(I)'
_computing_cell_refinement         'SAINT V8.38A (?, 2016)'
_computing_data_collection         ?
_computing_data_reduction          'SAINT V8.38A (?, 2016)'
_computing_molecular_graphics      'Olex2 (Dolomanov et al., 2009)'
_computing_publication_material    'Olex2 (Dolomanov et al., 2009)'
_computing_structure_refinement    'ShelXL (Sheldrick, 2015)'
_computing_structure_solution      'ShelXT (Sheldrick, 2015)'
_refine_diff_density_max           1.507
_refine_diff_density_min           -1.181
_refine_diff_density_rms           0.166
_refine_ls_extinction_coef         .
_refine_ls_extinction_method       none
_refine_ls_goodness_of_fit_ref     1.126
_refine_ls_hydrogen_treatment      constr
_refine_ls_matrix_type             full
_refine_ls_number_parameters       217
_refine_ls_number_reflns           720
_refine_ls_number_restraints       613
_refine_ls_R_factor_all            0.0849
_refine_ls_R_factor_gt             0.0753
_refine_ls_restrained_S_all        0.887
_refine_ls_shift/su_max            0.001
_refine_ls_shift/su_mean           0.000
_refine_ls_structure_factor_coef   Fsqd
_refine_ls_weighting_details      
 'w=1/[\s^2^(Fo^2^)+(0.1385P)^2^+419.5834P] where P=(Fo^2^+2Fc^2^)/3'
_refine_ls_weighting_scheme        calc
_refine_ls_wR_factor_gt            0.1810
_refine_ls_wR_factor_ref           0.2009
_refine_special_details            ?
_olex2_refinement_description
;
1. Fixed Uiso
 At 1.2 times of:
  All C(H) groups
 At 1.5 times of:
  All C(H,H,H) groups
2. Restrained distances
 F2-B1
 1.36 with sigma of 0.02
 F1-B1
 1.36 with sigma of 0.02
 C9-C8
 1.51 with sigma of 0.02
 C8-C14
 2.48 with sigma of 0.02
 C10-C8
 2.48 with sigma of 0.02
 F1-N2
 2.4 with sigma of 0.02
 F2-N2
 2.4 with sigma of 0.02
 C9-C15
 2.45 with sigma of 0.02
 C10-C15
 3.5 with sigma of 0.02
 C14-C15
 3.5 with sigma of 0.02
 N1-F1
 2.4 with sigma of 0.02
 N1-F2
 2.4 with sigma of 0.02
 C7-C9
 2.45 with sigma of 0.02
 C10-C7
 3.5 with sigma of 0.02
 C14-C7
 3.5 with sigma of 0.02
 C5-C6
 1.51 with sigma of 0.02
 C3-C2
 1.51 with sigma of 0.02
 N2-B1 = B1-N1
 1.48 with sigma of 0.02
 C7-C8 = C15-C8
 1.51 with sigma of 0.02
 O2-C4
 2.4 with sigma of 0.02
 C4-C1
 1.51 with sigma of 0.02
 C18-C21
 1.51 with sigma of 0.02
 C17-C16 = C19-C20
 1.51 with sigma of 0.02
 C10-C8 \\sim C8-C14
 with sigma of 0.02
 C15-C16 \\sim C16-C18
 with sigma of 0.02
 C4-C6 \\sim C6-N1
 with sigma of 0.02
 C4-C2 \\sim C2-C7
 with sigma of 0.02
 C7-C15 \\sim N1-N2
 with sigma of 0.02
 C7-N2 \\sim N1-C15
 with sigma of 0.02
 C5-C1 \\sim C1-C3
 with sigma of 0.02
 C19-C21 \\sim C21-C17
 with sigma of 0.02
 C18-C20 \\sim C20-N2
 with sigma of 0.02
3. Restrained planarity
 C14, C13, C12, C11, C10, C9, C8, B1
 with sigma of 0.1
 C4, C3, C7, N1, C5, C8, B1, N2, C15, C19, C17, C18, C1, C9, C12, C16, C20, C6,
  C2, C21
 with sigma of 0.1
4. Rigid bond restraints
 All non-hydrogen atoms
 with sigma for 1-2 distances of 0.01 and sigma for 1-3 distances of 0.01
5. Uiso/Uaniso restraints and constraints
All non-hydrogen atoms have similar U: within 2A with sigma of 0.04 and sigma
for terminal atoms of 0.08
Uanis(C21) \\sim Ueq: with sigma of 0.001 and sigma for terminal atoms of 0.002
Uanis(C1) \\sim Ueq: with sigma of 0.001 and sigma for terminal atoms of 0.002
Uanis(C9) \\sim Ueq, Uanis(C13) \\sim Ueq, Uanis(C14) \\sim Ueq, Uanis(C12)
\\sim Ueq, Uanis(C11) \\sim Ueq, Uanis(C10) \\sim Ueq: with sigma of 0.01 and
sigma for terminal atoms of 0.02
6. Rigid body (RIGU) restrains
 All non-hydrogen atoms
 with sigma for 1-2 distances of 0.004 and sigma for 1-3 distances of 0.004
7. Others
 Fixed Sof: C1(0.125) C4(0.125) C3(0.125) C7(0.125) N1(0.125) C5(0.125)
 C8(0.125) B1(0.125) N2(0.125) C15(0.125) C17(0.125) C18(0.125) C19(0.125)
 C14(0.125) H14(0.125) C13(0.125) H13(0.125) C12(0.125) H12(0.125) C11(0.125)
 H11(0.125) C10(0.125) H10(0.125) C9(0.125) F2(0.125) C20(0.125) H20A(0.125)
 H20B(0.125) H20C(0.125) C16(0.125) H16B(0.125) H16A(0.125) H16C(0.125)
 F1(0.125) C6(0.125) H6A(0.125) H6B(0.125) H6C(0.125) C2(0.125) H2A(0.125)
 H2B(0.125) H2C(0.125) C21(0.125)
8.a Me refined with riding coordinates:
 C20(H20A,H20B,H20C), C16(H16B,H16A,H16C), C6(H6A,H6B,H6C), C2(H2A,H2B,H2C)
8.b Aromatic/amide H refined with riding coordinates:
 C14(H14), C13(H13), C12(H12), C11(H11), C10(H10)
8.c Fitted pentagon refined as free rotating group:
 C4(C3,C7,N1,C5), N2(C15,C17,C18,C19)
8.d Fitted hexagon refined as free rotating group:
 C14(C13,C12,C11,C10,C9)
;
_atom_sites_solution_hydrogens     geom
_atom_sites_solution_primary       ?
_atom_sites_solution_secondary     ?
loop_
  _atom_site_label
  _atom_site_type_symbol
  _atom_site_fract_x
  _atom_site_fract_y
  _atom_site_fract_z
  _atom_site_U_iso_or_equiv
  _atom_site_adp_type
  _atom_site_occupancy
  _atom_site_site_symmetry_order
  _atom_site_calc_flag
  _atom_site_refinement_flags_posn
  _atom_site_refinement_flags_adp
  _atom_site_refinement_flags_occupancy
  _atom_site_disorder_assembly
  _atom_site_disorder_group
 Zr1 Zr 0.5000 0.59439(5) 0.5000 0.0228(7) Uani 1 8 d S TU P . .
 O2 O 0.5000 0.6362(3) 0.5724(3) 0.0531(19) Uani 1 2 d DS TU P . .
 O1 O 0.4532(3) 0.5468(3) 0.4532(3) 0.059(4) Uani 1 6 d S TU P . .
 C1 C 0.495(3) 0.6244(19) 0.6180(14) 0.043(5) Uani 0.125 1 d D U . A -1
 C4 C 0.497(2) 0.6638(14) 0.6588(9) 0.068(9) Uani 0.125 1 d D U . A -1
 C3 C 0.5066(19) 0.7163(14) 0.6521(8) 0.089(13) Uani 0.125 1 d DG U . A -1
 C7 C 0.5054(16) 0.7398(12) 0.7006(9) 0.094(10) Uani 0.125 1 d DG U . A -1
 N1 N 0.4948(19) 0.7018(11) 0.7373(8) 0.104(8) Uani 0.125 1 d DG U . A -1
 C5 C 0.489(2) 0.6548(12) 0.7114(9) 0.094(13) Uani 0.125 1 d DG U . A -1
 C8 C 0.5134(15) 0.7930(13) 0.7133(11) 0.094(8) Uani 0.125 1 d D U . A -1
 B1 B 0.4891(16) 0.7085(14) 0.7931(11) 0.105(8) Uani 0.125 1 d D U . A -1
 N2 N 0.498(2) 0.7634(12) 0.8039(10) 0.106(8) Uani 0.125 1 d D U . A -1
 C15 C 0.5095(19) 0.8018(12) 0.7677(10) 0.103(11) Uani 0.125 1 d DG U . A -1
 C17 C 0.515(2) 0.8485(12) 0.7941(12) 0.106(15) Uani 0.125 1 d DG U . A -1
 C18 C 0.507(3) 0.8390(13) 0.8466(11) 0.096(14) Uani 0.125 1 d DG U . A -1
 C19 C 0.497(2) 0.7864(13) 0.8526(10) 0.109(14) Uani 0.125 1 d DG U . A -1
 C14 C 0.5733(12) 0.8456(17) 0.6634(17) 0.123(11) Uani 0.125 1 d D U . A -1
 H14 H 0.6001 0.8280 0.6782 0.148 Uiso 0.125 1 calc R . . A -1
 C13 C 0.5830(14) 0.8838(19) 0.6283(18) 0.126(12) Uani 0.125 1 d G U . A -1
 H13 H 0.6163 0.8918 0.6196 0.151 Uiso 0.125 1 calc R . . A -1
 C12 C 0.5430(18) 0.9102(15) 0.6062(15) 0.127(12) Uani 0.125 1 d G U . A -1
 H12 H 0.5495 0.9357 0.5827 0.153 Uiso 0.125 1 calc R . . A -1
 C11 C 0.4932(16) 0.8983(15) 0.6191(16) 0.125(12) Uani 0.125 1 d G U . A -1
 H11 H 0.4664 0.9159 0.6043 0.150 Uiso 0.125 1 calc R . . A -1
 C10 C 0.4835(12) 0.8601(14) 0.6542(15) 0.124(11) Uani 0.125 1 d DG U . A -1
 H10 H 0.4502 0.8521 0.6629 0.148 Uiso 0.125 1 calc R . . A -1
 C9 C 0.5236(12) 0.8337(12) 0.6763(11) 0.109(9) Uani 0.125 1 d DG U . A -1
 F2 F 0.5226(14) 0.6776(17) 0.8197(15) 0.117(10) Uani 0.125 1 d D U . A -1
 C20 C 0.486(3) 0.7593(19) 0.9022(14) 0.13(3) Uani 0.125 1 d D U . A -1
 H20A H 0.4807 0.7239 0.8957 0.194 Uiso 0.125 1 calc R . . A -1
 H20B H 0.5153 0.7631 0.9242 0.194 Uiso 0.125 1 calc R . . A -1
 H20C H 0.4570 0.7736 0.9181 0.194 Uiso 0.125 1 calc R . . A -1
 C16 C 0.528(3) 0.8992(15) 0.7706(18) 0.14(3) Uani 0.125 1 d D U . A -1
 H16B H 0.5313 0.8954 0.7345 0.205 Uiso 0.125 1 calc R . . A -1
 H16A H 0.5014 0.9232 0.7778 0.205 Uiso 0.125 1 calc R . . A -1
 H16C H 0.5593 0.9113 0.7845 0.205 Uiso 0.125 1 calc R . . A -1
 F1 F 0.4415(16) 0.6935(18) 0.8099(16) 0.114(9) Uani 0.125 1 d D U . A -1
 C6 C 0.477(3) 0.6047(15) 0.7358(16) 0.12(3) Uani 0.125 1 d D U . A -1
 H6A H 0.4739 0.6092 0.7719 0.176 Uiso 0.125 1 calc R . . A -1
 H6B H 0.4451 0.5924 0.7226 0.176 Uiso 0.125 1 calc R . . A -1
 H6C H 0.5032 0.5807 0.7286 0.176 Uiso 0.125 1 calc R . . A -1
 C2 C 0.517(3) 0.743(2) 0.6026(13) 0.11(3) Uani 0.125 1 d D U . A -1
 H2A H 0.5224 0.7784 0.6088 0.166 Uiso 0.125 1 calc R . . A -1
 H2B H 0.5466 0.7285 0.5871 0.166 Uiso 0.125 1 calc R . . A -1
 H2C H 0.4883 0.7386 0.5804 0.166 Uiso 0.125 1 calc R . . A -1
 C21 C 0.5094(19) 0.8772(15) 0.8878(15) 0.038(8) Uani 0.125 1 d D U . A -1

loop_
  _atom_site_aniso_label
  _atom_site_aniso_U_11
  _atom_site_aniso_U_22
  _atom_site_aniso_U_33
  _atom_site_aniso_U_23
  _atom_site_aniso_U_13
  _atom_site_aniso_U_12
 Zr1 0.0258(7) 0.0166(9) 0.0258(7) 0.000 0.000 0.000
 O2 0.063(5) 0.047(4) 0.050(4) -0.020(3) 0.000 0.000
 O1 0.059(4) 0.059(4) 0.059(4) -0.037(5) 0.037(5) -0.037(5)
 C1 0.043(5) 0.043(5) 0.043(5) -0.0011(12) -0.0001(12) 0.0001(12)
 C4 0.09(2) 0.063(9) 0.053(7) -0.021(6) -0.003(10) 0.002(11)
 C3 0.14(4) 0.064(9) 0.060(9) -0.024(6) 0.002(12) -0.007(12)
 C7 0.15(3) 0.075(8) 0.061(9) -0.029(6) 0.002(11) -0.005(10)
 N1 0.17(2) 0.075(9) 0.062(8) -0.029(6) 0.004(10) -0.012(11)
 C5 0.15(4) 0.073(9) 0.053(8) -0.023(6) 0.003(11) -0.008(12)
 C8 0.14(2) 0.076(8) 0.067(8) -0.033(6) 0.005(9) -0.005(9)
 B1 0.18(2) 0.072(10) 0.061(9) -0.029(6) 0.005(10) -0.017(11)
 N2 0.18(2) 0.072(9) 0.067(9) -0.031(6) 0.005(11) -0.017(11)
 C15 0.17(3) 0.070(10) 0.069(8) -0.032(6) 0.008(10) -0.010(12)
 C17 0.19(4) 0.072(10) 0.059(9) -0.027(7) 0.017(12) -0.018(14)
 C18 0.16(4) 0.066(11) 0.061(9) -0.027(7) 0.014(12) -0.023(14)
 C19 0.19(4) 0.065(11) 0.069(9) -0.028(7) 0.011(12) -0.027(14)
 C14 0.126(11) 0.122(14) 0.122(14) 0.005(9) 0.006(7) -0.005(7)
 C13 0.127(12) 0.125(14) 0.125(15) 0.007(9) 0.005(8) -0.005(8)
 C12 0.130(13) 0.126(15) 0.126(15) 0.004(10) 0.003(8) -0.001(7)
 C11 0.130(13) 0.122(14) 0.124(15) 0.008(10) 0.001(8) 0.000(8)
 C10 0.128(12) 0.121(14) 0.122(14) 0.007(9) 0.001(8) 0.000(7)
 C9 0.124(11) 0.102(10) 0.101(11) -0.004(8) 0.003(7) -0.003(7)
 F2 0.19(3) 0.083(15) 0.074(15) -0.021(10) -0.001(15) -0.012(16)
 C20 0.24(10) 0.07(2) 0.072(12) -0.026(13) 0.01(2) -0.05(3)
 C16 0.26(9) 0.075(13) 0.07(2) -0.026(14) 0.05(3) -0.02(2)
 F1 0.18(2) 0.086(19) 0.073(18) -0.030(12) 0.009(13) -0.022(14)
 C6 0.22(9) 0.076(13) 0.05(2) -0.026(13) 0.02(3) -0.01(2)
 C2 0.20(9) 0.07(2) 0.063(12) -0.024(13) 0.01(2) -0.02(3)
 C21 0.038(8) 0.038(8) 0.038(8) -0.001(2) 0.001(2) 0.001(2)

_geom_special_details
;
 All esds (except the esd in the dihedral angle between two l.s. planes)
 are estimated using the full covariance matrix.  The cell esds are taken
 into account individually in the estimation of esds in distances, angles
 and torsion angles; correlations between esds in cell parameters are only
 used when they are defined by crystal symmetry.  An approximate (isotropic)
 treatment of cell esds is used for estimating esds involving l.s. planes.
;
loop_
  _geom_bond_atom_site_label_1
  _geom_bond_atom_site_label_2
  _geom_bond_distance
  _geom_bond_site_symmetry_2
  _geom_bond_publ_flag
 Zr1 Zr1 3.5155(18) 101_666 ?
 Zr1 Zr1 3.5155(18) 5 ?
 Zr1 Zr1 3.5155(18) 105_666 ?
 Zr1 Zr1 3.5155(18) 9 ?
 Zr1 O2 2.202(7) . ?
 Zr1 O2 2.202(7) 118_656 ?
 Zr1 O2 2.202(7) 21_556 ?
 Zr1 O2 2.202(7) 98_556 ?
 Zr1 O1 2.147(5) 98_556 ?
 Zr1 O1 2.147(5) 3_656 ?
 Zr1 O1 2.147(5) . ?
 Zr1 O1 2.147(5) 100_655 ?
 O2 C1 1.24(4) . ?
 O1 Zr1 2.147(5) 101_666 ?
 O1 Zr1 2.147(5) 105_666 ?
 C1 C4 1.49(2) . ?
 C4 C3 1.4200 . ?
 C4 C5 1.4200 . ?
 C3 C7 1.4200 . ?
 C3 C2 1.50(2) . ?
 C7 N1 1.4200 . ?
 C7 C8 1.456(19) . ?
 N1 C5 1.4200 . ?
 N1 B1 1.49(2) . ?
 C5 C6 1.50(2) . ?
 C8 C15 1.456(19) . ?
 C8 C9 1.472(14) . ?
 B1 N2 1.49(2) . ?
 B1 F2 1.39(2) . ?
 B1 F1 1.39(2) . ?
 N2 C15 1.4200 . ?
 N2 C19 1.4200 . ?
 C15 C17 1.4200 . ?
 C17 C18 1.4200 . ?
 C17 C16 1.51(2) . ?
 C18 C19 1.4200 . ?
 C18 C21 1.48(2) . ?
 C19 C20 1.51(2) . ?
 C14 C13 1.3900 . ?
 C14 C9 1.3900 . ?
 C13 C12 1.3900 . ?
 C12 C11 1.3900 . ?
 C11 C10 1.3900 . ?
 C10 C9 1.3900 . ?

loop_
  _geom_angle_atom_site_label_1
  _geom_angle_atom_site_label_2
  _geom_angle_atom_site_label_3
  _geom_angle
  _geom_angle_site_symmetry_1
  _geom_angle_site_symmetry_3
  _geom_angle_publ_flag
 Zr1 Zr1 Zr1 60.0 9 5 ?
 Zr1 Zr1 Zr1 90.0 105_666 9 ?
 Zr1 Zr1 Zr1 60.0 101_666 9 ?
 Zr1 Zr1 Zr1 60.0 101_666 105_666 ?
 Zr1 Zr1 Zr1 60.0 105_666 5 ?
 Zr1 Zr1 Zr1 90.0 101_666 5 ?
 O2 Zr1 Zr1 75.0(2) 118_656 105_666 ?
 O2 Zr1 Zr1 110.69(13) . 105_666 ?
 O2 Zr1 Zr1 165.0(2) 21_556 105_666 ?
 O2 Zr1 Zr1 165.0(2) . 101_666 ?
 O2 Zr1 Zr1 110.69(13) 21_556 5 ?
 O2 Zr1 Zr1 110.69(13) 21_556 101_666 ?
 O2 Zr1 Zr1 75.0(2) 98_556 101_666 ?
 O2 Zr1 Zr1 165.0(2) 98_556 5 ?
 O2 Zr1 Zr1 75.0(2) . 5 ?
 O2 Zr1 Zr1 110.69(13) 118_656 101_666 ?
 O2 Zr1 Zr1 110.69(13) 118_656 5 ?
 O2 Zr1 Zr1 165.0(2) 118_656 9 ?
 O2 Zr1 Zr1 110.69(13) 98_556 9 ?
 O2 Zr1 Zr1 110.69(13) . 9 ?
 O2 Zr1 Zr1 75.0(2) 21_556 9 ?
 O2 Zr1 Zr1 110.69(13) 98_556 105_666 ?
 O2 Zr1 O2 75.55(18) 21_556 98_556 ?
 O2 Zr1 O2 120.1(4) . 98_556 ?
 O2 Zr1 O2 75.55(18) . 118_656 ?
 O2 Zr1 O2 75.55(18) 118_656 98_556 ?
 O2 Zr1 O2 75.55(18) . 21_556 ?
 O2 Zr1 O2 120.1(4) 21_556 118_656 ?
 O1 Zr1 Zr1 35.03(19) 100_655 9 ?
 O1 Zr1 Zr1 89.6(3) 100_655 105_666 ?
 O1 Zr1 Zr1 89.6(3) 100_655 5 ?
 O1 Zr1 Zr1 35.03(19) 3_656 9 ?
 O1 Zr1 Zr1 89.6(3) 98_556 9 ?
 O1 Zr1 Zr1 35.03(19) . 105_666 ?
 O1 Zr1 Zr1 35.03(19) 3_656 5 ?
 O1 Zr1 Zr1 89.6(3) 3_656 101_666 ?
 O1 Zr1 Zr1 89.6(3) 3_656 105_666 ?
 O1 Zr1 Zr1 35.03(19) 100_655 101_666 ?
 O1 Zr1 Zr1 35.03(19) 98_556 5 ?
 O1 Zr1 Zr1 89.6(3) . 9 ?
 O1 Zr1 Zr1 89.6(3) 98_556 101_666 ?
 O1 Zr1 Zr1 35.03(19) . 101_666 ?
 O1 Zr1 Zr1 35.03(19) 98_556 105_666 ?
 O1 Zr1 Zr1 89.6(3) . 5 ?
 O1 Zr1 O2 78.1(3) 100_655 98_556 ?
 O1 Zr1 O2 78.1(3) 100_655 21_556 ?
 O1 Zr1 O2 142.09(8) 100_655 118_656 ?
 O1 Zr1 O2 142.09(8) 3_656 98_556 ?
 O1 Zr1 O2 142.09(8) . 21_556 ?
 O1 Zr1 O2 78.1(3) . 98_556 ?
 O1 Zr1 O2 142.09(8) 98_556 98_556 ?
 O1 Zr1 O2 78.1(3) 98_556 . ?
 O1 Zr1 O2 78.1(3) 3_656 21_556 ?
 O1 Zr1 O2 142.09(8) 100_655 . ?
 O1 Zr1 O2 78.1(3) 98_556 118_656 ?
 O1 Zr1 O2 78.1(3) 3_656 . ?
 O1 Zr1 O2 142.09(8) 3_656 118_656 ?
 O1 Zr1 O2 142.09(8) . . ?
 O1 Zr1 O2 142.09(8) 98_556 21_556 ?
 O1 Zr1 O2 78.1(3) . 118_656 ?
 O1 Zr1 O1 70.1(4) 98_556 . ?
 O1 Zr1 O1 108.5(8) 3_656 . ?
 O1 Zr1 O1 70.1(4) 100_655 3_656 ?
 O1 Zr1 O1 70.1(4) 100_655 . ?
 O1 Zr1 O1 108.5(8) 98_556 100_655 ?
 O1 Zr1 O1 70.1(4) 98_556 3_656 ?
 C1 O2 Zr1 135(2) . . ?
 Zr1 O1 Zr1 109.9(4) 101_666 105_666 ?
 Zr1 O1 Zr1 109.9(4) . 101_666 ?
 Zr1 O1 Zr1 109.9(4) . 105_666 ?
 O2 C1 C4 121(3) . . ?
 C3 C4 C1 126.3(10) . . ?
 C5 C4 C1 125.7(10) . . ?
 C5 C4 C3 108.0 . . ?
 C4 C3 C7 108.0 . . ?
 C4 C3 C2 126.5(10) . . ?
 C7 C3 C2 125.5(10) . . ?
 C3 C7 N1 108.0 . . ?
 C3 C7 C8 128.5(12) . . ?
 N1 C7 C8 123.5(12) . . ?
 C7 N1 B1 127.5(14) . . ?
 C5 N1 C7 108.0 . . ?
 C5 N1 B1 124.5(14) . . ?
 C4 C5 N1 108.0 . . ?
 C4 C5 C6 126.4(10) . . ?
 N1 C5 C6 125.6(10) . . ?
 C7 C8 C15 111.6(14) . . ?
 C7 C8 C9 125.2(16) . . ?
 C15 C8 C9 123.2(15) . . ?
 N1 B1 N2 106.6(18) . . ?
 F2 B1 N1 111(2) . . ?
 F2 B1 N2 112(2) . . ?
 F1 B1 N1 112(2) . . ?
 F1 B1 N2 111(2) . . ?
 F1 B1 F2 104(4) . . ?
 C15 N2 B1 126.6(13) . . ?
 C15 N2 C19 108.0 . . ?
 C19 N2 B1 125.4(13) . . ?
 N2 C15 C8 124.2(12) . . ?
 C17 C15 C8 127.8(12) . . ?
 C17 C15 N2 108.0 . . ?
 C15 C17 C16 125.9(10) . . ?
 C18 C17 C15 108.0 . . ?
 C18 C17 C16 126.1(10) . . ?
 C17 C18 C19 108.0 . . ?
 C17 C18 C21 125.9(10) . . ?
 C19 C18 C21 126.1(10) . . ?
 N2 C19 C20 125.8(10) . . ?
 C18 C19 N2 108.0 . . ?
 C18 C19 C20 126.2(10) . . ?
 C13 C14 C9 120.0 . . ?
 C14 C13 C12 120.0 . . ?
 C13 C12 C11 120.0 . . ?
 C10 C11 C12 120.0 . . ?
 C9 C10 C11 120.0 . . ?
 C14 C9 C8 119.9(7) . . ?
 C10 C9 C8 120.1(7) . . ?
 C10 C9 C14 120.0 . . ?

_smtbx_masks_special_details       ?
loop_
  _smtbx_masks_void_nr
  _smtbx_masks_void_average_x
  _smtbx_masks_void_average_y
  _smtbx_masks_void_average_z
  _smtbx_masks_void_volume
  _smtbx_masks_void_count_electrons
  _smtbx_masks_void_content
 1 0.000 0.000 0.000 166.6 0.0 ?
 2 0.000 0.500 0.500 166.6 0.0 ?
 3 0.250 0.250 0.250 517.6 72.2 ?
 4 0.250 0.250 0.750 517.6 63.2 ?
 5 0.250 0.750 0.250 517.6 63.2 ?
 6 0.250 0.750 0.750 517.6 72.2 ?
 7 0.500 0.000 0.500 166.6 0.0 ?
 8 0.500 0.500 0.000 166.6 0.0 ?
 9 0.750 0.250 0.250 517.6 63.2 ?
 10 0.750 0.250 0.750 517.6 72.2 ?
 11 0.750 0.750 0.250 517.6 72.2 ?
 12 0.750 0.750 0.750 517.6 63.2 ?

_shelx_res_file
;
    sad.res created by SHELXL-2014/7

TITL sad_a.res in Fm-3m
REM Old TITL sad in Fm-3m
REM SHELXT solution in Fm-3m: R1 0.149, Rweak 0.004, Alpha 0.051
REM <I/s> 0.000 for 0 systematic absences, Orientation as input
REM Formula found by SHELXT: C42 B6 F16 N24 I3
CELL 1.54178 26.3356 26.3356 26.3356 90 90 90
ZERR 2 0 0 0 0 0 0
LATT 4
SYMM -X,-Y,+Z
SYMM -X,+Y,-Z
SYMM +X,-Y,-Z
SYMM +Z,+X,+Y
SYMM +Z,-X,-Y
SYMM -Z,-X,+Y
SYMM -Z,+X,-Y
SYMM +Y,+Z,+X
SYMM -Y,+Z,-X
SYMM +Y,-Z,-X
SYMM -Y,-Z,+X
SYMM +Y,+X,-Z
SYMM -Y,-X,-Z
SYMM +Y,-X,+Z
SYMM -Y,+X,+Z
SYMM +X,+Z,-Y
SYMM -X,+Z,+Y
SYMM -X,-Z,-Y
SYMM +X,-Z,+Y
SYMM +Z,+Y,-X
SYMM +Z,-Y,+X
SYMM -Z,+Y,+X
SYMM -Z,-Y,-X
SFAC C H B F N O Zr
UNIT 504 408 24 48 48 128 24
DFIX 1.36 F2 B1
DFIX 1.36 F1 B1
DFIX 1.51 C9 C8
DFIX 2.48 C8 C14
DFIX 2.48 C10 C8
DFIX 2.4 F1 N2
DFIX 2.4 F2 N2
DFIX 2.45 C9 C15
DFIX 3.5 C10 C15
DFIX 3.5 C14 C15
DFIX 2.4 N1 F1
DFIX 2.4 N1 F2
DFIX 2.45 C7 C9
DFIX 3.5 C10 C7
DFIX 3.5 C14 C7
DFIX 1.51 C5 C6
DFIX 1.51 C3 C2
DFIX 1.48 N2 B1 B1 N1
DFIX 1.51 C7 C8 C15 C8
DFIX 2.4 O2 C4
DFIX 1.51 C4 C1
DFIX 1.51 C18 C21
DFIX 1.51 C17 C16 C19 C20
SADI C10 C8 C8 C14
SADI C15 C16 C16 C18
SADI C4 C6 C6 N1
SADI C4 C2 C2 C7
SADI C7 C15 N1 N2
SADI C7 N2 N1 C15
SADI C5 C1 C1 C3
SADI C19 C21 C21 C17
SADI C18 C20 C20 N2
FLAT C14 C13 C12 C11 C10 C9 C8 B1
FLAT C4 C3 C7 N1 C5 C8 B1 N2 C15 C19 C17 C18 C1 C9 C12 C16 C20 C6 C2 C21
DELU
SIMU
RIGU
ISOR 0.001 0.002 C21
ISOR 0.001 0.002 C1
ISOR 0.01 0.02 C9 C13 C14 C12 C11 C10

L.S. 10
PLAN  421
SIZE 0.04 0.06 0.08
LIST 6
ABIN
fmap 2
acta
OMIT 0 2 2
REM <olex2.extras>
REM <HklSrc "%.\\sad.hkl">
REM </olex2.extras>

WGHT    0.138500  419.583374
FVAR       0.08796
ZR1   7    0.500000    0.594389    0.500000    10.12500    0.02583    0.01661 =
         0.02583    0.00000    0.00000    0.00000
O2    6    0.500000    0.636160    0.572433    10.50000    0.06305    0.04657 =
         0.04953   -0.02008    0.00000    0.00000
O1    6    0.453212    0.546788    0.453212    10.16667    0.05852    0.05852 =
         0.05852   -0.03657    0.03657   -0.03657
PART -1
C1    1    0.495358    0.624370    0.617972    10.12500    0.04302    0.04301 =
         0.04298   -0.00111   -0.00007    0.00015
AFIX  56
C4    1    0.496659    0.663758    0.658777    10.12500    0.08826    0.06328 =
         0.05299   -0.02144   -0.00347    0.00239
C3    1    0.506582    0.716331    0.652074    10.12500    0.14166    0.06409 =
         0.06029   -0.02436    0.00170   -0.00668
C7    1    0.505410    0.739827    0.700590    10.12500    0.14515    0.07540 =
         0.06064   -0.02936    0.00236   -0.00521
N1    5    0.494763    0.701776    0.737278    10.12500    0.17361    0.07534 =
         0.06164   -0.02949    0.00376   -0.01153
C5    1    0.489355    0.654762    0.711436    10.12500    0.15492    0.07308 =
         0.05349   -0.02345    0.00311   -0.00787
AFIX   0
C8    1    0.513392    0.793045    0.713261    10.12500    0.13766    0.07605 =
         0.06734   -0.03303    0.00534   -0.00534
B1    3    0.489133    0.708460    0.793110    10.12500    0.18112    0.07157 =
         0.06138   -0.02911    0.00477   -0.01692
AFIX  56
N2    5    0.498269    0.763405    0.803865    10.12500    0.17888    0.07228 =
         0.06724   -0.03125    0.00471   -0.01656
C15   1    0.509525    0.801801    0.767722    10.12500    0.16842    0.07046 =
         0.06870   -0.03154    0.00803   -0.01044
C17   1    0.514713    0.848529    0.794121    10.12500    0.18678    0.07185 =
         0.05895   -0.02724    0.01678   -0.01814
C18   1    0.506664    0.839012    0.846580    10.12500    0.16224    0.06557 =
         0.06140   -0.02690    0.01413   -0.02276
C19   1    0.496501    0.786402    0.852602    10.12500    0.19417    0.06478 =
         0.06876   -0.02826    0.01103   -0.02746
AFIX  66
C14   1    0.573335    0.845628    0.663378    10.12500    0.12599    0.12220 =
         0.12155    0.00496    0.00551   -0.00474
AFIX  43
H14   2    0.600129    0.828018    0.678177    10.12500   -1.20000
AFIX  65
C13   1    0.583049    0.883839    0.628288    10.12500    0.12744    0.12504 =
         0.12509    0.00744    0.00477   -0.00546
AFIX  43
H13   2    0.616342    0.891795    0.619610    10.12500   -1.20000
AFIX  65
C12   1    0.543003    0.910159    0.606168    10.12500    0.12979    0.12641 =
         0.12596    0.00405    0.00319   -0.00149
AFIX  43
H12   2    0.549502    0.935724    0.582691    10.12500   -1.20000
AFIX  65
C11   1    0.493242    0.898268    0.619138    10.12500    0.12967    0.12175 =
         0.12412    0.00824    0.00098    0.00048
AFIX  43
H11   2    0.466449    0.915878    0.604339    10.12500   -1.20000
AFIX  65
C10   1    0.483528    0.860057    0.654228    10.12500    0.12821    0.12083 =
         0.12170    0.00662    0.00085    0.00021
AFIX  43
H10   2    0.450234    0.852102    0.662906    10.12500   -1.20000
AFIX  65
C9    1    0.523574    0.833737    0.676348    10.12500    0.12395    0.10202 =
         0.10054   -0.00417    0.00331   -0.00347
AFIX   0
F2    4    0.522596    0.677641    0.819712    10.12500    0.19298    0.08327 =
         0.07399   -0.02101   -0.00077   -0.01152
C20   1    0.486452    0.759257    0.902157    10.12500    0.24358    0.07334 =
         0.07193   -0.02578    0.00706   -0.05403
AFIX  33
H20A  2    0.480703    0.723850    0.895667    10.12500   -1.50000
H20B  2    0.515270    0.763056    0.924153    10.12500   -1.50000
H20C  2    0.457000    0.773622    0.918125    10.12500   -1.50000
AFIX   0
C16   1    0.527897    0.899230    0.770582    10.12500    0.26165    0.07538 =
         0.07218   -0.02642    0.04993   -0.02235
AFIX  33
H16B  2    0.531286    0.895359    0.734495    10.12500   -1.50000
H16A  2    0.501422    0.923227    0.777795    10.12500   -1.50000
H16C  2    0.559350    0.911285    0.784517    10.12500   -1.50000
AFIX   0
F1    4    0.441508    0.693503    0.809912    10.12500    0.18402    0.08584 =
         0.07342   -0.02991    0.00950   -0.02164
C6    1    0.476755    0.604739    0.735834    10.12500    0.22419    0.07574 =
         0.05248   -0.02582    0.02320   -0.01463
AFIX  33
H6A   2    0.473885    0.609191    0.771899    10.12500   -1.50000
H6B   2    0.445138    0.592369    0.722563    10.12500   -1.50000
H6C   2    0.503195    0.580703    0.728624    10.12500   -1.50000
AFIX   0
C2    1    0.516883    0.742849    0.602634    10.12500    0.20095    0.06708 =
         0.06321   -0.02402    0.00512   -0.02289
AFIX  33
H2A   2    0.522355    0.778357    0.608801    10.12500   -1.50000
H2B   2    0.546575    0.728497    0.587103    10.12500   -1.50000
H2C   2    0.488303    0.738641    0.580403    10.12500   -1.50000
AFIX   0
C21   1    0.509380    0.877171    0.887838    10.12500    0.03806    0.03766 =
         0.03845   -0.00087    0.00051    0.00054
HKLF 4

REM  sad_a.res in Fm-3m
REM R1 =  0.0753 for     609 Fo > 4sig(Fo)  and  0.0849 for all     720 data
REM    217 parameters refined using    613 restraints

END

WGHT      0.1385    410.4811

REM Highest difference peak  1.507,  deepest hole -1.181,  1-sigma level  0.166
Q1    1   0.4052  0.5948  0.4052  10.16667  0.05    0.82
Q2    1   0.5000  0.6570  0.5449  10.50000  0.05    0.59
Q3    1   0.6460  0.8541  0.6460  10.16667  0.05    0.53
Q4    1   0.6107  0.8253  0.6747  10.50000  0.05    0.44
Q5    1   0.5000  0.7274  1.0000  10.12500  0.05    0.37
Q6    1   0.5000  0.7033  0.9273  10.50000  0.05    0.36
Q7    1   0.5000  0.6884  0.9291  10.50000  0.05    0.32
Q8    1   0.5692  0.9192  0.7255  11.00000  0.05    0.32
Q9    1   0.5000  0.7068  0.9389  10.50000  0.05    0.32
Q10   1   0.5000  1.0000  0.6442  10.12500  0.05    0.32
Q11   1   0.4591  0.8506  0.6494  10.50000  0.05    0.31
Q12   1   0.7316  0.7684  0.7684  10.16667  0.05    0.31
Q13   1   0.5602  0.9093  0.7222  11.00000  0.05    0.29
Q14   1   0.4517  0.8588  0.6526  11.00000  0.05    0.29
Q15   1   0.5000  0.9541  0.6576  10.50000  0.05    0.29
Q16   1   0.5520  0.8972  0.6292  11.00000  0.05    0.29
Q17   1   0.7234  0.7500  0.7500  10.25000  0.05    0.28
Q18   1   0.4374  0.5626  0.4374  10.16667  0.05    0.28
Q19   1   0.5000  0.9703  0.6603  10.50000  0.05    0.28
Q20   1   0.7007  0.7993  0.7619  10.50000  0.05    0.27
Q21   1   0.5323  0.7695  0.9589  11.00000  0.05    0.27
Q22   1   0.6956  0.7600  0.7400  10.50000  0.05    0.27
Q23   1   0.6794  0.7500  0.7500  10.25000  0.05    0.27
Q24   1   0.7053  0.7500  0.7500  10.25000  0.05    0.26
Q25   1   0.5769  0.9231  0.6353  10.50000  0.05    0.26
Q26   1   0.4182  0.7146  0.7854  10.50000  0.05    0.26
Q27   1   0.5327  0.7285  0.9672  10.50000  0.05    0.25
Q28   1   0.6816  0.7989  0.7218  11.00000  0.05    0.25
Q29   1   0.5482  0.8805  0.6195  10.50000  0.05    0.25
Q30   1   0.4563  0.7500  0.7500  10.25000  0.05    0.25
Q31   1   0.6879  0.8121  0.7304  10.50000  0.05    0.24
Q32   1   0.5581  0.9065  0.6309  11.00000  0.05    0.24
Q33   1   0.5326  0.8526  0.7080  11.00000  0.05    0.24
Q34   1   0.5000  0.7582  1.0000  10.12500  0.05    0.24
Q35   1   0.5949  0.9051  0.5949  10.16667  0.05    0.24
Q36   1   0.6475  0.8525  0.8525  10.16667  0.05    0.24
Q37   1   0.5000  0.6886  1.0000  10.12500  0.05    0.24
Q38   1   0.4526  0.6252  0.7889  11.00000  0.05    0.23
Q39   1   0.5653  0.8833  0.8026  11.00000  0.05    0.23
Q40   1   0.5000  0.7456  1.0000  10.12500  0.05    0.23
Q41   1   0.6730  0.7913  0.7819  11.00000  0.05    0.22
Q42   1   0.6634  0.8159  0.8159  10.50000  0.05    0.22
Q43   1   0.6593  0.8302  0.7084  11.00000  0.05    0.22
Q44   1   0.5000  0.8512  0.7081  10.50000  0.05    0.22
Q45   1   0.5842  0.8555  0.7290  11.00000  0.05    0.21
Q46   1   0.6398  0.7707  0.7293  10.50000  0.05    0.21
Q47   1   0.4252  0.7286  0.8512  11.00000  0.05    0.21
Q48   1   0.5000  0.9782  0.6512  10.50000  0.05    0.20
Q49   1   0.5483  0.7706  0.7295  10.50000  0.05    0.20
Q50   1   0.6572  0.8205  0.7634  11.00000  0.05    0.20
Q51   1   0.5000  0.7087  0.9001  10.50000  0.05    0.20
Q52   1   0.4249  0.7174  0.7826  10.50000  0.05    0.20
Q53   1   0.5000  0.6360  0.5902  10.50000  0.05    0.20
Q54   1   0.5407  0.7986  0.6174  11.00000  0.05    0.20
Q55   1   0.4146  0.6273  0.7259  11.00000  0.05    0.19
Q56   1   0.6695  0.8305  0.6988  10.50000  0.05    0.19
Q57   1   0.6388  0.8074  0.7683  11.00000  0.05    0.19
Q58   1   0.5849  0.9151  0.6900  10.50000  0.05    0.19
Q59   1   0.4622  0.9622  0.6383  10.50000  0.05    0.19
Q60   1   0.5722  0.8746  0.8746  10.50000  0.05    0.18
Q61   1   0.5703  0.8442  0.8442  10.50000  0.05    0.18
Q62   1   0.5947  0.8960  0.7675  11.00000  0.05    0.18
Q63   1   0.5506  0.8048  0.6039  11.00000  0.05    0.18
Q64   1   0.4710  0.9306  0.6597  11.00000  0.05    0.18
Q65   1   0.5537  0.8709  0.8101  11.00000  0.05    0.17
Q66   1   0.4507  0.8983  0.6760  11.00000  0.05    0.17
Q67   1   0.4052  0.5948  0.7494  10.50000  0.05    0.17
Q68   1   0.5099  0.7404  0.9575  11.00000  0.05    0.17
Q69   1   0.6219  0.8244  0.7828  11.00000  0.05    0.17
Q70   1   0.4086  0.6368  0.7294  11.00000  0.05    0.16
Q71   1   0.5560  0.8508  0.8615  11.00000  0.05    0.16
Q72   1   0.5522  0.8398  0.8872  11.00000  0.05    0.16
Q73   1   0.4681  0.9079  0.6603  11.00000  0.05    0.16
Q74   1   0.5000  0.7584  0.6418  10.50000  0.05    0.16
Q75   1   0.4606  0.6145  0.7832  11.00000  0.05    0.16
Q76   1   0.5000  0.9083  0.8112  10.50000  0.05    0.16
Q77   1   0.5614  0.9386  0.6545  10.50000  0.05    0.15
Q78   1   0.4366  0.6434  0.7812  11.00000  0.05    0.15
Q79   1   0.5000  0.6806  0.5000  10.12500  0.05    0.14
Q80   1   0.6268  0.8732  0.7086  10.50000  0.05    0.14
Q81   1   0.4179  0.6373  0.7403  11.00000  0.05    0.14
Q82   1   0.4690  0.6799  0.5309  10.50000  0.05    0.14
Q83   1   0.5709  0.8038  0.7682  11.00000  0.05    0.13
Q84   1   0.4278  0.6273  0.7395  11.00000  0.05    0.13
Q85   1   0.5538  0.9225  0.7931  11.00000  0.05    0.13
Q86   1   0.3849  0.7500  0.7500  10.25000  0.05    0.13
Q87   1   0.5394  0.9606  0.5728  10.50000  0.05    0.13
Q88   1   0.5000  0.9446  0.7867  10.50000  0.05    0.13
Q89   1   0.5913  0.9087  0.8314  10.50000  0.05    0.13
Q90   1   0.5517  0.9336  0.7972  11.00000  0.05    0.13
Q91   1   0.6252  0.8506  0.7624  11.00000  0.05    0.12
Q92   1   0.6204  0.8230  0.8230  10.50000  0.05    0.12
Q93   1   0.5000  0.9562  0.7980  10.50000  0.05    0.12
Q94   1   0.6103  0.8767  0.8343  11.00000  0.05    0.12
Q95   1   0.5210  0.7187  0.9488  11.00000  0.05    0.12
Q96   1   0.4489  0.9489  0.6419  10.50000  0.05    0.11
Q97   1   0.4431  0.7309  0.8249  11.00000  0.05    0.11
Q98   1   0.5922  0.8960  0.8459  11.00000  0.05    0.11
Q99   1   0.3999  0.7478  0.8083  11.00000  0.05    0.10
Q100  1   0.6189  0.8203  0.8009  11.00000  0.05    0.10
Q101  1   0.5926  0.8952  0.8582  11.00000  0.05    0.10
Q102  1   0.6342  0.8658  0.7367  10.50000  0.05    0.10
Q103  1   0.4684  0.7990  0.9182  11.00000  0.05    0.10
Q104  1   0.5000  0.9654  0.5939  10.50000  0.05    0.10
Q105  1   0.4705  0.7919  0.9617  11.00000  0.05    0.10
Q106  1   0.5644  0.9356  0.7988  10.50000  0.05    0.09
Q107  1   0.5366  0.8312  0.8777  11.00000  0.05    0.09
Q108  1   0.5653  0.7986  0.7986  10.50000  0.05    0.09
Q109  1   0.5924  0.8298  0.8128  11.00000  0.05    0.09
Q110  1   0.4512  0.6819  0.9512  10.50000  0.05    0.09
Q111  1   0.5705  0.8185  0.8059  11.00000  0.05    0.09
Q112  1   0.6268  0.8600  0.8087  11.00000  0.05    0.08
Q113  1   0.5000  0.8010  0.6328  10.50000  0.05    0.08
Q114  1   0.5000  0.8422  0.6578  10.25000  0.05    0.08
Q115  1   0.4611  0.7203  0.8401  11.00000  0.05    0.08
Q116  1   0.5000  0.9503  0.6225  10.50000  0.05    0.08
Q117  1   0.5533  0.9467  0.5533  10.16667  0.05    0.08
Q118  1   0.5969  0.8295  0.8295  10.50000  0.05    0.08
Q119  1   0.5567  0.8128  0.8128  10.50000  0.05    0.07
Q120  1   0.6032  0.8461  0.8130  11.00000  0.05    0.07
Q121  1   0.4710  0.6253  0.7313  11.00000  0.05    0.07
Q122  1   0.5000  0.9381  0.7761  10.50000  0.05    0.07
Q123  1   0.5521  0.9479  0.8346  10.50000  0.05    0.06
Q124  1   0.5000  0.9658  0.6071  10.50000  0.05    0.06
Q125  1   0.5000  0.7140  0.7860  10.25000  0.05    0.06
Q126  1   0.5426  0.8984  0.8321  11.00000  0.05    0.06
Q127  1   0.6154  0.8846  0.8642  10.50000  0.05    0.06
Q128  1   0.5521  0.8152  0.7576  11.00000  0.05    0.05
Q129  1   0.5000  0.9682  0.8001  10.50000  0.05    0.05
Q130  1   0.4608  0.6579  0.5833  11.00000  0.05    0.04
Q131  1   0.5000  0.9480  0.5521  10.25000  0.05    0.02
Q132  1   0.5000  0.9102  0.5898  10.25000  0.05    0.02
Q133  1   0.5000  0.7627  0.9495  10.50000  0.05    0.02
Q134  1   0.4491  0.5312  0.4599  11.00000  0.05    0.01
Q135  1   0.4750  0.6382  0.5868  11.00000  0.05    0.01
;
_shelx_res_checksum                68908
_shelx_hkl_file
;
   1   1   1 9497.45  630.04
   0   0  -2 6789.92  430.96
   0   2   0 6206.48  431.36
  -2  -2   0 1135.89   78.09
   0  -2  -2 1093.29   76.69
   0  -2   2 1244.58   77.59
   0   2  -2 1228.88   77.59
   0   2   2 1212.78   76.79
   2   2   0  976.80   78.09
  -2  -2  -2 6928.21  470.65
   2   2  -2 7235.68  471.55
   1  -3   1 1497.25  114.29
  -1  -3  -1 1857.31  114.29
   1   3  -1 1704.23  114.69
   1   1  -3 1615.04  114.39
  -1   3   1 1576.64  114.09
  -1   3  -1 1642.04  114.39
  -1  -1   3 1857.11  114.29
  -1  -3   1 1832.12  114.79
   1   3   1 1772.32  114.39
  -1   1  -3 1665.73  113.89
  -3  -3  -1   82.09   12.10
   1  -3   3   75.79   10.60
   3   1  -3   59.39   13.50
  -1  -3  -3  101.29    8.10
   1   3  -3   91.79   11.60
   3   3  -1   71.79   14.80
  -1   3   3   68.19    8.30
  -3  -3   1   94.29   12.90
  -1  -3   3  100.59   11.50
   1   3   3   91.69    9.70
  -3  -1   3   88.89   14.70
  -1   3  -3   86.59   10.10
   3   3   1   73.09   13.90
  -3  -3  -3 1087.59   77.39
   3   3  -3 1029.60   79.39
  -3   3  -3 1149.39   78.29
  -3  -3   3 1255.17   78.99
   0  -4   0 1590.34  105.19
   0   4   0 1525.05  105.09
   0   4  -2  298.17   22.60
   0   4   2  306.77   21.60
   0  -4  -2  291.67   21.60
   0  -4   2  315.57   23.00
  -4  -2   0  243.48   25.30
  -2   0   4  267.37   22.30
   0   2  -4  314.97   23.30
   2   4   0  297.67   25.10
  -2   4   0  273.97   23.80
   0  -2   4  323.17   23.30
  -2  -4   0  335.27   24.60
  -4  -2  -2  100.79   17.40
   2   4  -2  143.19   16.10
  -2  -4  -2  158.88   13.70
   4   2  -2   97.09   17.90
   2   2  -4  117.29   15.50
  -2   4   2  117.29   13.10
  -2   4  -2  136.29   14.40
  -2   2  -4  135.79   13.20
  -2  -2   4  152.88   15.00
  -4  -2   2  124.89   19.20
   2   4   2  137.59   15.20
  -2  -4   2  163.68   15.60
  -4  -4   0  231.98   22.30
  -4   0   4  190.58   24.20
   0  -4   4  253.57   20.90
   0   4  -4  226.98   20.00
   0   4   4  265.57   18.00
   4   4   0  181.98   24.70
  -4  -4  -2  448.16   33.70
   2   4  -4  440.06   34.60
   4   4  -2  355.46   37.20
  -4  -2   4  459.75   35.40
   2   4   4  359.16   32.10
  -4  -4   2  496.55   36.20
  -2   4  -4  465.75   33.00
  -4  -4  -4 1710.03  124.09
  -4   4  -4 1832.22  125.69
  -4  -4   4 1949.20  126.29
   1  -5   1  561.44   43.90
  -1  -5  -1  672.13   43.80
   1   5  -1  627.34   44.40
   1   1  -5  595.34   43.50
  -1   5   1  587.24   43.40
  -1   5  -1  595.44   43.80
  -1   1  -5  638.04   42.40
   1  -5  -1  518.25   43.30
  -1  -5   1  669.73   44.50
   1   5   1  653.03   44.10
  -1   5   3  348.27   25.80
   1  -5   3  330.27   27.60
   1   5  -3  337.17   27.90
  -1  -5  -3  371.46   25.60
  -3   1   5  284.77   27.40
  -5  -3  -1  293.27   30.70
  -1  -5   3  388.96   28.40
   1   5   3  370.86   26.90
  -1   5  -3  332.97   26.80
  -5  -3   1  296.37   32.10
  -3  -1   5  350.46   27.90
  -3   5   1  319.87   28.60
   3   5  -1  323.87   30.70
   1   3  -5  351.46   28.10
  -3  -5  -1  386.46   28.60
   1  -3   5  331.87   27.10
  -3  -5   1  386.26   29.50
  -1   3  -5  365.46   26.90
   3   5   1  300.97   29.90
  -1  -3   5  400.16   28.00
  -3   5  -1  315.67   28.50
   3   3  -5   30.30    6.60
   3   5  -3   32.80    6.50
   5   3  -3   24.10    7.60
  -5  -3   3   42.50    8.10
   3   5   3   38.20    6.50
  -5  -5  -1 1666.03  113.59
   1   5  -5 1603.54  112.99
   1  -5   5 1621.64  112.69
  -1   5   5 1754.12  110.59
  -1   5  -5 1640.74  112.49
  -5  -1   5 1508.25  114.39
  -5  -5   1 1685.13  114.19
  -5  -5  -3 2863.91  190.48
  -5  -3  -5 2365.26  189.98
   3   5  -5 2621.54  191.58
  -3   5  -5 2999.60  190.88
  -5  -5   3 3118.09  192.08
  -5   5  -3 2744.33  191.58
  -5  -3   5 2990.50  191.88
  -5  -5  -5 2042.20  141.39
  -5   5  -5 2036.80  143.39
  -5  -5   5 2162.28  143.59
   0  -6   0 9999.00  656.93
   0   6   0 9740.03  656.73
   0   6  -2  564.34   43.00
   0   6   2  590.94   42.20
   0  -6   2  623.34   43.80
   0  -6  -2  567.34   42.40
  -2   0  -6  595.64   40.50
  -2   0   6  638.24   41.60
  -6  -2   0  480.65   48.20
   0   6   4 1160.18   71.69
  -4   0   6  959.20   73.19
  -6  -4   0  861.81   74.99
   0   6  -4 1012.60   73.09
   0  -6   4 1180.88   73.79
  -2   6   0  623.44   45.10
   2   6   0  587.64   45.80
   0   2  -6  619.04   43.70
  -6   0   2  487.85   53.39
  -2  -6   0  683.23   45.40
   0  -2   6  615.84   43.30
   2   2  -6   -0.30    3.90
  -2   6   2    3.00    3.50
  -2  -6  -2    6.50    3.70
   2   6  -2   -0.40    4.50
  -6  -2  -2    0.70    6.00
  -2   2  -6    1.70    2.80
  -2  -2   6    2.40    3.40
  -6  -2   2   -0.20    7.00
  -2   6  -2   -0.10    3.70
  -2  -6   2    2.90    4.10
   2   6   2    6.60    4.50
   2  -6   4  599.74   47.30
   2   6  -4  619.84   48.50
  -2   6   4  656.83   45.80
  -6  -4  -2  596.34   49.60
   2   6   4  614.24   46.80
  -2   6  -4  666.83   47.60
  -4  -2   6  685.13   48.20
  -4   2  -6  670.93   46.80
  -6  -4   2  648.04   50.39
  -4  -6   0 1125.69   72.59
  -4   6   0 1024.80   72.49
  -6   0   4  843.82   75.89
   0  -4   6 1114.49   71.49
   0   4  -6 1056.79   71.29
   4   6   0  897.41   73.79
   4   6  -2  580.94   50.29
  -4  -6  -2  715.73   47.90
   2   4  -6  642.54   48.70
  -4   6   2  606.64   47.70
  -4   6  -2  663.83   48.80
   4   6   2  532.45   49.70
  -2   4  -6  690.73   47.20
  -6  -2   4  622.74   51.99
  -4  -6   2  746.63   49.50
  -6  -4  -4 1272.47  100.39
  -4  -6  -4 1554.44   98.99
   4   6  -4 1185.38  101.39
  -4  -6   4 1554.54  101.09
  -4   6  -4 1501.55  101.09
  -6  -4   4 1410.76  101.79
  -4   4  -6 1465.45  100.09
  -4  -4   6 1554.84  100.69
  -6  -6   0   29.40    6.70
  -6   0   6   26.40    8.20
   0  -6   6   28.10    5.80
   0   6  -6   27.40    5.60
   6   6   0   24.70    8.20
  -6  -6  -2  439.36   34.40
   2   6  -6  410.46   34.60
  -6  -2  -6  344.37   36.40
   6   6  -2  324.37   37.50
  -6   2   6  351.66   39.20
   2  -6   6  392.36   33.00
  -2   6   6  430.46   30.10
  -6  -6   2  458.85   35.50
  -2   6  -6  437.46   33.10
  -6  -2   6  424.66   36.00
  -6  -6  -4 1547.95  112.99
   4   6  -6 1333.57  114.89
  -6  -4  -6 1434.56  112.69
  -4  -6  -6 1797.52  111.29
  -6   6  -4 1641.64  115.19
  -4  -6   6 1835.52  114.69
  -4   6  -6 1751.12  114.49
  -6  -6   4 1693.13  114.99
  -6   4  -6 1610.54  114.39
  -6  -4   6 1701.03  114.89
  -6  -6  -6 3636.84  248.38
  -6   6  -6 3622.24  251.27
  -6  -6   6 3808.32  251.07
   1  -7   1 1351.16  109.39
  -1  -7  -1 1798.12  109.69
   1   7  -1 1669.33  110.09
   1   1  -7 1420.76  108.39
  -1   7   1 1660.13  109.19
  -1   7  -1 1638.94  109.59
  -1   1  -7 1790.32  107.89
   1  -7  -1 1513.75  109.29
  -7  -1   1 1377.76  115.49
  -1  -7   1 1609.94  109.89
   1   7   1 1651.83  109.59
  -1   7   3   65.29   11.60
  -3   1   7   57.39   11.10
  -1  -7  -3   62.79   11.80
  -1   7  -3   60.89   13.00
  -3   1  -7   67.79   10.30
   1   7   3   72.39   13.90
  -1  -7   3   71.29   14.70
  -1  -7  -5  276.27   23.30
  -7  -5  -1  280.57   28.50
  -1   7   5  312.57   23.70
   1   7  -5  279.77   26.60
  -5   1   7  281.97   27.50
   1  -7   5  282.37   26.50
   1   7   5  324.97   25.10
  -1  -7   5  307.07   26.80
  -5  -1   7  274.57   26.80
  -1   7  -5  283.37   25.70
  -7  -5   1  272.07   29.30
  -3  -7  -1   67.89   13.90
   1   3  -7   65.29   13.60
  -3   7   1   64.19   13.70
   1  -3   7   58.39   11.90
  -1   3  -7   68.59   11.90
  -3  -7   1   69.39   14.70
  -3   7  -1   65.09   14.20
  -1  -3   7   71.89   12.90
   7   3  -3   15.20    7.60
   3   3  -7   27.40    6.50
  -7  -3  -3   26.60    7.50
  -3   3   7   29.40    5.40
   3   7  -3   28.50    6.30
   3   7   3   33.80    7.10
  -7  -3   3   34.20    8.00
  -5  -3  -7  780.42   63.99
   3   7  -5  816.62   67.09
  -3   7   5  918.41   64.09
  -7  -5  -3  877.61   67.29
  -5  -3   7  983.70   66.69
  -3   7  -5  984.70   66.59
  -5   3  -7  981.00   65.89
  -7  -5   3  946.91   68.59
   1   5  -7  276.07   26.00
  -5  -7  -1  314.77   26.10
  -7   1   5  267.07   36.00
  -5   7   1  258.67   25.60
   5   7  -1  231.88   29.90
   1  -5   7  280.47   25.00
  -1  -5   7  333.67   26.00
  -1   5  -7  277.57   24.70
   5   7   1  233.28   30.10
  -5  -7   1  321.17   26.90
  -7  -1   5  255.17   32.50
  -5   7  -1  273.97   26.30
   3   5  -7  814.82   67.99
   5   7  -3  775.12   69.29
  -7  -3  -5  795.32   68.79
  -5   7   3  844.72   66.39
  -5  -7  -3 1028.80   66.59
  -5  -7   3 1018.20   68.29
  -5   7  -3  945.31   68.29
  -7  -3   5  940.41   69.99
  -3  -5   7 1061.49   67.49
  -3   5  -7 1015.40   66.89
  -7  -5  -5 2045.10  148.09
  -5   7   5 1851.61  146.89
  -5  -7  -5 2283.37  146.69
  -5  -5  -7 2159.68  145.39
  -5  -5   7 2272.17  148.69
  -5   7  -5 2194.38  149.49
  -7  -5   5 2159.88  149.79
  -5  -7   5 2331.67  149.29
  -5   5  -7 2223.58  148.69
  -7   5  -5 2001.70  149.49
  -7  -7  -1  224.68   23.70
   1   7  -7  196.48   23.40
  -7   1   7  216.68   29.50
   1  -7   7  204.08   22.50
  -1   7  -7  188.68   21.90
  -1  -7   7  233.78   23.20
  -7  -7   1  218.28   24.00
  -7  -1   7  197.18   26.70
  -7  -7  -3  851.81   60.79
   3   7  -7  712.83   61.89
  -7  -3  -7  737.73   61.49
  -7   3   7  715.13   66.19
  -3   7   7  852.61   57.49
  -3   7  -7  868.01   60.99
  -7   7  -3  795.02   62.39
  -7  -7   3  878.71   62.39
  -7  -3   7  887.81   62.49
  -7  -7  -5 3860.51  260.67
  -7  -5  -7 3518.85  259.77
  -5   7   7 3490.55  259.57
  -5  -7  -7 4116.69  258.67
  -5  -7   7 4066.29  262.27
  -5   7  -7 4031.40  262.87
  -7   7  -5 3833.62  263.67
  -7   5  -7 3739.23  262.57
  -7  -5   7 3924.11  262.47
  -7  -7   5 3965.50  262.87
  -7  -7  -7 5426.36  367.86
  -7  -7   7 5544.35  371.06
   0  -8   0 7432.66  487.35
   0   8   0 7151.68  487.05
   0   8   2  755.32   55.19
  -2   0   8  875.71   53.49
   0  -8  -2  761.82   55.39
   0  -8   2  781.82   56.39
   0   8  -2  727.83   55.79
  -8  -2   0  642.94   61.89
   0   8   4  205.78   19.80
  -4   0  -8  192.58   17.60
  -4   0   8  245.88   19.90
   0  -8   4  196.38   22.00
   0   8  -4  192.48   21.20
  -8  -4   0  179.28   28.20
  -8  -6   0  201.98   24.30
  -6   0   8  181.68   22.40
   0  -8   6  196.28   21.80
   0   8  -6  166.18   21.00
   0   8   6  176.98   18.70
   8   6   0  141.79   28.20
  -2   8   0  736.13   55.49
   0  -2   8  787.22   53.89
   0   2  -8  768.92   54.49
   2   8   0  731.73   56.39
  -8   0   2  679.53   65.49
  -2  -8   0  838.42   56.09
   2   8  -2 1520.65  115.29
  -2  -8  -2 1688.63  114.19
  -2   8   2 1614.64  113.99
  -2   2  -8 1714.73  112.99
  -2   8  -2 1647.14  114.89
  -2  -8   2 1804.92  115.49
  -2  -2   8 1863.21  113.69
  -8  -2   2 1435.76  118.99
   2   8   2 1618.24  114.99
   2  -8   4  105.09   17.00
   2   8  -4   99.89   18.20
  -2  -8  -4  124.09   14.70
  -2   8   4  127.49   14.90
  -2   8  -4  122.99   17.20
  -2  -8   4  126.49   17.80
   2   8   4  108.29   17.50
  -4   2  -8  113.89   14.10
  -4  -2   8  123.09   16.30
  -6   2   8  253.47   26.50
  -2   8   6  269.17   22.20
   2  -8   6  239.98   25.40
   2   8  -6  230.38   26.40
  -2  -8  -6  262.57   22.00
  -8  -6  -2  293.27   28.00
  -6  -2  -8  205.98   27.20
  -6  -2   8  282.97   26.60
  -6   2  -8  263.17   23.90
   2   8   6  208.58   24.50
  -2   8  -6  255.57   25.70
  -8  -6   2  268.37   28.70
  -2  -8   6  299.57   26.70
   0  -4   8  229.28   20.40
   4   8   0  168.18   24.40
   0   4  -8  190.28   20.40
  -8   0   4  174.68   33.10
  -4  -8   0  216.48   21.10
  -4   8   0  184.58   21.10
  -4  -8  -2  123.99   16.20
  -4   8   2  102.89   16.00
   4   8  -2   99.99   20.40
   2   4  -8  106.59   18.20
  -4   8  -2  120.49   17.60
   4   8   2   89.19   19.90
  -2   4  -8  126.69   14.90
  -4  -8   2  127.39   17.70
  -2  -4   8  134.59   16.30
  -4  -8  -4  676.13   45.80
  -8  -4  -4  540.05   50.19
   4   8  -4  498.55   49.00
  -4   8   4  588.84   45.80
  -4   8  -4  645.44   48.40
   4   8   4  478.15   47.80
  -4  -4   8  687.53   47.10
  -8  -4   4  607.34   50.69
  -4  -8   4  698.03   48.40
  -4   4  -8  661.33   46.30
  -8  -6  -4 1475.65  108.49
  -4   8   6 1474.95  105.99
  -4  -8  -6 1696.13  105.69
  -6  -4  -8 1386.36  105.09
   4   8  -6 1235.68  109.09
  -6  -4   8 1607.84  108.29
  -4  -8   6 1690.03  108.99
  -4   8  -6 1602.34  109.29
  -6   4  -8 1569.54  108.09
  -8  -6   4 1591.24  110.29
  -8   0   6  193.38   30.60
  -6   8   0  182.68   21.20
  -6  -8   0  188.58   21.10
   6   8   0  134.99   25.80
   0  -6   8  191.08   20.60
   0   6  -8  170.58   21.00
  -8   2   6  220.48   37.40
  -6   8   2  230.48   25.20
   2   6  -8  242.48   27.10
  -8  -2  -6  219.38   33.00
  -6  -8  -2  278.57   25.60
  -2   6  -8  270.87   24.80
  -8  -2   6  270.57   31.20
  -6  -8   2  296.97   27.10
  -6   8  -2  265.67   27.20
  -2  -6   8  296.57   26.00
  -6   8   4 1375.46  108.79
  -8  -4  -6 1413.86  110.69
  -4   6   8 1442.56  106.19
  -6  -8  -4 1639.84  108.59
  -8  -4   6 1617.34  112.09
  -4   6  -8 1642.14  109.69
  -6  -8   4 1639.44  110.49
  -6   8  -4 1581.54  111.39
  -4  -6   8 1655.83  109.69
  -8  -6  -6 3522.35  244.48
  -6   8   6 3186.78  243.78
  -6  -8  -6 3721.83  242.98
  -6  -6  -8 3610.74  241.48
  -6  -6   8 3710.93  245.38
  -6  -8   6 3707.03  245.88
  -6   8  -6 3867.21  248.88
  -8  -6   6 3680.43  246.58
  -8   6  -6 3362.06  246.68
  -6   6  -8 3611.24  245.88
  -8  -8   0 1542.35  107.29
  -8   0   8 1509.45  109.09
  -8   8   0 1335.67  107.39
   0  -8   8 1647.54  107.29
   0   8  -8 1470.25  106.99
  -8  -8  -2  578.14   44.30
   2   8  -8  453.65   44.80
  -8  -2  -8  468.05   48.40
  -8   2   8  512.25   49.10
  -8  -2   8  552.04   45.80
  -2   8  -8  530.15   43.80
  -8  -8   2  559.84   44.90
  -2  -8   8  602.24   44.60
  -8  -8  -4  476.35   38.10
  -8  -4  -8  440.66   38.80
  -8   4   8  376.16   44.70
  -4   8   8  427.96   34.60
  -8  -4   8  464.75   39.90
  -4  -8   8  468.45   38.90
  -4   8  -8  451.05   39.60
  -8   4  -8  431.66   38.70
  -8  -8   4  472.25   40.10
  -8  -8  -6 1725.83  121.19
  -6  -8  -8 1779.12  118.89
  -8  -6  -8 1704.43  120.39
  -6   8   8 1563.84  120.49
  -8  -8   6 1844.52  124.49
  -6  -8   8 1734.63  123.19
  -8  -6   8 1806.52  124.09
  -8  -8  -8  655.93   48.00
   8  -8   8  602.14   49.30
   8  -8  -8  632.44   45.80
  -8  -8   8  641.24   52.19
  -9  -1  -1 3101.69  244.98
   1  -9   1 3423.96  239.38
  -1  -9  -1 3827.92  239.48
   1   9  -1 3445.56  239.48
  -1   9   1 3545.75  238.88
  -1   9  -1 3550.24  239.28
  -1   1  -9 3728.23  237.18
   1  -9  -1 3315.57  238.88
  -9  -1   1 3071.09  244.78
  -1  -1   9 3964.00  237.18
  -1  -9   1 3834.22  239.88
   1   9   1 3573.44  239.38
   1   9  -3   26.60    5.80
   1  -9   3   21.80    5.80
  -3   1   9   24.90    4.20
  -1  -9  -3   28.40    5.90
  -9  -3  -1   30.70    9.60
  -1   9   3   31.20    5.60
  -1   9  -3   32.30    6.50
   1   9   3   23.10    5.60
  -3   1  -9   47.70    9.20
  -1  -9   3   25.30    6.30
  -9  -3   1   22.00    9.00
   1   9  -5    0.80    4.70
  -9  -5  -1   11.80    7.20
  -1   9   5    4.00    3.60
   1  -9   5    1.70    4.20
  -1  -9  -5    1.40    3.70
  -5  -1  -9    8.40    2.80
  -5   1   9    5.40    3.60
  -5  -1   9    8.50    4.30
  -1  -9   5    4.70    4.80
  -5   1  -9    3.30    3.20
  -1   9  -5    4.90    4.70
   1   9   5    3.40    4.70
  -9  -5   1    5.20    6.20
  -9  -7  -1  705.23   55.29
   1  -9   7  722.13   53.99
   1   9  -7  636.54   54.19
  -7   1   9  691.63   53.59
  -1   9   7  766.32   50.79
  -9  -7   1  699.03   55.39
  -1  -9   7  729.23   54.09
  -1   9  -7  676.63   53.89
  -7   1  -9  655.03   50.99
   1   9   7  591.74   50.49
  -7  -1   9  672.73   53.39
   1   3  -9   25.30    5.80
  -9  -1  -3   21.20   10.40
  -3   9   1   26.90    5.60
  -9   1   3   27.00   13.20
  -3  -9  -1   28.20    5.70
   3   9  -1   20.50    6.30
  -3   9  -1   25.90    6.00
  -9  -1   3   27.20   10.20
   3   9   1   19.20    5.70
  -1   3  -9   29.90    5.40
  -3  -9   1   25.90    5.70
   3   9  -3   -3.60    4.80
  -3   9   3   -1.20    3.50
   3   3  -9    3.60    5.60
  -3  -9  -3    0.90    3.80
  -9  -3  -3    1.60    7.10
  -3  -9   3   -1.20    4.30
  -3   3  -9   -2.40    3.10
  -3  -3   9    0.80    3.70
  -9  -3   3    0.40    7.50
   3   9   3   -3.40    4.70
  -3   9  -3    5.70    4.50
  -9  -5  -3  117.99   23.10
  -3   9   5  117.59   15.60
  -3  -9  -5  138.09   15.90
   3   9  -5   94.19   20.80
  -5  -3   9  137.99   17.90
  -5   3  -9  117.89   15.50
  -3   9  -5  112.29   18.40
  -9  -5   3  130.69   23.80
   3   9   5   88.69   20.30
  -3  -9   5  124.69   19.40
  -9  -7  -3   18.20    6.40
  -3  -9  -7   21.40    5.00
  -7   3   9   18.30    7.20
  -7  -3  -9   15.80    6.10
  -3   9   7   22.40    5.00
  -3  -9   7   21.70    6.30
  -3   9  -7   17.50    8.50
  -7   3  -9   16.00    5.60
  -9  -7   3   18.30    6.80
  -7  -3   9   17.20    6.00
   1   5  -9   -0.50    4.80
  -5  -9  -1    7.20    4.70
  -5   9   1    0.40    4.30
  -9  -1  -5   -1.90   10.00
  -9   1   5    0.70    9.60
   1  -5   9    1.40    3.70
   5   9  -1   -1.80    5.30
  -9  -1   5    2.70    7.90
  -1   5  -9    1.90    4.20
  -5  -9   1    3.70    4.30
  -5   9  -1    2.70    4.30
   5   9   1    1.10    6.30
  -1  -5   9    6.10    4.30
  -9   3   5   79.79   19.20
   5   9  -3  100.99   22.50
  -5   9   3  104.19   17.00
  -5  -9  -3  115.89   16.80
  -9  -3   5  139.39   26.40
  -3   5  -9  130.99   17.40
  -3  -5   9  132.79   17.80
  -5   9  -3  125.29   19.50
  -5  -9   3  134.59   19.20
  -9  -5  -5  530.75   48.40
  -5  -9  -5  602.04   44.10
  -5   9   5  544.85   44.80
  -9  -5   5  554.34   49.70
  -5  -9   5  590.24   47.20
  -5  -5   9  592.54   45.60
  -5   9  -5  616.84   51.89
  -5   5  -9  585.24   45.70
  -7  -5  -9  769.52   57.39
  -5   9   7  772.42   59.29
  -9  -7  -5  846.62   62.39
  -5  -9  -7  796.22   57.99
  -5  -9   7  853.41   62.39
  -7   5  -9  781.32   61.69
  -9  -7   5  820.52   63.99
  -7  -5   9  810.92   61.69
  -9   1   7  704.53   62.19
  -9  -1  -7  597.94   62.39
   1  -7   9  700.23   54.19
  -7   9   1  637.94   54.59
   1   7  -9  656.83   55.29
  -7  -9  -1  736.43   54.59
  -7  -9   1  746.13   55.09
  -1  -7   9  787.02   54.79
  -7   9  -1  761.82   61.29
  -1   7  -9  702.93   54.69
  -9  -1   7  695.43   59.89
  -9  -3  -7   22.40    8.40
  -7   9   3   26.00    6.80
  -9   3   7   14.70   10.80
  -7  -9  -3   19.00    5.50
   3   7  -9    9.10    7.10
  -9  -3   7   21.40    7.30
  -3  -7   9   21.50    6.10
  -3   7  -9    8.50    5.50
  -7  -9   3   18.60    5.60
   7   9   3    1.20    8.40
  -7  -9  -5  829.02   58.19
  -9   5   7  695.23   72.49
  -7   9   5  698.33   59.29
  -9  -5  -7  747.73   60.59
  -5   7   9  718.93   55.89
  -5   7  -9  790.82   60.59
  -5  -7   9  818.42   59.69
  -9  -5   7  850.01   62.59
  -7  -9   5  823.42   60.99
  -9  -7  -7  800.62   59.59
  -7  -9  -7  799.62   57.39
  -7   9   7  693.23   59.39
  -7  -7   9  764.12   60.29
  -9  -7   7  811.12   62.49
  -7  -9   7  814.32   61.29
   9  -7  -7  772.02   55.19
  -9  -9  -1 2413.06  168.58
   9   1  -9 2630.74  163.88
  -9  -1  -9 2170.68  172.48
   1  -9   9 2305.17  168.08
  -9   1   9 2355.86  170.88
   9  -1   9 2311.97  166.68
  -9  -1   9 2450.35  169.78
   9  -1  -9 2532.25  163.48
  -1  -9   9 2528.95  168.58
  -9  -9   1 2486.35  169.18
   9   1   9 2382.16  166.98
  -9  -9  -3  678.23   52.59
   9   3  -9  741.33   48.90
  -9  -3  -9  625.84   55.09
  -9   3   9  620.24   57.89
   9  -3   9  625.54   51.69
  -9  -3   9  666.83   54.09
  -3  -9   9  666.63   52.79
   9  -3  -9  666.03   47.50
  -9   3  -9  560.04   51.89
  -9  -9   3  685.33   54.29
   9   3   9  630.04   51.79
  -9  -9  -5   -0.60    4.60
   9  -5   9   13.60   11.80
  -9  -5  -9    2.60    5.00
  -9   5   9   -1.50    9.20
   9   5  -9    4.30    7.50
  -9  -5   9    4.80    5.20
  -5  -9   9    0.30    4.40
   9  -5  -9    9.40    6.00
  -9  -9   5    3.20    5.90
   9  -9  -5    3.30    8.70
   9   5   9    0.80    8.80
  -9  -9  -7   18.70    5.70
   9   7  -9   41.30   10.80
  -9  -7  -9   17.40    5.20
   9  -7   9   41.40   12.60
  -9   7   9    3.10   10.00
   9  -9   7   48.20   13.10
  -7   9   9   15.50    6.40
   9  -9  -7   35.50    6.90
  -7  -9   9    5.90    5.40
   9  -7  -9   34.50    7.00
  -9  -7   9   16.10    7.20
  -9  -9   7   22.60    7.40
  -9  -9  -9  933.61   68.99
   9   9  -9  894.81   70.39
   9  -9   9  931.41   71.39
   9  -9  -9 1038.20   67.19
  -9  -9   9  961.10   75.09
 -10   0   0 5333.87  382.66
   0 -10   0 5757.72  374.26
   0  10   0 5580.94  373.96
 -10  -2   0  384.46   45.50
   0 -10  -2  430.36   35.00
   0 -10   2  439.26   36.00
   0  10  -2  413.76   35.40
   0  10   2  414.86   34.70
   0  10   4  248.78   25.60
   0  10  -4  224.08   26.40
 -10  -4   0  266.07   34.30
  -4   0  10  310.07   23.10
   0 -10   4  256.57   26.90
 -10  -6   0  108.29   22.40
  -6   0 -10   94.49   13.30
   0 -10   6   87.39   18.50
   8   0 -10 3188.58  190.88
  -8   0 -10 2527.65  191.78
   0 -10   8 2819.02  195.38
   8   0  10 2721.63  193.28
  -8   0  10 2734.03  194.38
 -10  -8   0 2930.31  196.78
   0  -2  10  433.06   32.00
   2  10   0  390.06   35.90
  -2 -10   0  464.85   35.50
  -2  10   0  398.36   34.70
   0   2 -10  384.46   33.20
 -10   0   2  432.56   50.79
   2  10  -2  127.79   20.00
  -2  10   2  146.99   18.10
 -10  -2  -2  151.48   31.70
  -2 -10  -2  151.98   18.80
  -2 -10   2  154.08   19.70
  -2  10  -2  135.69   19.40
  -2   2 -10  147.69   16.00
   2  10   2  127.89   21.00
   2  10  -4   16.50    6.30
   4   2 -10   10.50    6.20
  -4   2  10   16.40    4.30
  -2 -10  -4   23.60    5.80
  -2  10   4   23.70    5.60
 -10  -4  -2   14.10    8.20
  -2 -10   4   19.50    5.90
  -2  10  -4   24.00    6.90
  -4   2 -10   25.90    4.70
   2  10   4   22.40    6.90
 -10  -4   2   17.60    8.20
  -6   2  10    8.30    4.80
 -10  -6  -2   19.10    7.10
  -2 -10  -6   12.20    4.50
  -2  10   6    6.70    4.20
   2  10   6    0.50    6.10
  -6   2 -10   14.70    4.60
 -10  -6   2   16.40    7.90
  -6  -2  10   16.40    5.20
  -2 -10   6   10.70    6.30
  -2  10   8 2060.59  132.49
 -10  -8  -2 1947.41  137.09
   8   2 -10 2174.38  132.29
  -8   2  10 1784.72  135.09
   8  -2  10 1792.32  133.89
  -8  -2 -10 1658.33  135.39
  -2 -10   8 1946.81  136.19
   8  -2 -10 2140.09  131.39
 -10  -8   2 1936.61  137.69
  -8   2 -10 1792.02  133.79
   8   2  10 1860.51  134.29
  -8  -2  10 1964.60  135.39
   0   4 -10  266.57   26.20
   0  -4  10  290.37   25.00
  -4 -10   0  276.57   26.80
  -4  10   0  265.87   27.20
 -10   0   4  255.57   41.30
  -4 -10  -2   21.30    5.50
   2   4 -10    9.30    5.70
 -10   2   4   22.50   13.40
  -4  10   2   15.00    5.30
   4  10  -2    8.40    6.20
 -10  -2  -4   13.90    9.30
 -10  -2   4   19.90   10.00
  -4  10  -2   13.40    6.00
  -2  -4  10   20.40    5.40
  -2   4 -10   23.20    5.30
   4  10   2   16.20    7.10
  -4 -10   2   17.30    5.90
 -10  -4  -4   44.70   10.40
   4   4 -10   27.60    8.60
  -4  10   4   40.80    6.90
 -10  -4   4   51.99   11.40
   4  10   4   33.20    9.20
 -10  -6  -4   11.60    7.20
   6   4 -10    6.20    8.70
  -4  10   6    8.50    4.70
  -6   4  10    2.00    6.40
  -4 -10  -6   16.40    4.90
  -6  -4  10   19.50    5.80
 -10  -6   4    9.30    6.40
  -6   4 -10   13.70    5.60
  -4 -10   6   16.30    6.30
   4  10   6   -3.70    6.70
  -4 -10  -8  385.46   30.40
  10   8  -4  418.46   29.10
  -4  10   8  350.36   32.00
   8  -4  10  364.46   34.70
  -8  -4 -10  328.17   31.40
   8   4 -10  457.25   34.20
 -10  -8  -4  391.76   36.40
  10  -8  -4  363.86   29.70
  -4 -10   8  411.66   35.70
  -8   4 -10  358.76   35.20
 -10  -8   4  404.36   37.80
   8   4  10  344.17   34.70
  -8  -4  10  379.26   35.20
 -10   0   6   45.40   12.00
   0   6 -10   42.10    8.00
   6  10   0   26.60    9.50
  -6  10   0   55.49   11.40
   2   6 -10    6.40    6.60
 -10  -2  -6   12.20    9.50
  -6  10   2   14.70    5.30
  -6 -10  -2   16.90    5.40
 -10   2   6   15.30   11.50
  -2  -6  10   12.00    5.20
  -6 -10   2   14.00    5.40
   6  10   2   -1.60    7.80
  -2   6 -10   10.50    5.50
 -10  -2   6   16.40    9.00
  -6  10   4   21.50    6.00
  -6 -10  -4   12.80    4.90
 -10  -4  -6   16.40    8.20
 -10   4   6   14.30   13.00
   4   6 -10    3.90    8.20
   6  10   4    1.40    8.00
 -10  -4   6   23.30    7.60
  -4   6 -10   16.10    5.90
  -6 -10   4   15.50    5.90
  -4  -6  10   23.70    6.40
 -10  -6  -6  771.82   60.89
  -6  10   6  704.93   57.89
  -6 -10  -6  764.72   56.39
  -6  -6  10  751.12   58.29
  -6 -10   6  772.02   59.99
  -6   6 -10  723.03   59.09
  10  -6  -6  711.73   53.69
 -10  -6   6  793.02   61.99
  10   6   6  840.22   59.79
  10  -8   6  -10.20   10.00
  -6 -10  -8   -2.30    3.50
 -10  -8  -6    3.10    5.10
   8  -6  10   15.30   12.20
  -6  10   8   -6.70    4.60
   8   6 -10   -4.20    8.80
 -10  -8   6   -2.10    5.80
   8  -6 -10   -0.30    6.00
  -8  -6  10   -1.90    5.10
  10  -8  -6   -3.20    5.40
  -6 -10   8    4.70    5.40
   8   6  10   -3.20    8.70
  10   0   8 2892.01  200.88
  -8 -10   0 2971.20  202.18
   0  -8  10 2864.51  201.78
  10   0  -8 2939.91  197.08
 -10   0   8 2981.70  207.18
 -10   2   8 1899.31  145.19
  10   2  -8 2107.19  134.39
  10  -2   8 1850.41  137.19
  -8 -10  -2 1989.00  138.39
 -10  -2  -8 1831.52  144.29
  -2  -8  10 2027.60  138.69
  -8 -10   2 1984.10  139.29
 -10  -2   8 2037.10  142.49
  10   2   8 2017.00  137.79
  10  -2  -8 1945.11  133.59
  10  -4   8  347.97   35.70
  -8 -10  -4  411.16   35.10
 -10   4   8  329.67   48.30
  10   4  -8  454.75   33.30
 -10  -4  -8  363.26   40.60
 -10  -4   8  428.26   39.60
  10   4   8  416.86   36.30
  -8 -10   4  409.96   37.30
  10  -4  -8  400.56   31.20
  -4  -8  10  377.86   35.60
  -8 -10  -6    0.20    4.20
 -10   6   8   -3.30   10.90
 -10  -6  -8   -6.30    5.10
  10   6  -8    5.70    7.40
   6   8 -10   26.80   11.90
  10  -6   8   -2.70    9.60
  10  -6  -8    2.80    5.30
   6  -8 -10    6.50    6.50
  10   6   8    5.30    9.20
  -8 -10   6   -0.50    5.20
  -6  -8  10    1.30    4.80
 -10  -6   8    5.90    5.20
 -10  -8  -8  469.45   40.00
  10  -8   8  441.46   40.50
  -8 -10  -8  467.05   37.50
   8   8 -10  473.05   41.80
  10   8  -8  500.75   38.90
   8  -8  10  466.25   40.80
   8 -10   8  439.76   39.70
   8  -8 -10  497.45   36.50
   8 -10  -8  481.55   35.50
  -8 -10   8  474.65   43.60
   8   8  10  489.95   38.60
  10  -8  -8  462.65   35.60
 -10  -8   8  491.85   44.80
  -8  -8  10  421.36   41.60
 -10 -10   0 2776.82  190.58
 -10   0  10 2802.92  191.68
   0 -10  10 2635.24  189.68
  10   0 -10 2890.81  184.28
  10   0  10 2648.24  187.58
  10  10   0 2582.94  183.18
 -10 -10  -2 2187.68  147.69
  10  10  -2 2108.79  140.29
 -10  -2 -10 1970.00  150.18
  10  -2  10 1928.11  144.49
  10   2 -10 2206.78  141.69
 -10   2  10 2097.29  150.28
  -2 -10  10 2136.49  147.09
  10 -10  -2 1816.92  140.19
  10  -2 -10 2117.99  141.09
 -10  -2  10 2080.39  148.09
  10   2  10 2114.09  145.19
 -10 -10   2 2128.09  148.09
 -10 -10  -4  703.53   56.09
  10   4 -10  792.32   52.69
 -10  -4 -10  651.53   56.09
  10  -4  10  649.54   55.09
 -10   4  10  675.53   60.89
 -10  -4  10  691.63   57.79
  10 -10  -4  645.14   49.80
  10  -4 -10  748.03   50.99
  -4 -10  10  703.43   56.69
 -10 -10   4  702.13   58.39
  10   4  10  712.63   55.09
 -10 -10  -6   53.49    9.80
  10 -10   6   91.29   16.80
 -10  -6 -10   56.99    8.80
 -10   6  10   28.60   13.40
  -6  10  10   52.69    9.50
  -6 -10  10  101.19   20.50
   6 -10 -10   92.29   15.10
 -10 -10   6   62.89   12.20
 -10 -10  -8 1388.66  100.99
  10  -8  10 1330.97  101.49
 -10  -8 -10 1397.46   98.89
   8 -10  10 1419.26  101.59
 -10   8  10 1523.45  109.99
  10   8 -10 1433.46  100.19
  10 -10   8 1367.76  101.49
  10  10  -8 1168.68   98.69
 -10  -8  10 1444.46  105.89
   8 -10 -10 1483.65   97.59
  10  -8 -10 1492.45   97.69
 -10 -10   8 1402.06  106.29
  -8 -10  10 1331.17  104.69
  10   8  10 1518.25  100.99
  10 -10  -8 1451.45   97.09
 -10 -10 -10  903.61   68.89
  10  10 -10  816.92   69.59
 -10  10  10 1018.80   83.39
  10 -10  10  970.70   72.19
  10 -10 -10 1044.70   67.29
 -10 -10  10  908.91   77.09
 -11  -1  -1  623.94   65.39
 -11   1   1  699.13   72.19
  -1 -11  -1  770.42   54.99
   1  11  -1  655.43   54.89
   1 -11   1  684.63   54.49
  -1  11   1  702.93   53.99
  -1  11  -1  700.43   54.39
  -1  -1  11  746.63   50.59
 -11  -1   1  723.63   67.69
  -1 -11   1  772.02   55.29
   1  11   1  682.83   54.79
  -1  11   3  189.68   23.00
   1 -11   3  203.08   24.40
  -1 -11  -3  209.48   23.30
 -11  -3  -1  185.78   33.90
 -11  -3   1  196.28   34.50
  -3  -1  11  253.17   20.50
   1  11   3  197.18   25.10
  -1 -11   3  245.98   25.90
 -11  -5  -1   -0.80    6.50
  -1  11   5   -0.50    4.70
  -5   1  11    3.90    3.50
   1 -11   5    0.30    4.40
  -5  -1  11    5.70    3.80
  -1 -11   5    1.40    4.50
  -5   1 -11   -1.30    3.10
 -11  -5   1    2.80    7.90
   1  11   5   -6.20    5.40
 -11  -7  -1 1038.60   76.69
  -7  -1 -11  829.52   72.69
  -1  11   7 1024.50   71.29
  -7   1  11  977.70   70.79
   7  -1  11  973.50   71.89
  -7  -1 -11  962.50   67.99
   1 -11   7  947.71   73.39
   7   1  11  955.60   71.79
  11  -7  -1  890.81   67.79
  -7  -1  11 1003.20   71.09
  -7   1 -11 1003.10   69.49
   1  11   7  912.21   71.69
  -1 -11   7 1039.60   74.09
 -11  -7   1  989.70   76.49
  -9  -1 -11 2317.77  175.28
   9   1 -11 2812.72  168.48
   1 -11   9 2335.67  173.18
  11   9  -1 2445.06  166.58
   9  -1  11 2466.65  171.08
 -11  -9  -1 2673.43  175.48
  -9   1  11 2440.56  172.58
  -9  -1 -11 2163.38  168.78
  -1 -11   9 2515.95  173.78
 -11  -9   1 2628.84  175.48
  -9  -1  11 2527.35  172.68
  -9   1 -11 2313.27  170.28
  11  -9  -1 2201.98  166.68
   9  -1 -11 2721.23  168.08
   9   1  11 2523.15  171.28
   1   3 -11  163.48   23.40
  -3  11   1  193.78   23.10
 -11   1   3  224.98   45.10
  -3 -11  -1  235.08   23.40
 -11  -1  -3  175.48   38.20
   3  11  -1  168.38   25.90
   3  11   1  181.48   26.80
  -3 -11   1  245.48   24.10
  -1   3 -11  209.68   22.00
  -1  -3  11  241.98   21.30
  -3  11  -1  194.08   23.80
 -11  -1   3  215.98   38.80
 -11  -3  -3  484.45   50.19
  -3  11   3  466.55   40.90
  -3 -11  -3  541.65   41.20
   3  11   3  405.06   43.70
  -3   3 -11  538.85   39.60
  -3 -11   3  536.35   42.90
 -11  -3   3  487.95   50.79
  -3  -3  11  567.74   40.20
 -11  -5  -3   -3.30    6.90
  -3 -11  -5   -1.20    4.40
   5   3 -11    1.90    7.50
  -5  -3  11    3.30    4.00
  -5   3 -11   -0.90    4.20
  -3 -11   5    0.30    5.10
   3  11   5  -10.60    6.10
 -11  -5   3    3.20    6.40
  11   7  -3  454.65   34.30
   7  -3  11  441.26   39.60
 -11  -7  -3  459.85   43.90
  -3  11   7  443.26   37.70
  -3 -11  -7  452.85   36.80
   7   3 -11  524.95   39.40
  11  -7  -3  413.06   34.80
  -3 -11   7  455.65   40.70
  -7   3 -11  451.35   38.50
  -7  -3  11  473.15   39.00
   7  -3 -11  521.35   37.10
   7   3  11  423.56   39.50
 -11  -7   3  474.55   44.60
   9   3 -11 1456.35   90.99
  11   9  -3 1260.37   88.09
  -3  11   9 1300.87   90.99
 -11  -9  -3 1408.26   96.99
  -9   3  11 1184.38   94.19
  -9  -3 -11 1143.89   91.99
   9  -3  11 1248.68   92.99
 -11  -9   3 1330.67   97.39
  -3 -11   9 1265.77   94.99
   9   3  11 1320.57   93.49
  -9  -3  11 1297.97   94.19
  -9   3 -11 1183.58   93.49
   9  -3 -11 1399.96   89.69
  11  -9  -3 1187.88   88.39
  -5 -11  -1    0.50    4.50
 -11  -1  -5   -3.60    9.50
 -11   1   5    3.30   10.50
   1   5 -11   -8.20    5.30
  -1   5 -11   -5.90    4.90
  -5 -11   1   -0.30    4.30
  -1  -5  11    3.30    4.40
 -11  -1   5   -6.70    8.30
 -11   3   5    1.00   11.20
   3   5 -11   -8.30    6.70
  -5 -11  -3    1.10    4.10
 -11  -3  -5   -0.30    7.80
  -5 -11   3   -1.20    4.80
  -3   5 -11   -3.40    4.50
 -11  -3   5    5.50    8.00
  -3  -5  11   -1.10    4.30
   5   5 -11   59.29   13.40
 -11  -5  -5   42.70   10.60
  -5 -11  -5   66.69   13.80
  -5 -11   5   43.30    9.00
 -11  -5   5   40.70   10.20
  -5   5 -11   42.50    8.00
  -5  -5  11   45.90    8.20
  11  -5  -5   71.89   12.80
   7   5 -11   17.80   10.50
 -11  -7  -5   -1.50    6.10
   7  -5 -11   12.50    7.20
  -7   5 -11   -4.40    6.00
  -5 -11   7   -1.80    4.30
  -7  -5  11   -3.20    4.20
 -11  -7   5   -4.10    6.60
   7   5  11  -10.40    8.70
  11  -7  -5    7.50    5.50
  11  -9   5  153.68   25.20
 -11  -9  -5  160.98   24.70
   9  -5  11  168.58   24.40
   9   5 -11  180.98   23.70
  -5 -11   9  182.18   25.10
   9  -5 -11  198.58   20.10
 -11  -9   5  188.98   28.60
  -9  -5  11  176.78   24.50
  11  -9  -5  163.08   18.00
   9   5  11  178.38   22.80
 -11   1   7 1053.29   88.29
 -11  -1  -7  938.71   86.99
   1   7 -11  885.21   78.29
  11   1  -7 1015.50   71.99
  11  -1   7 1091.59   76.99
  -7 -11  -1 1070.09   77.09
 -11  -1   7 1101.89   86.39
  -7 -11   1 1060.19   77.69
  11   1   7 1084.29   76.89
  -1   7 -11  981.20   77.89
  -1  -7  11 1104.39   77.19
  11  -1  -7 1030.10   72.09
  11   3  -7  472.65   35.80
 -11   3   7  450.65   57.49
  11  -3   7  454.45   41.30
 -11  -3  -7  451.95   49.99
  -7 -11  -3  461.75   39.70
  11  -3  -7  470.25   35.90
  -3  -7  11  502.95   40.90
  11   3   7  529.65   41.00
  -7 -11   3  459.65   41.50
  -3   7 -11  427.46   41.80
 -11  -3   7  515.85   47.80
   5   7 -11   32.70   12.60
  -7 -11  -5    5.40    4.40
  11   5  -7    7.40    6.20
 -11  -5  -7    2.20    7.10
  11  -5   7    7.00   11.00
 -11   5   7   -1.10   11.90
  -7 -11   5    0.90    5.00
  -5  -7  11    3.70    4.80
   5  -7 -11   22.40    8.20
  11  -5  -7    7.40    5.90
 -11  -5   7    1.10    7.00
   7  11   5  -15.60    9.10
  11   5   7   18.80    9.30
 -11  -7  -7   -9.00    5.60
   7   7 -11    3.00   10.20
  11  -7   7   -7.40   10.20
  11   7  -7   -9.30    6.90
  -7   7  11  -10.00    7.60
  -7 -11  -7   -5.40    3.80
 -11  -7   7    2.00    5.50
   7  -7 -11    0.80    6.40
  11  -7  -7   -1.20    5.50
  -7  -7  11   -4.70    4.70
  -7 -11   7   -7.40    4.90
   7   7  11   -4.20    7.40
   9  -7  11  388.76   36.30
  -7 -11  -9  327.67   31.10
  11  -9   7  393.66   36.90
  11   9  -7  363.46   33.60
   9   7 -11  427.56   37.10
 -11  -9  -7  399.56   37.40
   9   7  11  396.26   34.50
   9  -7 -11  397.76   31.80
  -7 -11   9  388.56   38.90
  11  -9  -7  382.76   30.60
  -9  -7  11  398.86   38.00
   7 -11  -9  382.16   30.40
 -11  -9   7  352.96   40.60
 -11  -1  -9 2470.45  190.28
  11  -1   9 2621.84  181.18
 -11   1   9 2680.63  189.28
  -9 -11  -1 2716.63  183.08
  11   1  -9 2631.54  177.08
 -11  -1   9 2728.43  187.38
  11  -1  -9 2554.34  176.88
  -1  -9  11 2570.54  182.68
  -9 -11   1 2643.14  183.28
  11   1   9 2595.74  181.08
  -9 -11  -3 1398.86   95.99
 -11   3   9 1298.07  104.39
 -11  -3  -9 1290.77  101.89
  11  -3   9 1265.57   94.59
  11   3  -9 1397.96   91.19
  11   3   9 1379.86   95.29
 -11  -3   9 1344.27  100.29
   9 -11  -3 1160.58   89.49
  -3  -9  11 1287.17   96.09
  -9 -11   3 1289.97   96.99
  11  -3  -9 1304.47   90.59
  -9 -11  -5  198.98   23.20
  11   5  -9  218.68   22.00
  11  -5   9  177.88   24.80
   9 -11  -5  170.68   17.60
  11  -5  -9  174.98   18.90
   5  -9 -11  236.58   22.00
  -9 -11   5  171.88   26.70
  11   5   9  214.68   24.40
 -11  -5   9  144.39   27.80
  -5  -9  11  131.09   23.00
 -11  -7  -9  359.46   35.90
   7   9 -11  338.97   37.50
  -7   9  11  336.97   40.50
  -7   9  11  362.26   34.20
 -11   7   9  302.57   51.59
   9 -11   7  375.96   36.60
  11  -7   9  358.26   36.00
  11   7  -9  444.56   33.90
  -9 -11  -7  357.66   33.70
  -7  -9  11  351.26   36.80
   7   9  11  403.06   32.50
   9 -11  -7  392.56   29.70
  11  -7  -9  398.86   30.70
  -9 -11   7  354.66   38.90
 -11  -7   9  360.36   40.80
   7  -9 -11  429.46   31.90
  11   7   9  431.06   34.50
 -11  -9  -9 1173.38   87.49
  11   9  -9 1200.58   85.89
 -11   9   9  971.60  100.79
  -9 -11  -9 1140.19   85.89
   9  -9  11 1170.58   88.09
  11  -9   9 1193.68   88.19
  -9   9  11 1198.98   95.79
   9   9 -11 1021.10   86.69
   9 -11   9 1217.08   88.19
   9  -9 -11 1360.26   84.39
  -9 -11   9 1203.28   92.99
   9 -11  -9 1314.97   83.49
  11  -9  -9 1295.07   83.69
  -9  -9  11 1247.38   92.29
 -11  -9   9 1192.58   93.29
 -11 -11  -1 1537.45  107.49
  11  11  -1 1513.65   98.39
 -11  -1 -11 1324.97  111.99
  11  -1  11 1425.06  103.39
 -11   1  11 1529.15  108.39
  11 -11   1 1239.28   98.49
  11   1 -11 1483.15   99.59
  -1 -11  11 1372.06  105.79
  11  -1 -11 1465.85   99.39
 -11  -1  11 1497.25  108.09
  11 -11  -1 1259.07   98.09
  11   1  11 1483.55  103.79
 -11 -11   1 1520.55  107.69
 -11 -11  -3  888.11   66.89
  11   3 -11  878.51   60.79
 -11  -3 -11  725.63   67.79
  11  -3  11  798.02   64.29
 -11   3  11  822.12   70.19
 -11  -3  11  787.42   67.99
  11 -11  -3  811.82   58.69
  11  -3 -11  842.72   59.99
  -3 -11  11  837.62   66.79
 -11 -11   3  825.72   68.29
  11   3  11  885.61   64.79
 -11 -11  -5  239.98   28.90
 -11  -5 -11  214.88   26.00
  11   5 -11  255.17   25.20
  11  -5  11  234.68   27.80
  11 -11   5  188.28   27.70
 -11 -11   5  235.18   31.00
  11 -11  -5  223.48   20.50
  -5 -11  11  165.48   28.70
  11  -5 -11  247.48   22.90
   5 -11 -11  241.08   23.50
 -11  -5  11  188.08   30.80
  11   5  11  254.07   26.60
 -11 -11  -7  543.65   48.20
  11   7 -11  550.94   45.90
 -11  -7 -11  482.25   43.70
  11  -7  11  517.75   47.50
 -11   7  11  664.93   58.99
  11 -11   7  581.44   48.80
   7 -11 -11  611.94   43.10
  11 -11  -7  559.44   41.50
  -7 -11  11  496.05   49.70
  11  -7 -11  575.74   43.00
 -11  -7  11  525.55   51.39
 -11 -11   7  578.04   52.89
  11   7  11  633.74   46.50
 -11 -11  -9 1035.30   84.69
  11  -9  11 1146.49   85.99
  11   9 -11  977.10   83.49
   9 -11  11 1155.38   86.09
  11 -11   9 1177.18   86.19
  11 -11  -9 1190.98   80.39
 -11  -9  11 1146.59  106.89
   9 -11 -11 1284.37   81.19
  11  -9 -11 1233.68   81.29
  11 -11  11 1007.70   80.39
  11 -11 -11 1102.49   74.99
 -12   0   0 3730.53  262.47
   0 -12   0 3832.62  250.57
   0  12   0 3426.96  254.17
   0 -12  -2  553.84   45.00
   0 -12   2  576.74   45.80
   0  12   2  503.55   45.10
 -12  -2   0  557.54   57.69
   0 -12   4   -0.70    4.20
 -12  -4   0    4.80    8.80
  -4   0  12    5.50    3.50
   0  12   4   -6.80    5.20
   4   0 -12    4.00    9.80
  12  -4   0    3.30    6.20
   0 -12   6  603.84   50.19
  12  -6   0  541.15   44.40
 -12  -6   0  637.34   55.49
   6   0  12  605.14   48.20
  -6   0  12  608.74   45.80
   0  12   6  526.15   49.50
   6   0 -12  705.33   48.20
 -12  -8   0 1365.36   96.89
  -8   0 -12 1224.78   87.99
  12  -8   0 1114.29   86.69
   0  12   8 1148.99   90.49
   8   0 -12 1402.96   88.79
   8   0  12 1263.77   90.99
  -8   0  12 1294.57   90.39
   0 -12   8 1219.18   93.49
  10   0 -12 1920.61  121.69
  10   0  12 1826.72  125.19
   0 -12  10 1719.13  128.29
 -10   0  12 1885.31  127.09
  12  10   0 1781.12  119.99
 -12 -10   0 1891.61  130.49
 -10   0 -12 1569.64  131.39
  12 -10   0 1651.73  120.29
 -10   0 -12 1586.74  123.59
   0   2 -12  448.96   38.30
 -12   0   2  544.45   58.99
  -2  12   2  351.56   34.40
  -2 -12  -2  418.56   35.50
 -12  -2  -2  363.66   47.20
 -12   2   2  422.96   58.99
   2  12   2  319.57   37.00
 -12  -2   2  406.06   48.70
  -2   2 -12  390.56   31.80
  -2 -12   2  421.66   36.20
  -2  -2  12  430.66   32.00
  -2 -12  -4   23.90    6.20
 -12  -4  -2   18.90   10.30
  -2  12   4   13.60    6.30
   4   2 -12   25.30   12.00
  12   4  -2   35.30    6.50
   2  12   4   12.80    7.90
  -4   2 -12   20.10    4.90
  -2 -12   4   25.30    7.10
   4  -2 -12   48.00   11.70
  12  -4  -2   33.20    7.00
  -4  -2  12   27.60    5.60
 -12  -4   2   22.40   11.00
 -12  -6  -2  135.79   29.00
   6   2 -12  142.49   24.30
  -6   2  12  105.29   16.90
  12   6  -2  145.69   16.20
  12  -6  -2  148.49   17.20
   6   2  12  151.38   22.40
 -12  -6   2  170.88   29.40
  -6  -2  12  150.68   19.00
   6  -2 -12  182.48   22.00
  -2 -12   6  157.88   22.70
  -8   2  12  586.94   50.09
  12   8  -2  654.03   46.30
   8  -2  12  637.94   51.99
  -2  12   8  546.35   51.09
 -12  -8  -2  700.83   57.59
   8   2 -12  696.03   50.09
  -2 -12   8  684.83   54.09
  12  -8  -2  616.44   47.10
 -12  -8   2  636.24   56.29
   8  -2 -12  705.03   49.10
   8   2  12  595.24   51.49
  -8  -2  12  690.33   51.39
  -8   2 -12  609.14   50.19
  10   2 -12 1392.06   93.19
  10  -2  12 1288.97   95.99
  12  10  -2 1397.86   91.09
 -10  -2 -12 1261.17   96.99
 -10   2  12 1324.67   98.09
  12 -10   2 1127.79   91.49
 -12 -10  -2 1376.26  100.89
  10  -2 -12 1396.46   92.59
 -10  -2  12 1332.17   97.79
  -2 -12  10 1284.37   99.29
 -12 -10   2 1363.06  101.59
  12 -10  -2 1255.87   91.29
  10   2  12 1384.66   96.69
   0   4 -12   -5.50    5.80
 -12   0  -4    3.30   10.60
  12   0   4    7.90    9.90
 -12   0   4    6.70    9.80
  -4 -12   0    4.20    4.60
 -12  -2  -4   15.20   10.30
 -12   2   4    9.80   12.90
  -4 -12  -2   25.00    6.80
  12   2  -4   32.20    7.00
   2   4 -12   10.80    7.50
  -2   4 -12   21.90    6.60
 -12  -2   4   22.20   11.80
   4  12   2   10.00   10.50
  12  -2  -4   28.60    6.60
  -4 -12   2   23.40    6.70
  -2  -4  12   27.30    6.00
  12   2   4   42.70   11.70
   4   4 -12  291.47   36.10
  -4 -12  -4  322.57   29.40
  12   4  -4  306.17   25.20
  -4  12   4  252.07   30.60
 -12  -4  -4  285.17   40.40
  12  -4  -4  297.17   26.10
  -4  -4  12  332.17   29.30
 -12  -4   4  355.36   41.00
  -4 -12   4  308.37   31.30
   4  -4 -12  378.86   30.80
  -4   4 -12  297.57   29.00
  -4  12   6   17.90    7.40
  -4 -12  -6   34.30    7.10
   6   4 -12   68.79   14.30
 -12  -6  -4   27.80    9.80
   6   4 -12   30.10   11.00
   6   4  12   52.19   12.70
 -12  -6   4   22.60    9.00
  -6  -4  12   35.60    7.30
  -4 -12   6   32.70    8.00
   8  -4  12    3.80   11.50
  12  -8   4    7.50   10.70
   8   4 -12   -1.20    8.60
  12   8  -4    8.80    5.60
  12  -8  -4    3.60    5.80
   8   4  12  -10.30    9.50
 -12  -8   4   -2.90    6.30
   8  -4 -12    1.30    6.90
  -8  -4  12    0.80    5.20
  -4 -12   8    0.50    6.00
  10  -4  12  353.26   37.20
  12 -10   4  364.96   36.30
 -10   4  12  491.75   40.60
 -12 -10  -4  454.65   41.20
  10   4 -12  434.66   35.50
  12 -10  -4  388.76   31.70
  -4 -12  10  354.26   39.40
 -10  -4  12  393.56   39.40
  10   4  12  388.26   36.90
  10  -4 -12  422.16   33.50
 -12 -10   4  391.06   43.70
 -12   0  -6  500.85   63.09
  -6 -12   0  612.64   49.50
   0  -6  12  619.74   48.90
  12   0   6  673.43   49.80
  12   0  -6  597.54   44.30
   0   6 -12  586.64   51.69
 -12   0   6  645.14   63.89
  12   2  -6  138.89   16.60
  -6 -12  -2  149.19   21.10
  12  -2   6  147.79   23.10
  -2   6 -12  132.79   24.30
  12   2   6  158.48   22.80
  -2  -6  12  170.38   20.70
  -6 -12   2  167.88   22.10
  12  -2  -6  148.99   17.00
  -6 -12  -4   29.70    6.50
 -12   4   6   28.10   14.90
 -12  -4  -6   42.70   12.40
   4   6 -12   42.60   15.00
  -6 -12   4   31.40    8.00
  12  -4  -6   52.59    8.20
 -12  -4   6   37.60   11.00
  -4  -6  12   31.30    7.00
  -4   6 -12   19.90    7.60
  -6 -12  -6   91.49   16.90
   6   6 -12  104.19   17.60
  12  -6   6   98.79   20.90
  12   6  -6  115.49   15.70
  -6 -12   6  124.49   21.80
  -6  -6  12  111.89   18.70
   6   6  12   92.59   16.70
  12  -6  -6  102.59   15.30
 -12  -8  -6   -2.20    6.30
  -8   6  12   -9.00    6.80
   8  -6  12    6.60   11.40
   8   6 -12    3.80   10.20
  12   8  -6   -4.70    6.50
  12  -8   6    3.00   11.00
  12  -8  -6    0.00    5.70
  -8  -6  12   -3.50    5.00
   8  -6 -12    5.40    7.30
   8   6  12   -3.90    9.00
 -12  -8   6   -0.80    7.40
  10  -6  12  209.08   27.40
 -12 -10  -6  234.28   30.80
  12 -10   6  202.88   28.00
  10   6 -12  235.18   27.10
 -10   6  12  246.88   37.40
 -12 -10   6  158.18   31.20
  12 -10  -6  221.18   21.10
 -10  -6  12  185.38   29.00
   6 -12 -10  271.67   22.60
  10  -6 -12  225.28   23.30
  10   6  12  220.68   25.40
 -12   0  -8 1175.38  105.49
  -8 -12   0 1326.77   95.59
  12   0  -8 1276.97   89.49
   0  -8  12 1234.38   94.79
 -12   0   8 1424.96  106.89
  12   0   8 1348.27   94.49
  -8 -12  -2  643.34   52.89
  12   2  -8  652.33   47.80
 -12  -2  -8  561.44   64.09
  12  -2   8  665.23   52.89
 -12   2   8  649.24   67.39
 -12  -2   8  757.92   63.19
  -2  -8  12  665.13   53.19
  12  -2  -8  627.04   47.70
  12   2   8  700.73   53.19
  -8 -12   2  651.23   54.39
  -8 -12  -4    2.80    4.70
  12   4  -8   -6.80    5.80
 -12  -4  -8   -6.00    8.40
  12  -4   8    4.20   11.50
 -12  -4   8   -5.50    7.80
  -4  -8  12   -0.10    4.70
   4  -8 -12   18.40    8.10
  12   4   8   13.40    9.70
  -8 -12   4    5.80    5.50
  12  -4  -8   -1.90    5.70
 -12  -6  -8    2.80    7.50
  12  -6   8    1.90   11.00
  12   6  -8   -1.80    6.60
 -12   6   8  -13.10   13.90
   8 -12   6   26.60   13.10
   6   8 -12   -9.30   12.20
   6  -8 -12    9.50    7.70
  -8 -12   6   -4.70    5.80
   6   8  12   -1.40    8.10
  12   6   8   12.90    9.70
  12  -6  -8    0.00    6.00
   8 -12  -6   -0.30    4.70
 -12  -6   8   -8.20    7.10
   8   8 -12   10.00   10.60
  12  -8   8    3.50   11.50
  12   8  -8   -5.90    7.40
   8 -12   8   11.20   12.20
 -12  -8  -8    3.30    6.30
   8  -8  12   -2.10   11.60
 -12   8   8   -4.30   12.20
   8 -12  -8    9.00    5.50
  12  -8  -8    6.00    6.20
   8   8  12    4.60    8.80
   8  -8 -12   -0.80    6.80
  -8  -8  12   -2.60    6.10
  12  10  -8  659.23   55.09
  10   8 -12  667.53   57.59
 -12 -10  -8  772.22   60.59
  10  -8  12  697.73   58.99
   8 -12  10  712.23   58.09
  12 -10   8  751.62   59.19
  -8 -12  10  641.24   62.09
  10  -8 -12  789.92   54.49
  12 -10  -8  767.02   53.19
 -12 -10   8  855.91   75.79
 -10  -8  12  647.94   61.99
  10   8  12  776.72   56.99
   8 -12 -10  805.62   53.49
 -10 -12   0 1996.70  138.29
 -12   0  10 2023.70  143.19
  12   0 -10 1877.71  130.59
 -12   0 -10 1783.32  146.69
  10  12   0 1905.81  129.79
  12   0  10 1881.61  134.79
  10  12  -2 1500.45   93.79
 -12  -2 -10 1350.56  108.49
 -12   2  10 1328.77  109.59
  12  -2  10 1321.67   98.79
  12   2 -10 1427.56   94.99
 -10 -12  -2 1403.56  101.09
  -2 -10  12 1262.77  100.69
  12   2  10 1438.56   99.29
 -10 -12   2 1374.96  102.09
  10 -12  -2 1181.08   93.29
 -12  -2  10 1404.46  106.19
  12  -2 -10 1364.96   94.49
  12  -4  10  396.36   36.70
  12   4 -10  420.56   32.50
 -12  -4 -10  322.57   41.80
 -10 -12  -4  376.86   36.80
 -12   4  10  271.37   48.80
  12  -4 -10  368.76   31.00
   4 -10 -12  429.36   33.20
  10 -12  -4  370.26   29.20
  -4 -10  12  359.76   36.80
  12   4  10  426.66   36.30
 -12  -4  10  324.17   42.20
 -10 -12   4  364.66   39.40
  10 -12   6  185.58   28.50
  12  -6  10  208.98   27.30
  12   6 -10  197.68   23.40
  12   6  10  257.27   25.30
  10 -12  -6  218.38   19.50
  -6 -10  12  160.58   28.20
   6 -10 -12  246.08   23.80
 -10 -12   6  187.68   30.80
  12  -6 -10  219.68   21.20
 -12  -8 -10  630.74   58.79
   8 -10  12  772.32   59.49
  12   8 -10  734.33   55.99
  10 -12   8  742.33   58.69
 -10 -12  -8  663.33   57.69
  12  -8  10  718.73   58.79
 -12   8  10  757.82   77.69
  12  -8 -10  782.52   53.59
   8 -10 -12  808.62   54.39
  10 -12  -8  740.33   52.49
  -8 -10  12  636.14   61.19
 -10 -12   8  858.21   75.19
 -12  -8  10  695.13   64.69
 -12  10  10 1181.08  104.39
  10 -12  10  961.90   78.19
  12 -10  10 1017.20   78.49
  10 -10  12  993.10   78.69
  10 -10 -12 1059.29   73.59
  10 -12 -10 1035.80   72.59
 -12 -12   0 1767.72  125.69
 -12   0 -12 1398.66  127.99
 -12   0  12 1723.03  125.99
  12 -12   0 1591.54  114.99
  12   0 -12 1737.63  116.19
  12   0  12 1708.63  120.29
  12  12   0 1794.42  114.99
 -12 -12  -2  893.61   71.49
  12  12  -2  903.11   60.69
 -12  -2 -12  746.03   74.59
  12  -2  12  851.21   66.89
 -12   2  12  980.80   73.89
  12 -12   2  749.82   61.49
  12   2 -12  884.41   62.79
  -2 -12  12  728.43   68.39
  12  -2 -12  860.51   62.19
 -12  -2  12  900.21   72.69
  12 -12  -2  821.12   60.89
  12   2  12  968.80   67.39
 -12 -12   2  859.11   71.59
  12  -4  12   85.29   17.90
  12 -12   4   65.69   16.40
  12   4 -12   62.39   11.50
   4 -12 -12   71.19   12.00
  12 -12  -4   69.89    9.80
  12  -4 -12   54.69   10.50
  12   4  12   80.49   14.60
  12  -6  12  164.68   25.70
  12   6 -12  153.68   23.30
  12 -12   6  144.29   25.80
  12 -12  -6  142.49   17.30
   6 -12 -12  188.08   21.00
  12  -6 -12  163.98   20.70
  12   6  12  210.08   24.00
 -12   8  12  381.56   68.89
  12   8 -12  226.08   29.10
   8 -12  12  251.17   31.60
  12  -8  12  246.58   31.40
  12 -12   8  267.97   32.80
  12  -8 -12  273.17   25.50
  12 -12  -8  253.37   22.80
   8 -12 -12  259.67   24.60
  12  10 -12  435.16   43.80
  10 -12  12  501.05   48.20
  12 -10  12  552.54   48.60
  12 -12  10  554.94   48.60
  12 -10 -12  537.25   41.30
  12 -12 -10  542.45   40.50
  10 -12 -12  567.54   41.40
  12 -12  12  376.06   40.20
  12 -12 -12  375.76   32.00
 -13  -1  -1 2344.27  179.68
  -1 -13  -1 2594.44  168.48
  13  -1   1 2183.48  162.58
 -13   1   1 2566.14  184.78
 -13  -1   1 2636.14  182.18
  -1 -13   1 2513.75  168.78
   1  -1 -13 2146.49  166.28
  13  -1  -1 2278.37  162.48
 -13   1  -1 2497.15  183.58
   1 -13   3   -2.30    4.50
  -1 -13  -3   -1.50    5.40
 -13  -3  -1   -6.60    8.40
   3   1 -13   -7.40   10.90
  13  -3   1    1.70    6.50
  -3  -1  13   -1.90    3.20
  13  -3  -1    1.10    6.10
   3  -1 -13   -0.90    9.90
 -13  -3   1    0.60   10.10
  -1 -13   3   -2.30    4.90
   5   1 -13   14.40   10.40
  13  -5   1   21.10    8.10
 -13  -5  -1    6.80    8.90
  -1 -13   5    4.40    5.70
  13  -5  -1   18.10    7.50
   5   1  13   36.40   11.80
  -5  -1  13   15.00    4.90
   5  -1 -13   19.60   10.20
 -13  -5   1    8.60    8.70
   7   1 -13  205.68   25.60
   7  -1  13  204.08   25.60
  13  -7   1  183.08   20.80
 -13  -7  -1  229.68   33.30
  -7   1  13  169.08   21.60
  13   7  -1  190.18   19.20
  -1 -13   7  180.18   25.90
   7   1  13  216.58   25.60
  13  -7  -1  191.18   20.40
 -13  -7   1  170.68   31.40
  -7  -1  13  202.98   21.70
   7  -1 -13  198.48   24.90
   9   1 -13 1018.00   69.49
   9  -1  13  940.01   72.09
  13  -9   1  858.51   67.29
  -9   1  13  952.00   71.89
  13   9  -1 1009.50   66.79
  -1  13   9  822.42   71.99
 -13  -9  -1 1046.00   79.39
  -1 -13   9  889.61   74.99
  -9  -1  13 1006.10   72.29
   9  -1 -13 1001.80   68.99
   9   1  13  965.20   72.29
  -9   1 -13  843.12   70.39
  13  -9  -1  917.81   67.19
 -13  -9   1 1032.00   79.09
 -11   1  13 1577.74  104.39
  11   1 -13 1370.46   98.19
 -13 -11  -1 1430.46  108.29
  13  11  -1 1467.45   96.49
  11  -1  13 1357.76  101.89
  13 -11   1 1336.67   97.09
 -11  -1  13 1471.95  104.69
  13 -11  -1 1379.76   96.89
  -1 -13  11 1188.88  104.79
  11  -1 -13 1393.86   97.89
  13  11   1 1389.66   96.69
 -13 -11   1 1449.85  108.69
  11   1  13 1366.96  101.89
  13   1  -3   -3.90    5.00
  13  -1   3    8.40    8.70
  -3 -13  -1   -0.60    5.20
   1   3 -13   -6.90    5.70
  13   1  -3   -1.30    5.30
 -13  -1  -3   -0.60    9.80
 -13   1   3   -1.60   12.20
   1  -3 -13   18.00   10.10
  13  -1  -3    7.70    5.10
  -3 -13   1   -0.50    4.70
  13  -1  -3   -1.80    5.60
 -13  -1   3  -12.50    9.90
 -13   1  -3   -4.80   10.50
   3   3 -13  491.15   47.20
 -13   3   3  483.75   66.59
 -13  -3  -3  495.05   54.29
  -3 -13  -3  541.55   43.10
  13   3  -3  484.65   37.30
  13  -3   3  526.05   41.00
   3  -3 -13  510.35   43.90
  13  -3  -3  476.25   37.90
  -3 -13   3  514.35   44.00
  -3   3 -13  454.35   40.30
 -13  -3   3  555.94   56.79
  -3  -3  13  514.25   40.10
   5   3 -13  595.34   52.29
  13   5  -3  618.94   45.20
  13  -5   3  619.64   48.70
  -3 -13  -5  627.94   49.99
 -13  -5  -3  665.83   60.99
 -13  -5   3  675.03   60.69
   5   3  13  635.44   50.09
   5  -3 -13  675.83   49.60
  -5   3 -13  592.34   48.20
  -3 -13   5  647.54   52.89
  -5  -3  13  603.74   48.10
  13  -5  -3  571.14   45.70
  13  -7   3  162.88   21.30
   7  -3  13  153.48   24.10
   7   3 -13  156.68   24.70
   7  -3 -13  152.88   21.80
  -7  -3  13  162.18   19.80
 -13  -7   3  202.48   32.70
  13  -7  -3  146.19   18.20
   7   3  13  137.89   23.30
  -3 -13   7  157.08   25.10
  -9   3  13   31.00    8.50
 -13  -9  -3   30.90   10.90
   9   3 -13   62.69   11.90
   9  -3  13   61.89   13.90
  -3 -13   9   39.50    9.50
  -9  -3  13   46.20    9.00
 -13  -9   3   40.80   11.20
   9   3  13   71.49   14.50
 -11   3  13  167.38   32.30
  13 -11   3  210.58   24.30
  11   3 -13  258.37   25.90
 -13 -11  -3  237.48   35.10
  11  -3  13  231.48   28.80
 -13 -11   3  225.68   35.70
  11  -3 -13  256.57   24.70
  11   3  13  245.98   27.90
  13 -11  -3  243.08   22.30
  -3 -13  11  204.58   31.60
 -11  -3  13  209.68   32.70
  -5 -13  -1   11.10    6.00
  13  -1   5   29.70   11.20
 -13  -1  -5   -6.00    9.00
 -13   1   5   -8.60   11.30
  13   1  -5   23.80    6.80
  13   1  -5   20.40    6.10
  13  -1  -5   15.40    5.40
  -5 -13   1   11.60    5.80
  -1  -5  13   12.60    4.90
 -13  -1   5   -3.30   10.80
  13   1   5   31.00   10.40
  13  -1  -5   20.50    6.50
 -13   3   5  606.84   70.89
  13   3  -5  610.74   44.50
 -13  -3  -5  630.94   62.69
  13   3  -5  642.84   44.20
  -5 -13  -3  606.54   49.50
  13  -3   5  627.34   49.20
  -5 -13   3  601.44   50.69
  -3  -5  13  625.74   48.50
  -3   5 -13  563.74   50.19
   3  -5 -13  596.64   49.00
 -13  -3   5  686.13   62.59
  13  -3  -5  561.04   44.60
  13  -5   5  497.05   41.40
  13   5  -5  491.85   36.60
   5   5 -13  458.35   45.50
  -5 -13  -5  488.85   41.00
 -13   5   5  413.36   65.39
 -13  -5  -5  472.65   51.29
  13   5  -5  539.55   36.60
  -5  -5  13  484.85   40.60
  13  -5  -5  473.95   37.10
  -5 -13   5  509.15   44.50
  -5   5 -13  431.26   42.40
   5   5  13  427.46   40.70
 -13  -5   5  530.55   52.39
   5  -5 -13  556.04   40.90
  -5 -13  -7  388.26   37.50
   7   5 -13  406.66   40.10
 -13  -7  -5  471.65   47.60
  13  -7   5  448.26   38.80
  13   7  -5  476.75   34.80
 -13  -7   5  419.36   47.70
  13  -7  -5  455.35   34.50
   7   5  13  391.86   38.70
  -5 -13   7  438.86   42.50
  -7  -5  13  414.66   37.90
   7  -5 -13  505.45   37.30
 -13  -9  -5    3.80    8.10
   9  -5  13   24.70   13.90
  13  -9   5   20.50   12.10
   9   5 -13   14.30    9.40
   9   5  13   23.90   10.60
   9  -5 -13   19.30    8.50
 -13  -9   5    9.50    7.30
  -5 -13   9    6.90    8.50
  13  -9  -5   23.10    7.20
  11  -5  13   20.40   11.90
 -13 -11  -5    7.50    8.90
  11   5 -13   29.80   10.60
  13 -11   5   13.30   12.50
  11  -5 -13   19.10    8.40
  11   5  13   28.90   12.20
  13 -11  -5   32.40    7.50
  -5 -13  11   13.30    9.40
 -11  -5  13    9.70    7.40
  13   1  -7  209.18   19.70
  13  -1   7  193.68   25.90
  -7 -13  -1  190.48   24.90
   1  -7 -13  249.48   24.60
  13  -1  -7  187.18   19.90
  -7 -13   1  167.08   24.90
  -1  -7  13  192.98   25.10
  13   1   7  234.88   26.60
  13   3  -7  174.88   17.20
  -7 -13  -3  117.79   20.40
  13  -3   7  162.38   23.60
  -3  -7  13  126.19   21.10
  13  -3  -7  150.88   17.50
  -7 -13   3  124.29   23.70
   3  -7 -13  136.49   22.50
  13   3   7  183.18   23.40
  13  -5   7  441.46   40.10
  13   5  -7  473.55   35.80
 -13  -5  -7  486.55   50.79
 -13   5   7  413.96   63.29
  -7 -13  -5  426.96   38.80
  -5  -7  13  462.75   40.50
   5   7  13  369.26   37.90
  13  -5  -7  441.16   35.20
 -13  -5   7  481.05   51.09
   5  -7 -13  515.35   38.70
  -7 -13   5  472.25   43.20
   7 -13   7  472.65   38.10
   7   7 -13  359.46   41.10
 -13  -7  -7  389.86   46.00
  13  -7   7  447.36   39.10
  13   7  -7  479.45   34.90
  -7 -13  -7  367.66   36.80
 -13   7   7  367.76   63.59
  -7  -7  13  417.36   38.60
 -13  -7   7  404.26   47.50
   7 -13  -7  458.45   32.80
   7  -7 -13  470.55   36.40
  -7 -13   7  412.06   41.80
   7   7  13  398.76   36.60
  13  -7  -7  441.56   33.90
  13  -9   7    4.10   11.60
  13   9  -7  -11.90    6.70
   9   7 -13    1.70   10.30
  -9   7  13   -0.80    7.80
   9  -7  13    2.20   11.70
  -7 -13   9   -6.30    6.70
   9  -7 -13   -1.80    7.40
  13  -9  -7   -6.00    5.80
  -9  -7  13   -9.10    5.60
 -13  -9   7   -2.80    8.50
   9   7  13    0.00    8.30
   7 -13  -9   11.70    6.30
  11  -7  13   92.19   19.00
  11   7 -13   80.49   15.50
  13 -11   7  106.59   19.00
  13 -11  -7  110.09   16.00
  11  -7 -13  123.29   18.80
   7 -13 -11  134.09   17.30
  11   7  13  132.89   19.90
 -13   1   9  973.60   90.39
 -13  -1  -9  877.81   88.59
  13   1  -9  994.30   70.09
   9  13  -1 1094.59   69.29
  -9 -13  -1 1043.00   77.29
  13  -1   9 1045.00   75.19
 -13  -1   9 1084.69   88.09
 -13   1  -9  776.52   87.29
  13  -1  -9  940.41   69.69
  -1  -9  13  905.61   76.09
  -9 -13   1 1023.60   77.79
  13   1   9 1060.19   75.29
   9  13   1  997.40   69.09
 -13  -3  -9   25.30   13.50
  -9 -13  -3   41.10    8.80
 -13   3   9   30.80   15.70
  -9 -13   3   37.30    8.90
   9 -13  -3   66.69   11.50
   3  -9 -13   58.89   11.40
 -13  -3   9   45.50   14.40
  -3  -9  13   37.60    8.80
  13   5  -9   21.70    8.00
  13  -5   9   33.00   12.60
 -13   5   9    0.90   14.30
  -9 -13   5   13.00    7.80
   5  -9 -13   17.90    9.20
  13   5   9   28.00   11.40
  13  -5  -9   16.30    6.80
  -5  -9  13    4.00    6.00
   9 -13  -5   19.70    5.70
   5   9  13   35.30   10.90
   9 -13   7  -15.00   12.50
  13  -7   9   -4.10   11.60
   7  -9 -13   -0.80    7.00
  -9 -13   7   -3.30    6.50
   9 -13  -7   -1.40    5.00
  13  -7  -9  -10.00    5.70
  -7  -9  13   -9.90    6.50
   7   9  13    7.10    8.30
   9 -13   9  173.88   27.70
  13   9  -9  163.68   22.90
   9  -9  13  177.88   27.70
  13  -9   9  178.68   27.20
   9   9  13  211.98   22.40
  -9  -9  13  188.28   28.00
   9 -13  -9  188.48   19.00
   9  -9 -13  192.38   21.80
  13  -9  -9  183.38   20.00
  13 -11   9  309.47   35.40
  11  -9  13  325.57   35.70
   9 -13  11  295.47   34.70
  11   9 -13  237.68   32.30
  13  11  -9  288.87   29.00
   9 -13 -11  352.56   27.40
  11  -9 -13  350.66   29.60
  13 -11  -9  330.97   27.50
 -13   1  11 1402.86  110.39
  11 -13   1 1297.27   94.69
 -13  -1 -11 1266.37  112.59
  11  13  -1 1458.85   94.49
  13  -1  11 1423.96  100.39
  13   1 -11 1422.56   95.89
 -11 -13  -1 1418.96  104.09
 -13  -1  11 1448.76  109.19
  -1 -11  13 1223.78  102.39
  11 -13  -1 1234.28   94.29
  13  -1 -11 1371.46   95.49
  13   1  11 1437.76  100.39
  11  13   1 1447.26   94.69
 -11 -13   1 1346.67  104.49
 -11 -13  -3  212.38   32.50
  13   3 -11  259.77   24.60
  13  -3  11  275.17   30.10
  13  -3 -11  231.58   23.80
  11 -13  -3  222.38   21.50
   3 -11 -13  291.77   27.50
  -3 -11  13  234.58   30.80
 -13  -3  11  208.38   37.10
  13   3  11  287.67   29.40
 -11 -13   3  180.98   32.50
  11 -13   5  -10.50   14.00
  13  -5  11   51.59   15.00
  13   5 -11   19.10    8.90
 -13   5  11   29.90   20.90
 -11 -13  -5    4.90    8.20
  13  -5 -11   22.30    8.00
 -13  -5  11   14.00   10.30
  13   5  11   40.60   12.10
  -5 -11  13    0.10    8.00
  11 -13  -5   15.70    6.00
 -13   7  11   67.99   20.20
  11 -13   7  102.49   19.30
  13   7 -11   85.39   14.60
  13  -7  11  119.89   24.80
  11 -13  -7  119.39   14.30
  13  -7 -11  106.79   17.70
   7 -11 -13  137.49   18.60
  13   9 -11  310.07   32.00
  11 -13   9  315.67   35.60
   9 -11  13  300.77   36.00
  13  -9  11  355.26   36.40
  11 -13  -9  312.17   27.00
  13  -9 -11  336.07   28.70
   9 -11 -13  322.17   28.90
  13  11 -11  295.57   31.50
  11 -13  11  361.86   39.00
  13 -11  11  374.86   38.40
  11 -11  13  325.07   37.90
  13 -11 -11  356.86   29.90
  11 -11 -13  365.76   30.60
  11 -13 -11  357.76   29.80
  13  -1  13  429.86   39.10
  13  13  -1  424.16   31.50
 -13   1  13  356.26   49.90
  13   1 -13  375.76   34.10
  13 -13   1  404.86   32.80
  13  -1 -13  386.86   33.80
 -13  -1  13  335.77   47.00
  13 -13  -1  368.06   31.70
  13   1  13  414.66   38.80
  13  13   1  428.06   32.00
 -13   3  13    1.60   11.80
  13   3 -13   17.70    9.40
  13 -13   3   22.10    8.10
  13  -3  13   26.50   13.70
  13  -3 -13   15.40    8.50
  13 -13  -3   28.20    7.30
  13   3  13   17.40   12.10
  13  13   3   16.60    8.50
 -13   5  13   19.50   19.00
  13  -5  13   63.79   16.70
  13   5 -13   45.90   11.70
  13 -13   5   44.20   14.90
  13  -5 -13   35.00   10.10
   5 -13 -13   57.69   11.70
  13 -13  -5   56.59    8.90
  13   5  13   76.59   15.90
  13  -7  13   17.00   13.60
  13   7 -13    1.50    9.80
  13 -13   7    6.10   12.70
  13  -7 -13    4.10    7.30
   7 -13 -13   12.30    7.50
  13 -13  -7   10.70    6.10
  13   7  13   20.60   10.10
  13   9 -13   17.50   10.90
   9 -13  13   39.60   16.90
  13  -9  13   47.40   16.10
  13 -13   9   61.49   16.80
  13  -9 -13   34.90    9.40
  13 -13  -9   37.60    8.30
   9 -13 -13   45.80    9.00
  13 -13  11   98.59   20.80
  11 -13  13   86.89   20.40
  13 -11  13   97.29   21.20
  11 -13 -13   94.49   17.00
  13 -11 -13   77.09   12.40
  13 -13 -11   84.69   16.00
  13 -13  13   30.70   18.60
  13 -13 -13   11.20    7.90
 -14   0   0 3130.69  226.58
   0 -14   0 3056.99  211.58
  14   0   0 2973.50  205.08
   2   0 -14  297.27   34.30
  14  -2   0  280.37   25.30
 -14   2   0  285.67   53.99
   0 -14   2  299.77   31.60
  14   4   0   44.10    7.50
   0 -14   4   34.20    9.20
   4   0 -14   35.70   12.70
  14  -4   0   42.10    8.80
 -14  -4   0   17.60   11.60
 -14  -6   0  -12.40    8.50
   6   0 -14    5.70   10.10
   6   0  14    4.00   10.60
  14  -6   0   -1.60    7.00
   0 -14   6    2.40    6.00
 -14  -8   0  444.36   48.30
   0 -14   8  355.66   41.20
   8   0  14  399.26   37.80
  14  -8   0  410.36   33.30
   8   0 -14  405.96   36.10
  -8   0  14  418.46   35.60
 -14 -10   0  697.53   63.09
  14  10   0  685.83   49.00
  10   0 -14  654.13   51.69
  10   0  14  660.63   55.19
  14 -10   0  651.53   49.80
 -12   0  14  486.55   52.69
  12   0  14  538.15   46.90
  12   0 -14  503.65   42.70
  14  12   0  566.24   40.20
  14 -12   0  533.45   41.10
  14   0  -2  289.57   25.30
 -14   0  -2  269.07   48.00
  14   0   2  269.27   26.10
  14   0  -2  333.17   24.70
 -14   0   2  319.27   51.59
  -2 -14   0  309.27   32.50
  14  -2   2   26.30    8.20
  14   2  -2   26.90    6.60
 -14  -2  -2   12.90   11.10
 -14   2   2   13.10   15.50
  -2 -14  -2   19.30    6.60
  14   2  -2   30.20    7.80
  -2 -14   2   17.60    7.00
   2  -2 -14   33.80   11.70
 -14  -2   2   -2.50   11.70
  14  -2  -2   33.50    6.60
  14  -2  -2   27.00    6.90
 -14   2  -2   11.50   13.70
  14   2   2   23.70    7.20
  14   4  -2  521.25   39.30
  -2 -14  -4  522.25   45.30
  14   4  -2  527.85   39.60
 -14  -4  -2  610.14   59.79
   4   2 -14  514.35   48.00
  14  -4   2  443.76   40.50
  14  -4  -2  518.05   38.50
  14  -4  -2  527.05   40.30
   4  -2 -14  528.25   45.60
  -2 -14   4  529.25   47.30
  14   4   2  495.65   41.10
  -4  -2  14  567.84   42.30
   4   2  14  617.44   45.40
 -14  -4   2  611.94   60.09
  14   6  -2  271.37   22.50
  14   6  -2  270.17   23.20
  14  -6   2  216.88   24.90
   6   2 -14  255.07   31.60
 -14  -6  -2  248.88   41.00
   6   2  14  289.07   29.70
  14  -6  -2  234.18   21.00
  14  -6  -2  279.57   24.70
  -6  -2  14  257.57   26.90
  -2 -14   6  263.87   32.00
   6  -2 -14  275.57   28.80
 -14  -6   2  280.57   41.50
  14  -8   2    4.00    7.80
  14   8  -2   10.30    7.20
   8   2 -14    1.60    9.00
   8  -2  14    9.60   11.60
 -14  -8  -2    2.50    8.60
  -8   2  14   -1.20    4.60
  -2 -14   8    0.40    6.80
  14  -8  -2   15.60    7.50
   8  -2 -14   19.30    9.00
 -14  -8   2    2.60    9.70
   8   2  14    8.90   10.90
  14 -10   2   86.29   12.90
  14  10  -2  103.29   13.90
  10  -2  14   60.89   15.10
  10   2 -14   80.29   13.90
  10  -2 -14   91.89   13.80
  10   2  14  103.19   19.60
  14 -10  -2  107.79   16.40
  14 -12   2   42.10   10.50
  14  12  -2   40.50    8.80
  12  -2  14   64.59   16.90
  12   2 -14   33.80   10.20
  12   2  14   54.59   15.20
  12  -2 -14   28.10    9.80
  14  12   2   42.20    9.30
 -12   2 -14   28.90   22.20
  14 -12  -2   49.30    9.20
 -12  -2  14   50.09   11.70
  14   0  -4   32.90    7.30
 -14   0  -4   26.80   15.40
 -14   0   4    3.30   13.60
  -4 -14   0   21.80    7.10
  -4 -14  -2  577.44   46.40
  14   2  -4  579.04   39.80
 -14  -2  -4  466.25   59.99
  14   2  -4  546.05   39.90
 -14   2   4  493.05   69.69
  14  -2   4  588.64   44.30
 -14  -2   4  590.74   65.69
  -2  -4  14  523.65   43.20
  14   2   4  432.66   40.40
   2  -4 -14  487.85   45.30
  -4 -14   2  534.05   46.90
   2   4  14  622.24   44.80
  14  -2  -4  511.25   40.30
  14  -2  -4  556.84   39.10
  14   4  -4 1476.05   98.99
  14   4  -4 1514.15   98.89
 -14  -4  -4 1456.15  116.39
  -4 -14  -4 1479.65  104.69
   4   4 -14 1223.78  104.29
  14  -4   4 1525.85  102.79
 -14   4   4 1483.05  128.79
  -4 -14   4 1399.76  106.59
 -14  -4   4 1643.44  118.69
  -4  -4  14 1485.95  102.69
  -4   4 -14 1385.06  103.59
   4  -4 -14 1463.85  102.59
   4   4  14 1430.56  102.99
  14  -4  -4 1479.05   97.99
  14  -4  -4 1428.16   99.19
  14   4   4 1228.68   98.69
  14   6  -4 1296.67   88.29
   6   4 -14 1145.79   93.39
  -4 -14  -6 1227.38   93.39
  14  -6   4 1312.97   92.19
  14   6  -4 1303.87   88.59
 -14  -6  -4 1408.36  104.99
  14  -6  -4 1274.57   88.89
  -6   4 -14 1164.38   93.69
   6  -4 -14 1302.47   91.49
  -4 -14   6 1257.57   96.99
  -6  -4  14 1328.47   92.89
   6   4  14 1257.07   93.19
 -14  -6   4 1390.66  105.19
  14   8  -4  419.56   31.90
  14   8  -4  412.66   32.60
   8  -4  14  409.06   38.80
  14  -8   4  411.86   36.70
   8   4 -14  403.06   38.90
 -14  -8  -4  439.16   48.80
  -8  -4  14  427.86   37.60
 -14  -8   4  386.26   47.40
   8   4  14  376.16   37.60
   8  -4 -14  415.16   35.70
  -4 -14   8  383.16   41.30
  14  -8  -4  410.86   32.90
  10   4 -14   24.90   10.70
  14 -10   4   49.00   13.10
  10  -4  14   32.40   12.30
  10   4  14   42.60   13.60
  14 -10  -4   41.80    8.60
 -10  -4  14   41.30    9.00
  10  -4 -14   23.10    9.40
  12   4 -14   72.69   13.30
  14 -12   4   91.99   16.80
  14 -12   4   79.89   12.30
  12  -4  14   65.69   14.50
 -12  -4  14   52.09   12.60
  12  -4 -14   84.29   13.20
  14 -12  -4  101.99   14.90
  12   4  14  110.79   20.80
  14   0   6    2.60   10.40
  14   0  -6    3.20    5.70
 -14   0  -6  -19.10   11.80
  -6 -14   0   -5.10    4.70
 -14   0   6  -16.20   12.70
  14  -2   6  314.67   29.90
  14   2  -6  288.67   24.30
  -6 -14  -2  247.68   29.00
 -14  -2   6  269.37   49.00
  -6 -14   2  253.17   30.30
   2  -6 -14  244.68   29.30
  14  -2  -6  267.57   24.40
  14   2   6  314.47   30.40
  -2  -6  14  272.57   28.60
  14  -4   6 1330.87   93.89
 -14   4   6 1276.77  118.89
  -6 -14  -4 1255.37   94.89
  14   4  -6 1319.37   89.69
 -14  -4  -6 1404.96  108.79
  14  -4  -6 1261.47   89.69
 -14  -4   6 1467.05  108.69
   4   6  14 1204.98   93.39
   4  -6 -14 1276.67   92.79
  -6 -14   4 1234.58   97.29
  -4  -6  14 1264.67   94.09
 -14  -6  -6 1752.52  120.19
  14  -6   6 1530.05  106.59
 -14   6   6 1320.37  129.59
  -6 -14  -6 1526.65  107.49
  14   6  -6 1567.54  102.69
   6   6 -14 1270.67  107.69
  -6  -6  14 1435.46  107.49
 -14  -6   6 1710.73  120.49
  14  -6  -6 1555.04  102.69
  14   6   6 1246.48  101.89
   6  -6 -14 1542.35  105.09
  -6 -14   6 1485.75  111.09
   6   6  14 1426.16  106.29
   8   6 -14  539.65   48.80
 -14  -8  -6  682.73   59.79
  14  -8   6  562.84   46.50
  -6 -14  -8  453.55   45.90
   8  -6  14  582.24   48.60
  14   8  -6  578.34   42.50
  14  -8  -6  577.74   42.30
   8   6  14  557.34   46.30
 -14  -8   6  586.94   57.59
   8  -6 -14  586.64   44.90
  -6 -14   8  509.95   51.49
  -8  -6  14  500.75   48.60
  14 -10   6  109.79   21.90
  10  -6  14  104.19   19.10
  14  10  -6  106.49   17.20
  10   6 -14   72.89   15.20
  14 -10  -6  123.39   16.10
  10  -6 -14   98.99   18.90
  10   6  14  115.39   19.80
  14 -12   6   35.30   13.80
  12   6 -14   59.09   13.80
  12  -6  14   64.59   17.80
  12  -6 -14   48.30   10.90
  12   6  14   66.79   14.50
   6 -14 -12   60.49   12.70
  14 -12  -6   52.79    9.30
 -14   0  -8  305.77   52.09
 -14   0   8  330.47   58.39
   8 -14   0  336.77   29.10
  14   0   8  455.55   37.40
  -8 -14   0  394.76   38.70
  14   0  -8  403.06   30.80
  -8 -14  -2    0.60    6.10
  14   2  -8    2.10    6.20
 -14   2   8  -13.90   15.10
  14  -2   8   19.60   11.90
   8 -14   2   -2.30    5.70
  -8 -14   2   11.40    6.40
  14   2   8   15.80   10.80
   8 -14  -2    8.90    5.70
  14  -2  -8    6.50    6.30
  -2  -8  14    2.40    5.10
 -14  -4  -8  389.16   52.39
  14   4  -8  410.06   31.50
  14  -4   8  417.26   36.70
  -8 -14  -4  392.06   36.90
 -14   4   8  296.57   63.39
 -14  -4   8  357.36   50.59
   4  -8 -14  350.56   34.50
  -8 -14   4  397.66   40.10
  -4  -8  14  370.06   36.40
   4   8  14  351.06   33.70
   8 -14  -4  353.96   28.90
  14  -4  -8  385.96   31.10
 -14   6   8  429.46   72.89
   8 -14   6  542.45   47.80
  -8 -14  -6  488.45   46.30
  14  -6   8  579.44   46.90
  14   6  -8  595.34   42.40
 -14  -6   8  494.45   57.99
   8 -14  -6  556.64   39.70
  -6  -8  14  457.85   47.50
   6  -8 -14  594.34   44.30
   6   8  14  530.95   43.70
  14  -6  -8  584.84   41.60
  -8 -14   6  522.35   50.79
  14  -8   8  154.98   25.20
   8  -8  14  160.78   26.60
   8 -14   8  154.18   25.60
  14   8  -8  113.39   19.70
   8  -8 -14  160.98   22.00
   8   8  14  166.28   21.30
   8 -14  -8  148.29   17.80
  14  -8  -8  179.08   19.10
  14  10  -8   17.60    8.60
  14 -10   8   21.20   14.10
   8 -14  10   27.60   14.80
  10   8 -14    8.20   10.90
  10  -8  14   16.20   14.60
  10   8  14   45.90   12.30
  10  -8 -14   19.00    9.10
   8 -14 -10   28.70    7.50
  14 -10  -8   20.40    6.90
   8 -14  12  -11.10   13.40
  12   8 -14    0.40    9.60
  12  -8  14   21.20   14.90
  14 -12   8  -10.50   12.50
  14 -12  -8   -4.20    5.80
  12   8  14   23.50   11.60
  12  -8 -14   -2.60    7.80
 -14   0  10  785.02   71.79
 -10 -14   0  642.34   58.29
  14   0 -10  650.93   49.99
  10  14   0  729.13   48.90
  14   0  10  699.43   55.29
  10 -14   0  600.14   48.70
  10 -14   2   54.59    9.70
 -14  -2 -10   25.60   16.00
 -10 -14  -2   31.20    9.40
 -14   2  10   24.80   17.30
  14   2 -10   78.39   11.00
  14  -2 -10   73.89   10.20
 -14  -2  10   29.50   14.90
  -2 -10  14   47.40    9.70
 -10 -14   2   53.69   12.30
  10  14   2   75.99    9.80
 -14   2 -10   39.80   18.30
 -10 -14  -4   12.40    9.10
 -14   4  10   -3.50   20.00
  14   4 -10   35.00    8.90
 -14  -4 -10   17.20   14.00
  14   4  10   51.29   15.20
  -4 -10  14   14.60    7.20
   4 -10 -14   33.60    9.70
  14  -4 -10   19.30    7.40
  14  -6  10  126.99   23.70
  10 -14   6   65.19   20.40
  14   6 -10  106.59   19.00
  10 -14  -6  117.69   13.60
   6 -10 -14   80.29   13.30
  14  -6 -10  110.79   16.50
   8 -10  14   14.80   14.40
  14  -8  10   27.00   13.70
  14   8 -10   19.70    9.70
 -14   8  10   14.20   22.20
  10 -14   8   27.00   15.70
   8 -10 -14   36.90    9.40
  10 -14  -8   21.30    6.70
  14  -8 -10   32.20    8.70
  10 -10  14  151.98   28.70
  10 -14  10  169.88   28.20
  14  10 -10  105.59   21.10
  14 -10  10  169.38   26.90
  10 -14 -10  162.78   18.00
  10 -10 -14  146.69   20.70
  14 -10 -10  160.18   19.20
  12 -10  14   76.39   18.70
  14 -12  10   68.49   18.20
  10 -14  12   87.29   20.00
  10 -14 -12   80.79   14.90
  14 -12 -10   52.39    9.60
  12 -10 -14   54.59   11.10
  12  14   0  596.64   41.70
  12 -14   0  507.85   41.70
 -14   0  12  666.03   63.29
  14   0  12  551.34   48.10
  14   0 -12  516.35   43.30
  12 -14   2   44.00    9.10
  14   2 -12   38.10    9.60
  14  -2  12   50.39   14.60
 -14  -2  12   20.50   14.00
  12 -14  -2   42.80    8.40
  14   2  12   60.89   15.80
  14  -2 -12   33.10    9.00
  12  14   2   43.30    9.00
  12 -14   4   77.99   12.30
  14  -4  12  123.69   23.60
 -12 -14  -4   40.00   16.40
  14   4 -12   71.09   12.70
  12 -14  -4  102.89   13.60
   4 -12 -14  131.79   21.60
  14  -4 -12   75.59   11.80
  12 -14   6   45.70   17.10
  14   6 -12   46.30   12.50
  14  -6  12   74.19   17.20
  14  -6 -12   62.99   11.40
   6 -12 -14  105.39   17.90
  12 -14  -6   67.89   12.60
  14   6  12   79.89   15.70
  14  -8  12    6.30   14.10
  14   8 -12    6.50    9.50
   8 -12  14  -23.10   13.30
  12 -14   8   -2.20   13.40
   8 -12 -14    3.60    7.40
  14  -8 -12   -4.00    6.80
  12 -14  -8   -4.40    5.90
  12 -14  10   66.39   19.60
  14 -10  12   67.79   18.60
  14  10 -12   37.60   12.50
  10 -12  14   70.89   20.00
  10 -12 -14   56.69   10.60
  14 -10 -12   46.90    9.80
  12 -14 -10   52.79    9.00
  12 -12  14   40.30   17.80
  12 -14  12   39.40   18.70
  14 -12  12   28.90   16.90
  12 -14 -12   25.70    8.50
  14 -12 -12   26.00    9.10
  12 -12 -14   22.10    8.90
  14 -14   0  769.02   57.99
  14   0 -14  708.63   59.49
  14   0  14  820.62   64.49
  14  14   0  891.51   57.79
  14   2 -14   24.80   10.00
  14 -14   2   31.50    9.80
  14  -2  14   37.90   14.50
  14  -2 -14   21.00    9.40
  14 -14  -2   35.30    8.40
  14   2  14   43.40   14.50
  14  14   2   29.40    8.60
  14   4 -14  145.29   24.60
  14 -14   4  190.28   23.30
  14  -4  14  221.48   28.80
  14  -4 -14  167.48   22.80
  14 -14  -4  194.78   19.50
  14   4  14  201.28   26.00
  14  14   4  179.28   19.50
  14  -6  14  260.17   32.80
  14   6 -14  188.78   29.00
  14 -14   6  249.08   27.20
  14  -6 -14  220.58   26.20
   6 -14 -14  268.67   29.80
  14 -14  -6  242.08   22.80
  14   6  14  304.17   29.50
  14   8 -14   32.80   12.20
   8 -14  14   19.80   17.40
  14  -8  14   45.40   17.00
  14 -14   8   36.80   15.60
  14  -8 -14   28.20    9.90
  14 -14  -8   29.90    7.90
   8 -14 -14   37.50   10.00
  14  10 -14   -8.70   11.70
  10 -14  14    6.00   16.60
  14 -10  14   28.30   17.00
  14 -14  10  -22.10   13.70
  14 -10 -14   -6.60    8.00
  14 -14 -10   -9.40    5.80
  10 -14 -14    6.60    8.10
  12 -14  14   10.20   17.70
  14 -12  14    0.50   16.30
  14 -14  12   -6.60   15.60
  14 -12 -14    0.80    7.80
  14 -14 -12  -11.00    6.60
  14 -14  14   35.70   17.80
  14 -14 -14   26.40    9.00
 -15  -1  -1  704.83   76.19
  15  -1   1  651.63   49.99
  15   1  -1  700.03   49.60
 -15   1   1  775.42   81.09
  -1 -15  -1  632.44   55.99
  -1 -15   1  703.23   57.09
  15  -1  -1  686.23   49.70
 -15  -1   1  722.63   77.29
 -15   1  -1  622.84   75.99
  15   1   1  675.23   49.70
  15  -3   1   33.10    8.60
   3   1 -15   31.90   14.00
 -15   3   1   19.90   15.80
 -15  -3  -1   30.70   15.00
  15   3  -1   38.30    7.80
   3  -1 -15   22.10   12.50
  15  -3  -1   50.29    7.70
  15  -3  -1   47.10    8.90
  -1 -15   3   19.10    7.80
 -15  -3   1   25.30   15.80
 -15   3  -1    8.10   15.90
  15   3   1   33.70    7.50
  15  -5   1  603.14   47.10
  15   5  -1  617.64   46.10
  15   5  -1  624.94   45.70
   5   1 -15  570.14   51.89
 -15  -5  -1  701.03   67.19
  15  -5  -1  612.54   46.70
  15  -5  -1  604.84   44.90
  -5  -1  15  685.83   47.90
  -1 -15   5  552.54   54.09
   5  -1 -15  612.44   51.29
  15   5   1  605.34   45.70
 -15  -5   1  696.33   67.29
   5   1  15  687.93   51.79
  15  -7   1    2.20    7.40
   7  -1  15    8.80   11.70
  15   7  -1   -2.90    5.80
  15   7  -1   -0.50    6.30
   7   1 -15  -12.50    8.30
  15  -7  -1   -5.50    4.80
  15  -7  -1    4.80    7.20
  -1 -15   7    3.90    6.40
   7  -1 -15   -7.60    8.70
   7   1  15    4.40   10.00
   9  -1  15   69.79   14.50
  15   9  -1  101.69   14.00
  15  -9   1   74.39    9.70
  15  -9   1  103.79   17.70
   9   1 -15   57.49   12.40
  15  -9  -1   98.89   16.90
   9   1  15   98.69   19.90
   9  -1 -15   63.19   12.30
  15 -11   1  175.68   21.50
  15  11  -1  177.38   18.60
  11  -1  15  156.68   26.80
 -11  -1  15  228.08   30.10
  15 -11  -1  153.68   20.10
  11  -1 -15  124.69   22.70
  15  11   1  170.48   18.90
  11   1  15  168.88   27.10
  15  13  -1  212.88   21.40
  13  -1  15  228.88   29.70
  13   1 -15  188.18   25.90
  15 -13   1  222.98   24.00
  13   1  15  247.78   30.10
  15 -13  -1  229.18   23.20
  13  -1 -15  189.38   25.40
  15  13   1  249.28   22.10
 -15  -1  -3    1.60   12.70
  15  -1   3   34.90    8.70
  15   1  -3   30.20    7.30
 -15   1   3    5.50   15.00
  -3 -15  -1   20.30    7.60
 -15   1  -3   30.40   16.80
  -3 -15   1   22.10    8.20
  15  -1  -3   47.20    7.80
  15   1   3   27.30    7.90
  15  -1  -3   44.10    8.10
 -15  -1   3    3.80   15.00
 -15  -3  -3  495.95   62.49
  15   3  -3  536.75   38.20
  -3 -15  -3  513.25   45.00
  15   3  -3  518.75   38.20
  15  -3   3  438.96   39.20
 -15   3   3  458.65   71.29
 -15  -3   3  536.75   65.79
  15  -3  -3  513.05   39.10
  15  -3  -3  525.25   37.30
   3  -3 -15  417.96   44.10
   3   3  15  555.34   43.20
  -3 -15   3  487.25   46.30
  -3  -3  15  583.74   41.50
  15   3   3  489.75   38.50
  15   5  -3 1773.72  115.39
 -15  -5  -3 1907.01  136.49
   5   3 -15 1422.26  119.99
 -15   5   3 1521.65  144.69
  15  -5   3 1472.25  116.09
  15   5  -3 1759.12  115.49
   5  -3 -15 1655.63  119.09
  -3 -15   5 1667.93  124.59
  15  -5  -3 1796.12  114.59
  15  -5  -3 1695.53  115.89
   5   3  15 1745.83  120.49
 -15  -5   3 1887.71  136.09
  15   5   3 1603.94  115.29
  -5  -3  15 1742.23  119.29
   7   3 -15  409.06   42.10
  15  -7   3  446.26   38.20
  15   7  -3  495.15   36.20
  15   7  -3  512.05   36.50
 -15  -7  -3  462.65   56.49
   7  -3  15  513.55   44.00
  15  -7  -3  495.05   37.40
 -15  -7   3  509.65   56.09
  -3 -15   7  447.76   46.40
   7   3  15  480.25   42.20
   7  -3 -15  483.55   40.80
  15   7   3  429.96   36.00
  15   9  -3   74.79   10.10
  15  -9   3   57.59   11.60
   9  -3  15   60.09   17.20
   9   3 -15   51.79   13.50
  15  -9  -3   62.49   10.30
  -9  -3  15  102.59   21.50
   9   3  15   53.49   14.70
   9  -3 -15   51.89   11.70
  11  -3  15   15.70   14.50
  11   3 -15    6.70   10.10
  15 -11   3    8.00    8.40
  11   3  15    7.30   11.70
  15 -11  -3   13.10    7.50
  11  -3 -15    4.20    8.90
  15 -13   3   55.99   11.80
  13   3 -15   41.10   12.40
  13  -3 -15   34.60   10.30
  13   3  15   73.79   16.00
  15  13   3   54.49   10.30
  15 -13  -3   47.00    9.30
 -15  -1  -5  548.65   71.59
  -5 -15  -1  619.04   54.49
  15   1  -5  709.73   47.60
  15   1  -5  645.34   48.00
  15  -1   5  740.93   52.99
 -15   1   5  686.23   83.09
 -15   1  -5  534.55   71.89
 -15  -1   5  769.92   81.09
   1   5  15  710.23   52.09
  -5 -15   1  587.94   55.09
  15  -1  -5  650.13   48.20
 -15   3   5 1790.12  149.69
 -15  -3  -5 1636.64  137.79
  15  -3   5 1833.32  121.09
  15   3  -5 1744.83  116.99
  15   3  -5 1882.71  116.89
  -5 -15  -3 1681.13  123.29
 -15  -3   5 1940.31  141.89
   3  -5 -15 1448.66  120.09
   3   5  15 1731.63  121.19
  -3  -5  15 1787.72  121.89
  -5 -15   3 1626.94  124.79
  15  -3  -5 1719.73  117.09
  15   3   5 1455.65  116.59
 -15  -5  -5 3387.06  220.78
  15   5  -5 3065.99  199.58
  -5 -15  -5 2838.92  205.38
 -15   5   5 2876.51  229.18
  15  -5   5 3024.90  203.18
   5  -5 -15 2844.82  202.18
  15  -5  -5 2922.61  199.58
  -5 -15   5 2720.53  207.68
   5   5  15 2866.11  203.68
 -15  -5   5 3368.86  220.18
  15   5   5 2659.23  199.08
  -5  -5  15 3003.50  204.18
   7  -5  15 1905.11  130.89
 -15  -7  -5 2002.20  144.29
  15  -7   5 1811.42  128.09
  15   7  -5 1895.91  124.69
  15   7   5 1613.84  125.49
   7  -5 -15 1743.63  126.99
   7   5  15 1691.03  128.89
  15  -7  -5 1826.52  124.79
 -15  -7   5 2028.20  143.89
  -5 -15   7 1690.13  133.99
  -7  -5  15 1887.81  129.79
  15  -9   5  636.44   49.40
   9  -5  15  602.74   51.99
   9   5 -15  539.75   50.09
  15   9  -5  569.14   45.00
 -15  -9  -5  606.34   65.09
   9   5  15  606.84   49.99
   9  -5 -15  592.24   47.90
  -9  -5  15  609.84   53.19
  15  -9  -5  634.84   45.40
  11   5 -15  246.68   31.20
  11  -5  15  290.47   34.20
  15 -11   5  287.27   29.40
  11  -5 -15  278.47   29.20
  11   5  15  307.87   31.40
  15 -11  -5  304.47   26.10
  13  -5  15  374.96   39.40
  13   5 -15  298.67   35.40
  15 -13   5  375.16   33.80
  13  -5 -15  347.07   33.50
  13   5  15  418.26   36.90
  15 -13  -5  377.86   30.60
  15   1  -7   -2.60    5.50
 -15   1   7  -10.00   17.50
  15  -1   7   -3.10   10.10
   7 -15   1   -0.30    5.90
  15   1   7    1.80   10.30
 -15   1  -7  -19.00   13.10
   7 -15  -1   -3.70    6.40
  15  -1  -7   -3.80    5.70
  -7 -15   1   -9.50    6.50
  15  -3   7  513.35   40.40
 -15   3   7  347.07   72.39
  15   3  -7  501.65   35.00
 -15  -3  -7  399.36   61.39
  -7 -15  -3  412.66   41.80
 -15  -3   7  404.66   59.49
  -7 -15   3  441.16   43.70
   3   7  15  441.16   39.90
  15  -3  -7  462.15   35.20
   3  -7 -15  366.26   38.90
  15   5  -7 1844.82  121.79
  -7 -15  -5 1695.83  127.49
  15  -5   7 1806.82  125.69
 -15   5   7 1756.82  150.68
 -15  -5   7 2096.19  143.99
   5  -7 -15 1660.13  123.79
  -5  -7  15 1737.93  127.59
  -7 -15   5 1664.13  130.39
   5   7  15 1721.43  125.19
  15  -5  -7 1788.02  121.69
 -15  -7  -7 1426.16  108.89
  -7 -15  -7 1135.29   93.79
 -15   7   7 1145.49  118.49
  15   7  -7 1363.96   88.89
  15  -7   7 1261.57   92.49
   7 -15   7 1233.08   92.19
  -7  -7  15 1234.78   95.29
   7   7  15 1217.58   91.89
  15  -7  -7 1321.77   88.39
   7  -7 -15 1266.67   90.69
  15  -9   7  168.68   26.00
   7 -15   9  186.38   26.80
  15   9  -7  188.58   20.90
   9  -7  15  187.98   28.40
   9  -7 -15  183.68   24.10
  15  -9  -7  209.48   21.00
   9   7  15  197.08   23.80
  15 -11   7    6.80   12.40
   7 -15  11   16.60   16.00
  11  -7  15    9.40   11.50
  11   7 -15    5.70   11.30
  11  -7 -15   14.10    9.30
  15 -11  -7   19.30    7.20
  11   7  15   29.20   10.60
   7 -15  13  136.29   24.20
  15 -13   7  145.79   23.80
  13  -7  15  155.88   28.60
  15 -13  -7  144.69   17.90
  13   7  15  191.28   24.40
  13  -7 -15  142.59   21.90
  15   1  -9   70.19   10.50
   9 -15   1   68.99   13.10
  15  -1   9   79.09   15.60
 -15   1   9   38.20   19.70
   9 -15  -1   71.89    9.20
 -15   1  -9   41.50   21.60
   9  15   1   98.69   11.10
 -15  -1   9   29.50   16.60
  15  -1  -9   57.29    9.40
  15   1   9   93.39   17.40
 -15  -3  -9   34.10   19.90
 -15   3   9   56.59   21.80
   9 -15   3   47.20    9.10
  15  -3   9   67.39   14.90
  15   3  -9   54.09    9.40
  -3  -9  15   33.30    9.70
   9 -15  -3   46.90    7.50
  15   3   9   74.09   15.20
   9  15   3   45.70    9.60
   3  -9 -15   53.99   11.40
  15  -3  -9   50.99    9.70
  -9 -15  -5  507.55   52.39
 -15  -5  -9  523.15   69.89
  15   5  -9  637.34   46.00
  15  -5   9  650.53   50.69
 -15   5   9  514.15   81.69
  15  -5  -9  634.54   45.30
   9 -15  -5  583.94   43.20
  -5  -9  15  619.34   52.69
   5  -9 -15  537.75   47.20
   5   9  15  639.24   48.10
  15   7  -9  165.48   21.70
   9 -15   7  175.28   25.80
  15  -7   9  178.68   26.50
   9 -15  -7  172.78   18.30
   7  -9 -15  167.48   22.90
   7   9  15  194.08   21.70
  -7  -9  15  188.38   29.40
  15  -7  -9  192.08   20.70
  15  -9   9    9.00   13.30
  15   9  -9   19.20    9.00
   9  -9  15   17.70   15.60
   9 -15   9   -0.30   14.00
   9   9  15   21.70   10.30
   9 -15  -9   17.70    7.10
   9  -9 -15   18.20    9.30
  15  -9  -9   19.20    7.70
  15 -11   9   32.60   15.70
  11  -9  15   48.70   17.80
   9 -15  11   35.60   16.90
  11   9 -15   25.90   13.80
  11  -9 -15   26.90    9.90
   9 -15 -11   38.00    9.30
  15 -11  -9   52.09    9.90
   9 -15  13  -11.60   15.90
  15 -13   9  -18.70   12.70
  13  -9  15   21.70   15.80
  13   9 -15   -9.40   11.80
   9 -15 -13  -11.50    7.50
  15 -13  -9   -2.70    6.60
  13  -9 -15   -4.00    7.80
  15   1 -11  141.09   19.50
  15  -1  11  168.78   24.70
  11 -15   1  128.59   17.70
  11 -15  -1  135.89   16.80
  15   1  11  187.28   24.90
  11  15   1  148.69   16.30
  15  -1 -11  141.99   19.40
 -15   3  11   66.09   20.10
  11 -15   3    6.40    7.10
  15  -3  11   29.60   13.70
 -15   3 -11   27.60   17.50
  15   3  11   21.90   11.60
  11 -15  -3    9.50    5.80
  15   5 -11  263.97   28.40
  15  -5  11  319.07   33.30
  11 -15  -5  280.77   23.80
   5 -11 -15  249.78   29.00
  15   5  11  353.46   32.60
  15  -5 -11  261.87   27.20
  15  -7  11   22.80   14.40
  11 -15   7    5.30   15.70
  11 -15  -7   20.70    6.60
  15  -7 -11   18.60    8.70
   9 -11  15   47.90   17.80
  15   9 -11   44.70   11.30
  11 -15   9   52.29   18.00
  15  -9  11   47.70   16.50
  11 -15  -9   42.60    7.80
   9 -11 -15   38.50   10.10
  15  -9 -11   38.60    8.90
  11 -15  11   75.49   19.40
  15 -11  11   51.69   18.20
  11 -11  15   66.19   20.50
  15  11 -11   41.10   10.40
  11 -15 -11   55.49    9.80
  11 -11 -15   42.10   10.90
  15 -11 -11   55.19   10.40
  13 -11  15   17.40   17.80
  11 -15  13   31.00   18.30
  15 -13  11  -17.80   14.30
  15 -13 -11    1.00    6.70
  11 -15 -13   -4.80    6.80
  13 -11 -15  -10.40    7.30
  15   1 -13  208.88   24.20
  13 -15   1  199.98   22.30
  15  -1  13  233.38   29.20
  13 -15  -1  216.68   21.50
  15  -1 -13  181.48   23.70
  15   1  13  243.38   28.80
  13  15   1  230.28   20.70
  13 -15   3   50.99   10.10
  15   3 -13   40.10   11.20
  15  -3  13   46.30   15.00
  13  15   3   54.99    9.50
  15  -3 -13   33.50   10.30
  13 -15  -3   40.20    8.00
  15   3  13   70.09   16.00
  15  -5  13  380.36   38.30
  13 -15   5  343.87   32.40
  15   5 -13  327.57   33.40
  13  15   5  398.46   30.40
  13 -15  -5  345.47   29.20
  15   5  13  417.26   36.70
   5 -13 -15  328.27   33.70
  15  -5 -13  365.16   32.50
   7 -13  15  149.69   26.50
  15  -7  13  177.38   28.60
  15   7 -13  141.99   24.10
  15  -7 -13  150.08   21.20
   7 -13 -15  140.19   22.20
  15  -9  13   18.00   14.80
  13 -15   9  -23.20   14.10
  15   9 -13   -3.30    9.30
   9 -13  15    5.60   16.20
  13 -15  -9   -2.40    6.30
  15  -9 -13   -7.70    7.60
   9 -13 -15    3.00    8.10
  13 -15  11  -11.00   15.60
  11 -13  15    3.50   17.00
  15 -11  13   -5.30   14.60
  11 -13 -15   -6.70    7.30
  15 -11 -13    5.60    8.00
  13 -15 -11    3.60    6.80
  13 -13  15   10.60   18.20
  13 -15  13    7.80   16.80
  15 -13  13  -17.80   14.90
  13 -15 -13   -4.00    6.80
  15 -13 -13   -7.70    6.90
  13 -13 -15   -2.80    7.30
  15   1 -15    3.50    8.80
  15 -15   1    9.80    8.50
  15  -1  15   23.40   14.00
  15  -1 -15   -1.40    8.80
  15 -15  -1   18.60    8.20
  15   1  15   13.20   13.60
  15  15   1    7.20    7.50
  15 -15   3  543.75   42.40
  15  -3  15  542.35   49.10
  15  -3 -15  437.26   42.90
  15 -15  -3  526.95   40.30
  15   3  15  530.25   47.10
  15  15   3  567.54   40.70
  15 -15   5 1571.34  109.39
  15  -5  15 1526.45  114.69
  15  -5 -15 1465.05  109.69
  15 -15  -5 1570.84  107.49
  15   5  15 1560.34  113.29
  15  15   5 1654.23  108.19
   7 -15  15  579.44   57.99
  15 -15   7  682.13   52.49
  15  -7  15  716.53   58.89
  15  -7 -15  665.73   52.49
  15 -15  -7  688.93   49.40
   9 -15  15  151.38   32.00
  15  -9  15  193.88   31.70
  15 -15   9  150.18   24.50
  15  -9 -15  147.49   22.10
  15 -15  -9  161.78   19.20
   9 -15 -15  178.98   23.50
  11 -15  15  174.98   32.80
  15 -11  15  181.08   31.80
  11 -15 -15  151.58   20.70
  15 -11 -15  144.39   21.60
  15 -15 -11  175.38   19.40
  15 -15  13  119.59   22.10
  13 -15  15  129.79   25.30
  15 -13  15  115.29   23.90
  13 -15 -15  135.09   19.80
  15 -13 -15  131.69   18.90
  15 -15 -13  144.79   18.40
  15 -15  15  450.15   44.40
  15 -15 -15  491.65   38.10
 -16   0   0  988.30   99.39
  16   0   0  980.70   69.49
 -16  -2   0   21.90   18.20
 -16   2   0   28.60   19.30
  16  -2   0   50.39    9.30
  16   2   0   47.20    8.70
  16  -4   0  506.25   35.90
  16   4   0  518.05   36.30
 -16  -4   0  459.35   62.99
 -16   4   0  448.96   68.09
   4   0 -16  373.86   43.90
  16  -4   0  469.55   37.70
  16   6   0  370.76   29.00
  16   6   0  338.97   30.20
  16  -6   0  383.96   28.50
  16  -6   0  335.57   31.00
   6   0  16  434.56   37.40
   6   0 -16  319.27   35.70
 -16  -6   0  307.57   51.19
   8   0  16   -3.60   10.80
   8   0 -16   -3.80    9.20
  16  -8   0  -10.70    5.20
  16   8   0   -3.70    7.50
  16  -8   0   -4.40    7.40
  16 -10   0  195.58   22.60
  10   0  16  181.08   27.80
  16  10   0  218.68   20.50
  10   0 -16  162.38   24.60
  16  12   0  103.09   15.50
  12   0  16   85.69   18.90
  16 -12   0   77.69   13.00
  14   0  16   11.20   13.60
  14   0 -16  -11.50    9.50
  16  14   0   -3.50    7.10
  16   0  -2   57.99    8.90
  -2 -16   0   35.00   10.70
  16   0   2   61.79   10.00
  16   0  -2   54.09    9.10
 -16   0   2   30.90   18.30
 -16  -2  -2  -18.70   12.00
  -2 -16  -2    6.90    7.00
  16   2  -2    4.00    6.80
  16   2  -2    1.70    5.70
  16  -2   2    7.70    7.20
 -16   2   2    3.60   16.60
 -16  -2   2  -17.90   15.00
  16   2   2   10.60    6.50
  16  -2  -2    5.60    6.80
  16  -2  -2    5.40    5.80
 -16   2  -2  -22.80   13.80
  -2 -16   2   -2.50    5.80
  16  -4   2  675.53   51.59
 -16  -4  -2  708.13   76.19
  16   4  -2  704.13   50.09
 -16   4   2  588.24   83.29
  16   4  -2  746.93   50.29
   4  -2 -16  568.44   55.59
  -2 -16   4  596.84   57.99
  16  -4  -2  704.93   49.10
  16   4   2  685.63   50.19
   4   2  16  763.32   56.19
  16  -4  -2  703.53   50.99
 -16  -4   2  761.72   75.09
  16  -6   2  568.54   46.70
  16   6  -2  643.74   44.90
 -16   6   2  442.66   76.69
   6  -2  16  687.83   52.89
 -16  -6  -2  661.83   68.69
  16   6  -2  624.94   45.00
 -16  -6   2  651.73   67.79
   6   2  16  620.54   51.29
  16   6   2  574.44   44.40
  16  -6  -2  580.44   43.40
  16  -6  -2  627.44   46.20
   6  -2 -16  554.14   49.80
   8   2 -16   11.80   11.00
  16  -8   2   26.00    9.70
  16   8  -2   24.80    6.80
 -16  -8  -2    0.00   14.10
   8  -2  16   16.10   11.20
  16   8  -2   21.80    7.30
   8   2  16   12.90   11.30
   8  -2 -16   10.00   10.30
  16  -8  -2   18.20    7.70
  16 -10   2   49.99   11.50
  10  -2  16   58.59   18.30
  10   2 -16   38.80   12.20
  16  10  -2   61.19    9.90
  16  10   2   58.49   11.20
  10   2  16   51.29   16.00
  10  -2 -16   27.80   11.10
  16 -10  -2   53.29   10.50
  12  -2  16   -0.70   12.90
  12   2 -16    0.30    8.70
  16 -12   2    8.00    8.50
  16 -12  -2    4.40    7.90
  12  -2 -16   -5.20    9.10
  12   2  16    5.40   12.20
  16  12   2    2.20    7.80
  14  -2  16  264.57   32.40
  16 -14   2  215.38   25.20
  16 -14  -2  218.18   23.40
  14   2  16  222.38   30.10
  16  14   2  221.68   22.80
  16   0   4  455.45   39.50
 -16   0   4  443.36   72.89
  16   0  -4  552.74   39.30
  16   0  -4  574.14   38.40
 -16   0  -4  380.36   66.89
  -4 -16   0  536.85   47.40
  16  -2   4  606.64   52.09
  16   2  -4  702.03   51.29
  -4 -16  -2  714.03   59.79
 -16  -2  -4  619.24   76.99
 -16   2   4  647.44   89.79
  16   2  -4  768.42   51.09
 -16  -2   4  724.73   83.39
   2   4  16  809.92   57.09
  16  -2  -4  750.52   50.49
  16   2   4  664.63   51.69
  -4 -16   2  681.03   59.99
  16  -2  -4  719.73   51.59
  16  -4   4 1541.75  119.89
 -16  -4  -4 1885.91  143.49
  16   4  -4 1956.90  119.39
  -4 -16  -4 1731.33  126.99
 -16   4   4 1647.44  152.18
  16   4  -4 1894.51  119.49
  16  -4  -4 1810.22  119.69
   4  -4 -16 1466.25  122.69
  -4 -16   4 1620.34  128.09
  -4  -4  16 1825.82  123.69
  16   4   4 1686.93  119.19
   4   4  16 1809.82  124.39
  16   6  -4 2070.09  132.09
  16   6  -4 1957.90  131.79
 -16  -6  -4 2262.47  155.98
 -16   6   4 1580.54  159.18
  16  -6   4 1695.33  132.79
  16  -6  -4 1918.81  132.39
   6   4  16 1958.10  137.39
  16   6   4 1942.11  131.69
  -6  -4  16 2102.79  136.99
   6  -4 -16 1821.42  135.09
  16  -8   4  756.62   59.69
  16   8  -4  819.32   57.69
   8  -4  16  812.72   65.09
 -16  -8  -4  967.90   84.39
  -8  -4  16  798.22   64.89
   8  -4 -16  704.03   60.89
  16  -8  -4  842.22   58.69
   8   4  16  783.72   63.69
  16 -10   4  103.09   15.40
  10   4 -16   68.29   14.70
  10  -4  16   82.69   18.50
  10   4  16  113.99   22.30
  16 -10  -4  123.89   17.00
  10  -4 -16   93.49   14.80
  16 -12   4  210.98   25.30
  12  -4  16  218.48   31.20
  12   4 -16  151.38   28.00
  12   4  16  227.18   27.80
  12  -4 -16  153.28   25.00
  16 -12  -4  260.67   22.50
  14  -4  16 1051.59   81.49
  16 -14   4 1074.79   75.59
  16  14   4 1090.89   74.19
  16 -14  -4 1063.29   73.89
  14  -4 -16  896.61   75.99
  14   4  16 1045.10   79.69
 -16   0   6  344.57   71.79
 -16   0  -6  273.07   58.29
   0   6  16  416.26   35.50
  16   0  -6  386.26   29.80
  -6 -16   0  287.87   36.10
  16  -2   6  648.34   48.40
  16   2  -6  610.54   43.10
  -6 -16  -2  582.84   52.39
 -16  -2  -6  517.05   69.19
 -16   2   6  408.36   82.39
  -6 -16   2  511.05   51.59
  16  -2  -6  593.24   43.30
   2   6  16  612.24   48.20
  16   2   6  505.65   43.20
 -16  -2   6  601.94   75.89
 -16  -4  -6 2153.38  159.78
 -16   4   6 1874.01  168.08
  -6 -16  -4 1894.11  141.89
  16   4  -6 2009.20  134.09
  16  -4   6 2083.19  138.39
   4   6  16 1992.50  138.89
  -6 -16   4 1991.70  146.09
  -4  -6  16 1999.40  140.09
  16  -4  -6 1882.51  134.09
  16   4   6 1777.42  133.79
  16   6  -6 2772.72  176.38
  -6 -16  -6 2386.66  182.48
  16  -6   6 2665.73  180.08
  16  -6  -6 2801.52  176.58
  16   6   6 2430.76  175.48
   6   6  16 2658.33  180.98
   6  -6 -16 2419.06  178.58
  -6  -6  16 2631.44  182.28
 -16  -8  -6 1154.08  105.49
  16   8  -6  949.11   69.59
  16  -8   6  966.20   73.69
   8  -6  16 1019.90   77.39
   6 -16   8  957.90   73.89
   8  -6 -16  871.21   72.29
  16  -8  -6 1007.90   70.09
   8   6  16  959.00   74.29
  -8  -6  16 1019.50   77.89
  10   6 -16  141.39   28.70
  10  -6  16  208.78   31.10
  16 -10   6  199.48   25.50
  10   6  16  240.98   26.00
  10  -6 -16  183.08   25.50
  16 -10  -6  221.88   21.90
  12   6 -16  160.08   29.10
  12  -6  16  257.07   32.80
  16 -12   6  233.18   26.90
  12   6  16  274.17   28.50
  16 -12  -6  246.38   22.90
  12  -6 -16  173.78   26.40
  16 -14   6 1076.39   77.69
   6 -16  14  934.51   82.59
  14  -6  16 1048.00   83.69
  16  14   6 1115.99   76.29
  14  -6 -16  943.91   77.69
  14   6  16 1147.29   81.59
  16 -14  -6 1165.28   75.69
  16   0  -8   -3.10    6.30
  16   0   8   -9.00   10.60
 -16   0  -8  -18.00   16.50
 -16   2   8    1.40   24.00
  -8 -16  -2    5.40    7.90
   8 -16   2   21.30    7.30
  16  -2   8   26.60   12.30
   8 -16  -2    6.70    6.20
  16  -2  -8   10.20    6.90
  16   2   8   27.50   13.60
 -16  -4  -8  891.71   87.19
  -8 -16  -4  685.83   64.09
  16  -4   8  817.52   61.29
  16   4  -8  823.02   56.89
   4  -8 -16  642.54   58.79
  16  -4  -8  819.32   56.69
  -4  -8  16  780.02   64.19
   4   8  16  756.72   59.69
  -8 -16  -6  838.22   76.79
 -16  -6  -8  965.50   95.19
  16   6  -8 1034.60   67.29
  16  -6   8  944.81   71.19
   6   8  16  928.51   69.49
   6  -8 -16  849.12   68.89
  16   6   8  813.12   65.09
  16  -6  -8 1002.40   66.89
  -6  -8  16  952.80   74.89
  16  -8   8   83.09   17.50
   8 -16   8   67.69   19.00
   8  -8  16  117.19   23.10
  16   8  -8   67.49   11.30
   8  -8 -16   65.19   12.90
  10  -8  16   32.60   17.50
  16  10  -8   33.90    9.00
   8 -16  10   21.60   15.70
  10   8  16   33.40   10.60
  16 -10  -8   38.90    8.80
  10  -8 -16   20.60   10.50
   8 -16  12   -2.10   15.80
  12   8 -16  -18.10   11.50
  16 -12   8   -3.20   12.60
  12  -8  16   13.30   15.10
  12  -8 -16   -7.60    8.60
  16 -12  -8   -8.70    6.30
  12   8  16    3.10   12.00
  16 -14   8  289.17   29.50
   8 -16  14  245.48   35.50
  16 -14   8  238.38   29.00
  14  -8  16  317.27   37.50
  14  -8 -16  229.58   28.20
  16 -14  -8  261.67   24.60
  16   0 -10  179.78   21.70
  10 -16   0  181.48   19.00
  16   0  10  223.18   27.20
  16   2 -10   41.70    9.70
  16  -2  10   53.99   15.00
  10 -16   2   54.49    9.40
 -16   2 -10  -14.00   39.60
  10 -16  -2   40.60    7.90
  16  -2 -10   42.30    9.20
  16   2  10   58.59   14.50
  16  -4  10  110.09   22.90
  10 -16   4   90.69   16.50
  16   4 -10  105.59   17.90
  10  16   4   98.39   12.00
   4 -10 -16   74.09   13.30
  10 -16  -4   90.69   13.30
  16  -4 -10  107.09   17.10
  16   6 -10  186.28   22.70
  16  -6  10  226.68   28.50
  16   6  10  164.88   20.00
  10  16   6  179.88   19.50
  16  -6 -10  209.38   22.30
  10 -16  -6  227.58   19.80
   6 -10 -16  195.08   25.70
   8 -10  16   25.80   18.50
  16   8 -10   30.20    9.90
  10 -16   8   13.80   18.20
  16  -8  10   33.30   14.80
   8 -10 -16   14.80    9.10
  10 -16  -8   26.60    7.20
  16  -8 -10   18.70    8.10
  10 -16  10  169.68   30.10
  10 -10  16  136.69   26.80
  16  10 -10  139.19   20.80
  16 -10  10  111.69   21.50
  10 -10 -16  114.19   21.60
  10 -16 -10  179.28   19.00
  16 -10 -10  137.89   19.00
  10 -16  12   44.30   18.90
  16 -12  10   16.10   15.60
  12 -10  16   42.50   19.60
  12 -10 -16   15.90    9.30
  10 -16 -12   26.30    9.10
  16 -12 -10   28.20    8.60
  16 -14  10   57.19   15.70
  14 -10  16   75.09   21.90
  10 -16  14   75.99   22.10
  14 -10 -16   47.60   12.10
  16 -14 -10   67.89   10.50
  16   0  12   91.59   18.40
  16   0 -12   49.40   10.70
  12 -16   0   70.69   10.40
  12 -16   2    4.80    7.70
  16   2 -12   -3.20    7.70
  16  -2  12   15.00   13.10
  16   2  12    8.90   11.10
  12 -16  -2    5.30    6.00
  16  -2 -12   -2.20    6.90
  16   4 -12  189.98   23.90
  12 -16   4  195.28   22.80
  16  -4  12  230.88   29.10
  12  16   4  233.38   20.50
  12 -16  -4  184.38   19.50
  16   4  12  240.28   28.60
  16  -4 -12  195.98   23.20
  16   6 -12  197.78   25.90
  16  -6  12  234.08   30.10
  12 -16   6  227.98   24.90
  12 -16  -6  233.28   20.30
  12  16   6  213.28   20.90
   6 -12 -16  168.38   25.70
  16  -6 -12  240.78   24.30
  16   8 -12    5.90    9.20
  16  -8  12    0.20   14.10
   8 -12  16   -5.10   16.40
  16  -8 -12   -4.80    7.30
  12 -16  -8   -2.60    6.20
   8 -12 -16    2.10    8.80
  10 -12  16   35.30   19.80
  16  10 -12   29.50   11.10
  12 -16  10   26.20   17.00
  16 -10  12   18.60   15.50
  10 -12 -16   22.90    8.80
  16 -10 -12   21.70    8.80
  12 -16 -10   27.00    7.90
  12 -12  16   22.20   18.80
  16 -12  12   -7.90   14.40
  12 -16  12    5.80   16.90
  12 -12 -16  -12.00    7.60
  12 -16 -12    0.60    6.70
  16 -12 -12   -8.90    7.40
  14 -12  16   80.89   22.00
  16 -14  12   47.20   16.80
  12 -16  14   54.09   20.90
  16 -14 -12   67.59   11.00
  14 -12 -16   75.29   12.40
  16   0  14    9.80   13.20
  16   0 -14   -5.40    8.50
  14 -16   0   -5.50    6.70
  16   2 -14  149.19   25.00
  14 -16   2  246.38   23.40
  16  -2  14  219.58   29.90
  14  16   2  196.18   20.50
  16   2  14  249.48   28.90
  16  -2 -14  180.78   24.50
  14 -16  -2  212.48   21.00
  16   4 -14  844.12   73.69
  16  -4  14  980.80   78.19
  14 -16   4 1019.40   72.69
  16   4  14 1080.39   77.89
  16  -4 -14  955.70   73.49
  14  16   4 1127.39   71.59
  14 -16  -4 1023.70   70.99
  14 -16   6 1033.20   75.99
  16  -6  14  952.40   81.09
  14 -16  -6 1096.69   73.99
  14  16   6 1102.99   74.39
  16  -6 -14 1054.79   76.59
   8 -14  16  242.18   35.90
  16   8 -14  219.98   30.20
  16  -8  14  279.47   34.90
  14 -16   8  299.17   28.40
  16  -8 -14  266.17   27.30
  14 -16  -8  277.47   23.90
  14  16   8  223.08   23.30
   8 -14 -16  221.98   27.90
  16 -10  14   67.89   19.20
  10 -14  16   86.79   22.70
  16  10 -14   18.50   12.70
  14 -16  10   19.40   14.90
  14 -16 -10   56.59    9.30
  16 -10 -14   47.70   10.70
  10 -14 -16   49.30   10.70
  14 -16  12   83.89   18.90
  12 -14  16   80.59   22.40
  16 -12  14   77.79   20.20
  14 -16 -12  109.19   16.50
  16 -12 -14   75.39   12.70
  12 -14 -16   69.29   12.40
  14 -14  16  229.38   34.80
  14 -16  14  198.38   31.40
  16 -14  14  209.18   30.90
  14 -16 -14  261.17   24.10
  16 -14 -14  262.17   24.10
  14 -14 -16  225.08   24.40
  16 -16   0   -6.40    7.30
  16   0 -16  -11.90    8.80
  16   0  16   11.20   12.80
  16 -16   2  129.89   20.50
  16  -2  16  177.88   28.40
  16 -16  -2  147.29   18.90
  16   2  16  162.58   26.00
  16 -16   4  906.81   63.99
  16  -4  16  869.01   70.39
  16  -4 -16  694.83   64.39
  16 -16  -4  862.91   61.99
  16   4  16  907.31   68.69
  16  16   4  925.61   62.19
   6 -16  16 1024.10   86.79
  16 -16   6 1208.18   80.29
  16  -6  16 1023.50   85.09
  16  -6 -16 1007.50   80.39
  16 -16  -6 1191.58   77.79
  16  16   6 1140.49   77.79
   8 -16  16  300.97   39.70
  16 -16   8  355.86   32.70
  16  -8  16  337.77   39.30
  16  -8 -16  299.17   32.20
  16 -16  -8  354.26   28.70
  16  16   8  345.57   28.30
  10 -16  16   90.09   23.10
  16 -10  16   78.29   20.80
  16 -16  10   82.59   14.70
  16 -10 -16   59.89   12.30
  16 -16 -10   96.39   15.60
  16  16  10   83.79   11.90
  16 -12  16  166.38   29.80
  12 -16  16  192.68   33.50
  16 -16  12  113.49   22.50
  16 -16  12  203.78   23.90
  16 -16 -12  176.78   19.40
  16 -12 -16  151.88   20.70
  12 -16 -16  162.88   21.90
  16 -16  14  357.56   34.80
  14 -16  16  351.06   38.40
  16 -14  16  377.16   37.70
  14 -16 -16  331.47   31.80
  16 -14 -16  378.06   31.80
  16 -16 -14  404.86   31.30
  16 -16  16  389.76   34.70
  16 -16 -16  353.56   30.80
 -17  -1  -1  344.47   62.39
  17   1  -1  394.76   31.50
  17   1  -1  392.46   31.00
  17  -1   1  375.36   32.10
  17  -1  -1  402.66   30.90
  17  -1  -1  382.76   31.80
 -17   1  -1  296.57   63.49
  17   1   1  394.06   31.80
 -17   3   1    7.20   20.90
  17  -3   1   53.99   10.60
  17   3  -1   50.19    8.80
  17   3  -1   58.09   10.20
 -17  -3  -1   38.70   18.90
  17  -3  -1   52.89    9.90
  17  -3  -1   57.59    8.70
 -17  -3   1   15.70   18.00
 -17   3  -1   22.80   19.70
  17   3   1   60.19    9.40
  17   5  -1  464.45   36.50
  17   5  -1  472.25   37.10
  17  -5   1  452.55   38.40
 -17  -5  -1  628.94   93.79
   5  -1  17  505.15   44.50
   5   1  17  498.15   43.80
  17  -5  -1  476.75   38.20
  17  -5  -1  460.35   35.60
  17   5   1  461.55   36.60
  17  -7   1   40.90    9.60
  17  -7   1   46.10    8.00
   7   1 -17   33.20   13.50
  17   7  -1   58.09   10.00
   7  -1  17   42.30   14.30
  17   7  -1   42.40    7.90
   7   1  17   66.49   18.40
  17   7   1   42.70    8.00
   7  -1 -17   38.50   12.40
  17  -7  -1   54.49   10.40
  17  -7  -1   48.90    7.60
  17  -9   1  119.69   19.60
   9   1 -17   77.29   15.60
   9  -1  17  117.79   24.70
  17   9  -1  128.59   16.30
  17  -9   1   87.49   13.30
   9  -1 -17   73.59   14.90
   9   1  17  124.39   25.10
  17  -9  -1  119.69   18.80
  17   9   1  112.09   17.10
  17  11  -1  100.49   15.30
  11  -1  17  110.49   21.30
  11   1 -17   55.19   13.60
  17 -11   1   79.09   12.20
  11  -1 -17   62.39   13.90
  11   1  17   80.39   18.80
  17  11   1   66.29   10.70
  17 -11  -1  102.79   18.00
  17 -13   1   -1.40    7.90
  13   1 -17  -13.30    8.30
  13  -1  17    3.40   14.00
  17  13   1   -1.30    7.40
  17 -13  -1    0.10    7.90
  13   1  17    9.60   13.80
  13  -1 -17  -15.20    9.30
  17 -15   1    2.30    8.20
  15  -1  17   30.70   15.90
  15  -1 -17   -0.80   10.50
  15   1  17   17.20   14.20
  17 -15  -1   14.40    8.70
 -17   1   3   28.40   20.50
  -3 -17  -1   24.60    7.50
 -17  -1  -3    1.30   15.10
  17  -1   3   46.20    9.40
 -17   1  -3   15.90   18.90
  17   1   3   46.00    9.10
 -17  -3  -3  371.76   65.89
 -17   3   3  457.45   89.69
  17  -3   3  342.57   32.80
  17   3  -3  394.96   31.10
  17   3  -3  377.56   31.30
  17  -3  -3  402.86   30.10
   3   3  17  421.86   38.00
 -17  -3   3  434.46   93.79
  17  -3  -3  403.26   32.40
  17   3   3  357.26   31.50
  17   5  -3 1097.39   75.59
 -17  -5  -3 1244.78  112.59
  17   5  -3 1061.89   75.59
  17  -5   3  982.70   76.79
   5   3  17 1089.89   81.69
  17  -5  -3 1127.09   76.59
  17   5   3 1016.60   75.29
  17  -7   3  490.45   40.90
  17   7  -3  509.05   37.80
  17   7  -3  523.25   38.50
   7  -3  17  536.65   47.10
   7   3  17  477.25   44.90
  17  -7  -3  531.15   40.00
  17   7   3  432.66   37.30
  17   9  -3   12.40    7.20
   9  -3  17   -6.80   11.90
  17  -9   3    3.10    6.10
  17   9  -3    1.20    6.90
   9   3 -17   -1.10   10.40
  17  -9   3    2.90    8.30
   9   3  17    8.70   13.00
  17  -9  -3   14.90    8.10
   9  -3 -17    6.90   10.30
  17 -11   3   -5.00    8.90
  11  -3  17    5.20   15.30
  11   3 -17   -6.00    9.60
  11  -3 -17   -7.90    8.70
  17  11   3   -5.70    7.70
  17 -11  -3    1.90    7.30
  11   3  17   -0.40   12.00
  17 -13   3  342.87   33.50
  13  -3  17  374.56   40.50
  13   3  17  322.97   37.20
  17 -13  -3  373.76   31.60
  17  13   3  386.16   31.20
  17 -15   3  445.26   37.60
  15  -3  17  445.36   44.40
  17  15   3  449.06   35.20
  17 -15  -3  414.56   35.40
  15   3  17  431.96   42.20
  17  -1   5  400.26   35.40
  17   1  -5  483.45   34.80
  -5 -17  -1  375.56   43.80
  17  -1  -5  461.05   34.50
 -17   1  -5  296.67   66.49
  17   1   5  421.76   35.00
  -5 -17   1  352.96   43.50
   1   5  17  508.45   39.90
 -17  -3  -5 1052.39  105.29
  -5 -17  -3  887.21   80.39
  17  -3   5  895.41   72.49
  17   3  -5 1065.89   72.19
  17  -3  -5 1133.89   72.69
   3   5  17 1056.89   77.79
  17   3   5 1028.80   72.19
  -5 -17  -5 1548.65  125.29
  17   5  -5 1900.31  117.19
  17  -5   5 1591.34  117.69
  17   5   5 1714.63  116.49
   5   5  17 1799.92  122.59
  17  -5  -5 1870.61  117.49
   5  -5 -17 1432.66  119.89
   7  -5  17 1305.97   92.49
  17  -7   5 1107.59   85.29
  17   7  -5 1309.57   84.19
   7   5  17 1208.58   89.79
  17  -7  -5 1295.07   84.79
  17   7   5 1130.59   83.09
   7  -5 -17 1030.80   86.99
  17   9  -5  239.78   21.30
   9  -5  17  208.58   31.50
  17  -9   5  203.88   25.90
  17  -9  -5  244.08   23.40
   9   5  17  232.38   27.80
   9  -5 -17  163.38   26.60
  11   5 -17   46.70   13.60
  11  -5  17   63.89   19.90
  17 -11   5   58.89   11.80
  17 -11  -5   58.69   10.10
  11   5  17  106.59   21.10
  11  -5 -17   34.70   11.80
  13  -5  17  491.65   47.40
  17 -13   5  460.85   40.00
  13  -5 -17  361.66   40.30
  13   5  17  487.15   43.30
  17 -13  -5  478.85   37.20
  17  13   5  481.95   37.80
  15  -5  17  923.41   78.49
  17 -15   5 1021.60   72.69
  17 -15  -5  987.40   70.49
  15   5  17  995.80   76.59
  17  15   5 1005.80   70.69
  17   1  -7   45.70    9.10
 -17  -1  -7   -5.10   19.80
  17  -1  -7   41.50    8.40
  17   1   7   32.60    8.90
   1   7  17   28.70   17.10
  -7 -17  -3  399.46   48.70
 -17  -3  -7  582.44   86.09
  17  -3   7  502.05   42.30
  17   3  -7  503.65   37.20
  17  -3  -7  504.15   37.80
  17   3   7  420.66   36.90
   3   7  17  453.35   42.30
  -7 -17  -5 1042.70   93.09
  17   5  -7 1255.37   83.29
  17  -5   7 1159.18   86.79
   5   7  17 1177.88   87.39
  17  -5  -7 1254.77   83.29
  17   5   7 1118.39   82.09
  -5  -7  17 1223.48  108.39
  17  -7   7  624.44   52.39
  17   7  -7  684.33   48.70
   7  -7  17  706.63   57.79
   7   7  17  668.93   52.89
  17   7   7  564.34   50.89
   7  -7 -17  535.15   50.99
  17  -7  -7  697.73   48.90
  17   9  -7   39.80    8.50
   9  -7  17   34.70   17.80
   7 -17   9   36.30   16.30
  17  -9   7   10.30   12.90
  17  -9  -7   23.00    8.10
   9   7  17   33.80   11.70
   9  -7 -17   18.40   10.70
  11   7 -17  -11.50   12.80
   7 -17  11   19.90   15.40
  11  -7  17  -10.50   13.50
  17 -11   7    4.10   10.50
  17 -11   7  -14.50   11.20
  11  -7 -17  -11.70    9.00
  17 -11  -7    3.60    7.30
  11   7  17   -9.30   11.20
  13  -7  17  295.67   38.20
  17 -13   7  241.98   30.10
  17 -13  -7  281.87   26.50
  13   7  17  315.17   32.00
  15  -7  17  534.55   53.29
  17 -15   7  563.64   45.90
  17  15   7  561.64   42.60
  17 -15  -7  554.94   42.50
  17   1  -9   99.99   17.30
  17  -1   9  106.49   21.30
   9 -17   1   89.39   15.80
  17  -1  -9  117.69   16.80
   9 -17  -1   88.49   15.80
  17   1   9  130.39   22.60
   9 -17   3   10.20    6.90
  17  -3   9    9.10   12.80
  17   3  -9    2.20    7.00
   9 -17  -3   -9.10    7.20
  17  -3  -9    6.00    7.50
  17  -5   9  199.68   27.10
   9 -17   5  160.68   21.20
  17   5  -9  203.88   22.30
  17  -5  -9  202.78   21.80
  17   5   9  155.18   19.60
  17  -7   9   24.30   13.60
   7  -9  17   20.20   17.80
  17   7  -9   16.30    8.40
   7  -9 -17   25.80   10.80
  17  -7  -9   18.80    8.20
   7   9  17   41.90   11.40
   9 -17   9  120.19   23.80
  17   9  -9  181.78   21.70
  17  -9   9  123.69   24.90
   9  -9  17  136.29   26.00
  17  -9  -9  166.58   20.50
   9   9  17  192.78   23.40
   9  -9 -17  137.89   23.70
   9 -17  11  146.39   30.30
  17 -11   9  135.69   25.90
  17  11  -9  193.08   21.90
  11  -9  17  210.38   32.60
  11  -9 -17  137.99   23.50
  17 -11  -9  175.78   20.60
  13  -9  17   31.40   18.30
  17 -13   9    4.00   12.30
   9 -17  13   24.40   18.00
  17 -13   9   26.70   11.00
  17 -13  -9   14.60    8.00
  13  -9 -17    6.90    9.50
  17 -15   9   82.09   14.70
   9 -17  15  106.99   24.10
  15  -9  17  103.19   22.70
  17  15   9   80.39   12.00
  15  -9 -17   64.39   13.50
  17 -15  -9   70.19   11.00
  17  -1  11   78.29   18.10
  17   1 -11   64.09   11.90
  11 -17   1   84.19   15.10
  11 -17  -1   99.49   14.10
  17   1  11   75.19   17.80
  17  -1 -11   65.69   12.10
  11 -17   3    4.70    7.60
  17   3 -11   -7.80    7.90
  17  -3  11   -7.80   11.00
  17  -3 -11   -3.30    7.50
  11 -17   5   66.89   11.70
  17  -5  11   73.09   16.60
  17   5 -11   55.79   11.70
  17  -5 -11   60.99   11.10
  17   5  11   49.99    9.60
   5 -11 -17   42.70   12.40
  11 -17  -5   79.39   13.60
  17  -7  11  -15.70   12.00
  17   7 -11   -6.20    8.40
   7 -11  17  -23.00   15.50
  17  -7 -11    1.70    7.90
   7 -11 -17   -5.10    9.30
  11 -17  -7   -1.20    6.70
  17   9 -11  174.68   24.20
  17  -9  11  131.99   26.70
   9 -11  17  177.28   32.60
  17  -9 -11  221.88   23.10
  11 -17  -9  210.28   21.30
   9 -11 -17  153.88   23.60
  11 -11  17  205.68   32.60
  17 -11  11  129.39   26.00
  17  11 -11  177.18   22.10
  11 -17  11  134.39   25.00
  11 -11 -17  135.59   22.40
  17 -11 -11  198.98   21.20
  11 -17  13  -11.90   17.80
  13 -11  17   22.90   19.20
  17 -13 -11   -5.10    7.00
  13 -11 -17   -7.90    8.10
  11 -17  15   61.59   20.50
  17 -15  11   39.60   12.40
  15 -11 -17   32.30   11.20
  17 -15 -11   42.50    9.30
  13 -17   1   -8.60    7.00
  17  -1  13   -6.70   12.20
  17   1 -13   -3.70    8.70
  13 -17  -1   -7.20    6.30
  17   1  13    0.40   11.80
  17  -1 -13   -3.20    8.20
  17   3 -13  257.27   30.30
  13 -17   3  360.86   29.30
  17  -3  13  305.57   35.00
  17   3  13  379.46   35.40
  13 -17  -3  309.67   26.80
  17  -3 -13  302.27   30.40
  17  -5  13  436.66   42.90
  17   5 -13  388.06   38.40
  13 -17   5  423.56   36.90
  13 -17  -5  473.95   34.50
  13  17   5  488.55   34.70
  17  -5 -13  428.16   37.90
   7 -13  17  156.58   34.30
  17  -7  13  181.68   30.30
  13 -17   7  232.98   25.30
  17   7 -13  221.68   27.70
  17  -7 -13  221.98   25.40
  13  17   7  250.97   20.60
   7 -13 -17  160.38   25.90
  13 -17  -7  236.48   21.40
  17  -9  13    7.60   15.20
   9 -13  17   13.70   19.10
  17   9 -13   19.80   10.70
  13 -17  -9   23.10    7.60
  17  -9 -13   11.70    9.40
   9 -13 -17   14.60    9.90
  17 -11  13  -20.20   13.70
  11 -13  17   12.60   18.10
  13 -17 -11   11.70    7.60
  11 -13 -17   -4.20    8.20
  17 -11 -13    2.90    8.10
  17 -13  13   73.79   18.40
  13 -13  17  104.89   23.90
  13 -17  13   75.19   19.60
  13 -13 -17   96.89   18.20
  17 -13 -13   97.29   17.30
  17 -15  13  152.18   23.10
  15 -13  17  172.98   31.10
  13 -17  15  142.49   28.50
  17 -15 -13  196.18   20.10
  15 -13 -17  141.39   20.50
  17   1 -15   -1.20    9.00
  15 -17   1    6.10    7.60
  17  -1  15   17.60   13.20
  15 -17  -1   13.60    7.30
  17   1  15    9.70   10.60
  17  -1 -15    3.10    9.20
  17  -3  15  373.16   40.50
  15 -17   3  439.86   34.80
  15 -17  -3  419.66   32.70
  17  -3 -15  346.97   36.20
  17   3  15  450.75   40.80
  17  -5  15  877.41   74.79
  15 -17   5  983.30   69.79
  17  -5 -15  888.61   70.49
  15  17   5 1020.50   67.69
  15 -17  -5  985.40   67.69
   7 -15  17  456.45   50.49
  15 -17   7  539.75   42.80
  17  -7  15  487.45   47.80
  15  17   7  559.04   39.40
  15 -17  -7  545.75   39.70
  17  -7 -15  491.75   43.10
  15 -17   9   80.59   13.70
   9 -15  17  116.69   23.90
  17  -9 -15   79.69   14.20
  15 -17  -9   96.99   16.10
  15  17   9  103.39   13.60
  11 -15  17   46.90   20.40
  17 -11  15   28.00   17.30
  15 -17  11   41.70   11.50
  15  17  11   38.10    8.90
  15 -17 -11   54.79    9.10
  11 -15 -17   40.80   10.90
  17 -11 -15   35.70   10.20
  13 -15  17  177.98   34.00
  17 -13 -15  186.48   22.50
  15 -17 -13  234.48   22.00
  15  17  13  211.98   19.50
  15 -15  17  356.76   36.10
  15 -17  15  316.07   32.10
  17 -15  15  311.57   32.30
  15 -17 -15  380.06   29.90
  17 -15 -15  385.36   29.60
  15 -15 -17  262.57   28.80
  17 -17   1   82.79   12.10
  17  -1 -17   47.60   13.90
  17 -17  -1   85.89   12.00
  17   1  17   82.19   18.10
  17 -17   3  613.64   45.70
  17  -3  17  508.65   51.19
  17 -17  -3  592.64   44.10
  17   3  17  587.14   50.89
   5 -17  17  741.03   69.29
  17  -5  17  802.82   67.89
  17  -5 -17  690.53   62.99
  17 -17  -5  952.70   60.49
  17  17   5  948.41   60.09
   7 -17  17  455.85   49.10
  17 -17   7  562.54   41.70
  17  -7  17  474.35   47.70
  17  -7 -17  401.26   41.80
  17 -17  -7  544.85   39.00
  17  17   7  540.75   38.30
   9 -17  17  158.38   32.10
  17  -9  17   83.79   21.70
  17 -17   9  139.09   20.40
  17  -9 -17   86.89   15.10
  17 -17  -9  119.39   16.60
  17  17   9  128.39   14.80
  11 -17  17   60.59   20.30
  17 -11  17   37.50   17.50
  17 -17  11   45.80   11.20
  17 -11 -17   32.40   10.80
  17 -17 -11   60.09    9.50
  17  17  11   48.10    8.60
  13 -17  17  214.88   32.00
  17 -13  17  230.98   30.60
  17 -17  13  323.17   27.30
  17 -13 -17  205.88   24.70
  17 -17 -13  289.07   24.30
  17  17  13  287.57   22.20
  15 -17  17  289.37   28.70
  17 -15  17  300.47   29.30
  17 -15 -17  259.87   26.00
  17 -17 -15  282.87   26.20
  17  17  15  332.07   23.70
  18   0   0 1197.18   85.49
  18   0   0 1242.08   85.29
  18   2   0  160.98   19.70
  18  -2   0  178.98   21.00
  18  -2   0  170.48   18.80
  18   2   0  186.48   19.70
   4   0  18  123.89   24.20
  18   4   0   84.09   14.90
  18   4   0   85.89   13.20
  18  -4   0   88.89   11.60
  18  -4   0  115.69   18.20
  18  -6   0    8.20    6.10
  18   6   0  -10.40    5.80
  18  -6   0   14.30    8.60
  18   6   0    7.90    7.80
   6   0  18    0.10   12.70
   6   0 -18   -8.10   11.60
   8   0  18   56.39   17.00
  18  -8   0   39.40    9.50
   8   0 -18   31.10   13.30
  18   8   0   49.90    9.30
  18  -8   0   60.99    8.00
  18   8   0   37.20    7.60
  18  10   0  197.08   20.80
  18 -10   0  188.98   23.40
  10   0  18  184.18   30.00
  18  12   0  151.88   18.50
  18 -12   0  141.79   21.50
  12   0  18  128.69   27.80
  14   0  18   12.70   14.40
  18 -14   0    4.60    8.40
  14   0 -18  -10.30   10.30
  16   0  18   37.80   15.90
  16   0 -18    5.20   10.60
  18 -16   0   18.50    9.00
  18   0  -2  187.48   18.80
  18   0   2  153.88   20.20
  18   0  -2  178.48   20.10
  18   2  -2   25.30    7.50
  18  -2   2   27.00    9.00
  18   2  -2   28.20    7.70
  18  -2  -2   28.10    7.40
  18   2   2   25.80    7.80
  18  -2  -2   32.10    8.70
  18   4  -2  204.08   21.00
  18   4  -2  209.18   20.80
  18  -4   2  197.48   23.70
   4   2  18  217.08   28.80
  18   4   2  205.08   20.80
  18  -4  -2  213.28   19.40
  18  -4  -2  211.48   23.00
   6  -2  18  127.49   25.70
  18   6  -2  121.79   15.30
  18  -6   2   82.29   13.20
   6   2 -18   60.09   16.00
  18   6  -2  114.19   15.90
  18  -6   2  105.19   14.40
  18  -6  -2  108.19   12.80
   6   2  18   92.39   18.50
  18  -6  -2  113.09   18.80
  18   6   2   87.09   14.50
  18  -8   2    1.20    5.80
   8  -2  18    0.60   11.30
  18  -8   2  -12.20    8.20
  18   8  -2    4.20    7.40
   8   2  18   -6.30   12.10
  18  -8  -2   17.70    8.70
   8  -2 -18   -5.10   10.30
  18   8   2   -7.20    8.30
  18 -10   2   60.59   12.50
  18  10  -2   44.10    9.20
  10   2 -18   17.10   11.70
  10  -2  18   43.70   14.60
  10  -2 -18   35.60   12.30
  18  10   2   79.89   12.30
  18 -10  -2   50.39   10.30
  10   2  18   43.40   16.00
  12   2 -18    2.60   10.60
  12  -2  18    8.60   14.30
  18 -12   2   17.70    9.90
  12   2  18   13.00   14.90
  18  12   2   14.60    8.60
  12  -2 -18   -3.20   10.40
  18 -12  -2    9.50    8.60
  14   2 -18    3.60   10.50
  18 -14   2   18.30    9.90
  14  -2  18   46.30   17.00
  14  -2 -18   -1.60   11.00
  18 -14  -2   28.10    9.50
  14   2  18   29.30   15.20
  18  14   2   31.30    9.00
  18 -16   2  146.19   20.70
  16  -2  18  160.58   28.00
  18 -16  -2  125.59   19.30
  16   2  18  169.08   27.30
  18   0  -4   84.59   13.80
  18   0  -4   77.89   11.40
  18   0   4   69.29   11.10
  18   2  -4  204.08   22.10
  18   2  -4  228.78   21.10
  18  -2   4  203.08   23.50
   2   4  18  259.17   29.10
  18   2   4  187.78   22.20
  18  -2  -4  226.28   22.80
  18   4  -4  613.24   44.50
  18   4  -4  617.34   44.00
  18  -4   4  530.25   45.60
   4   4  18  565.34   50.39
  18  -4  -4  593.74   44.80
  18   4   4  586.64   44.20
  18   6  -4  502.85   38.10
   6  -4  18  522.75   48.30
  18  -6   4  462.15   40.80
  18  -6  -4  510.25   39.60
   6   4  18  455.65   45.10
  18   6   4  494.35   37.30
   8  -4  18  192.18   30.80
  18   8  -4  153.58   17.90
  18  -8   4  177.68   24.00
  18  -8  -4  209.18   21.60
   8  -4 -18  138.59   25.70
   8   4  18  167.88   26.90
  10  -4  18  -11.90   14.90
  18 -10   4   -0.40    8.90
  10   4 -18  -22.50   10.80
  18 -10   4   -9.30    7.80
  10   4  18   -3.40   12.20
  18 -10  -4   -0.30    7.00
  12   4 -18   14.70   11.90
  12  -4  18   42.00   18.40
  18 -12   4   29.20   11.90
  18  12   4   32.30    9.30
  12  -4 -18    9.50   10.40
  18 -12  -4   33.80    9.10
  12   4  18   52.59   17.00
  14  -4  18  401.96   43.30
  18 -14   4  401.76   36.60
  18  14   4  402.76   34.10
  18 -14  -4  430.66   34.40
  14   4  18  408.06   40.20
  16  -4  18  689.13   61.59
  18 -16   4  750.82   54.69
  16   4  18  698.33   58.69
  18 -16  -4  707.83   52.69
  18  16   4  712.13   52.19
  18   0  -6    8.10    7.20
  18   0   6    4.20    7.80
   0   6  18  -10.10   12.10
  18  -2   6   92.69   14.20
  18   2  -6  110.19   16.90
  18  -2  -6  110.29   17.30
   2   6  18  116.99   19.70
  18   2   6  108.09   17.00
  18   4  -6  487.35   36.80
  18  -4   6  421.76   38.00
  18  -4  -6  484.75   37.40
   4   6  18  462.75   42.60
  18   4   6  439.86   36.30
  18   6  -6  463.85   35.20
  18  -6   6  391.46   36.90
  18  -6  -6  469.05   36.10
   6   6  18  428.46   41.00
  18   6   6  401.46   33.50
  18   8  -6  116.39   16.60
  18  -8   6  130.19   21.70
   8  -6  18  146.49   29.20
   8  -6 -18   87.89   16.70
  18  -8  -6  145.19   19.00
   8   6  18  143.29   22.80
  10  -6  18    8.60   15.60
  18 -10   6    7.30   10.30
   6 -18  10    4.10   15.60
  10   6  18   -7.90   11.80
  18 -10  -6    2.10    7.60
  10  -6 -18   -5.20    9.80
  12  -6  18   -6.80   14.90
  18 -12   6  -11.70    9.70
  12   6 -18  -14.00   11.40
   6 -18  12  -17.40   13.70
  18 -12  -6   -1.00    7.90
  12   6  18    4.60   11.70
  18 -14   6  301.87   31.30
  14  -6  18  288.07   38.40
  14   6  18  325.67   33.80
  18 -14  -6  311.97   27.90
  18  14   6  291.17   27.70
  18 -16   6  673.23   49.99
  16  -6  18  583.34   56.29
   6 -18  16  513.65   55.39
  18 -16  -6  687.43   47.90
  18  16   6  676.43   47.20
  18   0  -8   48.30    9.50
  18   0   8   24.90    9.20
  18   2  -8   -7.50    6.30
  18   2   8   -3.70    6.90
  18  -2  -8   -3.40    7.00
  18   4  -8  171.88   20.70
  18  -4   8  164.38   25.00
   8 -18   4  171.48   20.50
  18   4   8  187.28   20.00
  18  -4  -8  188.08   21.10
   4   8  18  149.79   23.40
  18   6  -8  137.99   18.00
  18  -6   8  113.59   19.50
   6  -8 -18   59.79   15.20
   6   8  18  107.19   19.10
  18   6   8   84.69   11.40
  18  -8   8   -6.80   11.70
  18   8  -8   17.50    8.00
   8  -8  18    4.30   16.00
   8   8  18    7.80   12.20
  18  -8  -8    6.20    8.00
   8  -8 -18    0.90   10.40
  18 -10   8  192.28   25.50
  10  -8  18  163.28   31.30
  18  10  -8  155.98   21.10
   8 -18  10  120.29   24.30
  10  -8 -18  130.19   24.50
  18 -10  -8  182.38   21.40
  10   8  18  204.98   25.30
  18 -12   8   14.20   10.10
  12  -8  18   24.10   19.30
   8 -18  12   41.30   18.10
  12   8  18   43.70   13.30
  12  -8 -18   18.80   11.40
  18 -12  -8   14.00    8.40
  14  -8  18   81.09   21.40
   8 -18  14   90.49   21.70
  18 -14   8   69.29   14.20
  18  14   8   68.39   12.60
  18 -14  -8   53.59    9.90
  14  -8 -18   41.40   12.30
   8 -18  16  206.98   34.10
  18 -16   8  233.38   25.60
  16  -8  18  171.98   32.10
  18 -16  -8  212.28   21.40
  18  16   8  194.38   19.80
  10 -18   0  182.98   19.30
  18   0  10  174.68   26.00
  18   0 -10  157.48   21.70
  18   2 -10   34.70   10.00
  18  -2  10   37.20   13.40
  10 -18   2   54.79   10.20
  18  -2 -10   41.70    9.30
  10 -18  -2   42.50    9.30
  10 -18   4    3.50    7.80
  18  -4  10    0.10   10.70
  18   4 -10   -3.50    7.70
  18  -4 -10   -4.30    7.50
  18   4  10   -4.30    7.20
  18  -6  10  -10.80   11.80
  18   6 -10    6.70    8.60
  10 -18   6    0.30    8.80
  18  -6 -10   -1.90    7.60
  18   6  10  -11.80    6.20
   6 -10 -18   -5.40   10.40
   8 -10  18  146.89   30.70
  18   8 -10  152.88   21.50
  18  -8  10  120.79   24.10
   8 -10 -18   96.49   17.10
  18  -8 -10  165.18   20.40
  18 -10  10  409.96   39.90
  18  10 -10  402.36   35.90
  10 -10  18  447.76   46.80
  18 -10 -10  490.95   35.90
  10 -10 -18  331.67   36.60
  18 -12  10  161.38   23.90
  12 -10  18  186.58   32.50
  10 -18  12  114.39   23.80
  18 -12  10  115.09   22.50
  12 -10 -18   84.89   15.10
  18 -12 -10  140.99   19.00
  14 -10  18    5.70   17.60
  10 -18  14   -7.70   17.60
  18 -14  10   -2.00   10.40
  18 -14 -10   -3.40    6.80
  16 -10  18   21.70   18.60
  18 -16  10   24.60   11.30
  10 -18  16   44.40   19.20
  18  16  10   32.30    8.00
  18 -16 -10   27.40    8.20
  16 -10 -18   10.00    9.60
  18   0  12  117.69   20.40
  18   0 -12   75.19   13.00
  12 -18   0  114.19   15.60
  18   2 -12    4.80    8.80
  12 -18   2   16.90    8.30
  18  -2  12    5.40   12.70
  18  -2 -12   11.50    9.20
  12 -18  -2   -3.40    6.40
  12 -18   4   52.29   10.20
  18   4 -12   23.90    9.60
  18  -4  12   21.80   13.90
  18  -4 -12   26.10    9.30
  12 -18  -4   29.40    7.40
  18   4  12   33.90    9.00
  18   6 -12   -1.70    9.30
  18  -6  12  -18.50   12.50
  12 -18   6  -14.90    8.30
  12 -18  -6    7.30    7.40
  18  -6 -12  -11.00    7.90
  18   6  12    6.40    6.80
  12 -18   8   22.90   10.00
  18  -8  12    6.90   14.10
  18   8 -12   11.50    9.90
   8 -12  18    7.90   17.50
  18  -8 -12   20.70    9.30
   8 -12 -18   12.70    9.90
  12 -18  -8    8.00    6.50
  18  10 -12   76.89   13.50
  18 -10  12  110.49   20.40
  10 -12 -18   82.89   14.10
  18 -12  12   24.80   15.50
  12 -12  18   79.39   21.80
  18 -12 -12   44.00   10.00
  12 -12 -18   39.90   11.10
  14 -12  18   19.60   19.00
  18 -14  12    2.90   10.60
  18 -14 -12    3.10    7.10
  14 -12 -18    3.90    8.80
  18 -16  12   70.39   12.60
  16 -12  18   47.00   18.20
  12 -18  16   56.39   18.30
  18 -16 -12   61.79   10.30
  18  16  12   73.79   11.80
  16 -12 -18   42.40   10.10
  18   0 -14   -5.20    8.70
  18   0  14   -3.50   11.90
  14 -18   0    0.00    6.60
  18  -2  14   13.20   15.60
  14 -18   2    9.50    7.90
  18   2 -14    3.20    9.40
  18   2  14   17.50   13.80
  18  -2 -14    6.20    9.40
  14 -18  -2    7.50    6.80
  18  -4  14  324.47   37.00
  18   4 -14  307.87   34.50
  14 -18   4  406.86   32.00
  14 -18  -4  387.96   29.40
  18  -4 -14  332.77   32.90
   6 -14  18  210.08   36.50
  14 -18   6  289.27   26.20
  18  -6  14  228.88   31.60
  18   6 -14  210.08   29.20
  18   6  14  205.98   23.50
  18  -6 -14  238.48   27.40
  14  18   6  259.47   21.60
  14 -18  -6  272.07   23.10
  14 -18   8   57.89   12.30
  18  -8  14   35.10   16.40
   8 -14  18   60.49   20.70
  18   8 -14   42.80   12.20
  14 -18  -8   84.59   15.30
  14  18   8   66.69   10.70
  18  -8 -14   46.90   11.80
  18 -10  14  -23.30   13.00
  14 -18  10   -5.80    9.00
  18  10 -14    2.80   11.40
  10 -14  18   12.50   19.90
  18 -10 -14  -12.00    7.90
  10 -14 -18    4.30    8.80
  12 -14  18   29.80   20.40
  18 -12  14  -14.50   13.60
  14 -18  12   10.30    9.60
  18 -12 -14   -1.50    7.80
  12 -14 -18    2.40    8.70
  18 -14  14  122.79   20.90
  14 -14  18   91.19   21.60
  18 -14  14   63.99   15.70
  14 -14 -18   65.19   11.80
  14 -18  16  204.98   26.90
  16 -14  18  189.78   29.30
  18 -16  14  308.37   26.70
  18 -16 -14  272.67   23.80
  18  16  14  289.47   22.30
  18   0  16   15.50   12.60
  18   0 -16    8.40   10.60
  16 -18   0   30.30    8.50
  16 -18   2  149.29   19.70
  18  -2  16  124.49   23.20
  16 -18  -2  149.59   18.00
  18   2  16  154.98   25.80
  16 -18   4  699.43   47.10
  18  -4  16  564.14   52.49
  18  -4 -16  534.95   48.50
   6 -16  18  523.05   51.19
  18  -6  16  512.45   48.00
  18  -6 -16  521.15   43.50
  16 -18   8  197.08   21.60
   8 -16  18  182.28   33.50
  18  -8  16  133.29   27.10
  18  -8 -16  149.79   23.00
  16  18   8  136.39   16.50
  18 -10  16    8.60   15.10
  16 -18  10   27.00   10.60
  10 -16  18   31.30   20.10
  18 -10 -16   17.10   10.10
  16 -18 -10   25.20    7.90
  16  18  10   27.60    7.50
  16 -18  12   71.29   12.10
  12 -16  18   70.09   20.60
  18 -12 -16   50.99   10.70
  18 -14  16  306.27   27.60
  18 -14  16  209.88   27.20
  16 -18  14  305.77   25.80
  14 -16  18  243.78   31.10
  18 -14 -16  230.28   24.20
  16 -18  16  341.07   28.30
  16 -16  18  296.37   30.20
  18 -16  16  399.26   29.70
  18 -16 -16  276.47   27.20
  18  16  16  342.77   25.80
  18 -18   0   20.00    8.10
  18   0 -18    3.30   10.60
  18   0  18   21.10   14.90
  18   2 -18  -13.50    9.50
  18 -18   2   10.30    8.10
  18  -2  18  -11.30   12.50
  18  -2 -18   -9.70    9.80
  18 -18  -2  -10.20    6.80
   4 -18  18   99.79   23.00
  18   4 -18   51.89   14.10
  18  -4  18  123.39   22.00
  18  -4 -18   82.99   14.90
   6 -18  18   88.59   21.90
  18 -18   6  131.09   18.40
  18  -6  18   83.29   21.00
  18 -18  -6  119.89   16.10
   8 -18  18   41.50   18.80
  18  -8  18   -9.10   13.90
  18 -18   8    5.30    8.10
  18  -8 -18   -2.10    9.00
  18 -18  -8   12.40    7.10
  10 -18  18   11.10   17.50
  18 -10  18  -20.10   12.90
  18 -18  10   -2.50    8.00
  18 -10 -18  -13.10    7.90
  18 -18 -10  -12.00    6.30
  12 -18  18    2.80   14.40
  18 -18  12   -7.20    7.40
  18 -12 -18    3.80    7.60
  14 -18  18   50.19   12.60
  18 -14  18   97.59   17.60
  18 -14  18   55.29   13.60
  19   1  -1  853.61   61.19
  19   1  -1  826.42   60.39
  19  -1   1  817.32   61.19
  19  -1   1  810.42   60.69
  19  -1  -1  873.01   61.39
  19  -1  -1  873.21   60.39
  19   1   1  859.21   61.09
  19   1   1  800.82   60.79
  19   3  -1   57.99    9.90
  19   3  -1   70.59   10.90
  19  -3   1   62.49   10.40
  19  -3   1   40.90   10.00
  19  -3  -1   51.69    9.30
  19  -3  -1   54.39   10.30
  19   3   1   54.69    9.60
   3   1  19   69.89   16.70
  19   3   1   45.00   10.00
  19  -5   1   -2.30    6.30
  19   5  -1   -1.80    6.00
  19   5  -1    4.40    7.00
   5  -1  19    2.60   12.70
  19  -5   1   -6.40    7.60
  19  -5  -1   -0.70    7.80
  19  -5  -1    4.80    5.70
   5   1  19    2.70   14.30
  19   5   1    2.20    8.10
  19   5   1    3.50    6.30
  19  -7   1   49.90    8.30
   7  -1  19   31.20   17.10
   7   1 -19   31.80   13.70
  19  -7   1   37.00    9.50
  19   7  -1   29.30    7.30
  19   7  -1   36.50    9.10
   7   1  19   39.20   16.10
  19   7   1   40.10   10.60
   7  -1 -19    0.60   12.00
  19   7   1   27.50    7.20
  19  -7  -1   39.70    9.90
  19  -9   1  105.59   14.90
  19   9  -1  161.08   18.80
   9  -1  19  133.49   25.50
  19  -9   1  154.28   21.70
   9   1  19  145.49   28.50
  19   9   1  175.68   19.30
  19  -9  -1  153.58   21.40
  11  -1  19  319.67   39.90
  19 -11   1  330.47   32.50
  19  11  -1  361.26   30.10
  19 -11  -1  367.26   32.40
  19  11   1  352.56   30.40
  11   1  19  321.37   38.90
  13  -1  19  206.78   32.20
  19 -13   1  210.18   25.10
  19 -13  -1  227.78   25.10
  13   1  19  224.78   32.40
  19  13   1  228.18   22.80
  15   1 -19   -8.30   10.20
  15  -1  19   21.20   15.50
  19 -15   1  -10.40    8.30
  15  -1 -19  -20.30    9.70
  19 -15  -1   -5.70    7.40
  15   1  19   16.70   14.40
  19 -17   1   26.60    8.90
  17  -1  19   16.20   15.50
  19 -17  -1   25.20    8.30
  17   1  19   28.60   14.80
  19   1  -3   36.90    9.30
  19   1  -3   46.20    9.30
  19  -1   3   39.80   10.10
  19   1   3   55.49   10.20
   1   3  19   72.99   15.60
  19  -1  -3   44.50    9.50
  19  -1  -3   49.80    8.80
  19   3  -3    0.30    7.00
  19   3  -3   -3.70    6.20
  19  -3   3   -2.90    7.70
  19  -3  -3    2.00    5.60
   3   3  19    1.30   12.90
  19  -3  -3   -1.30    6.90
  19   3   3   -1.60    6.60
   5  -3  19   61.99   19.20
  19   5  -3   40.90    9.20
  19  -5   3   26.40    9.60
  19   5  -3   42.10    8.50
   5   3  19   30.00   14.00
  19  -5  -3   37.00    9.30
  19   5   3   34.40    7.90
  19   7  -3   -1.60    7.50
  19   7  -3   -5.50    5.90
  19  -7   3    4.60    9.10
  19  -7   3   13.10    7.00
   7  -3  19   12.30   16.20
   7  -3 -19  -17.60   11.00
   7   3  19    6.30   13.20
  19  -7  -3   10.40    8.00
  19  -9   3   13.50   10.50
  19   9  -3   33.60    9.80
   9   3 -19   -8.30   11.60
   9  -3  19   16.00   16.60
  19   9   3   10.80    9.10
   9  -3 -19   -1.60   10.90
   9   3  19    6.50   15.60
  19  -9  -3   18.90    8.70
  19 -11   3  158.68   23.60
  11  -3  19  108.59   22.90
  11   3  19  140.79   27.90
  19  11   3  145.99   19.30
  19 -13   3   11.00    9.70
  13  -3  19   21.50   16.30
  13   3 -19  -15.00   10.50
  13   3  19    8.80   13.30
  19  13   3   14.50    8.60
  19 -13  -3    2.30    8.60
  13  -3 -19   -8.60   10.50
  19 -15   3  141.39   23.60
  15  -3  19  212.48   32.20
  19 -15  -3  229.68   22.60
  19  15   3  173.28   20.50
  15   3  19  199.88   28.50
  17  -3  19   16.30   14.70
  19 -17   3   30.50    9.40
  17   3 -19   -8.10   10.20
  17  -3 -19   14.00   10.40
  17   3  19   48.30   16.00
  19 -17  -3   35.80    8.90
  -1   5  19   24.40   11.60
  19   1  -5   -6.80    6.60
  19  -1   5    3.00    7.90
  19  -1  -5   -2.10    7.10
  19   1   5    1.90    6.90
   1   5  19  -13.70   12.20
  19  -3   5   37.10   10.40
  19   3  -5   27.20    8.60
  19  -3  -5   28.60    8.40
  19   3   5   39.40    8.50
   3   5  19   38.70   15.30
  19  -5   5   79.89   13.10
  19   5  -5   97.19   16.50
   5   5  19  120.89   20.80
  19   5   5   98.49   14.90
  19  -5  -5  113.99   18.10
   7  -5  19  116.09   24.20
  19  -7   5  112.89   21.40
  19   7  -5   88.49   16.30
   7   5  19  105.99   20.00
  19  -7  -5  116.49   18.90
  19  -9   5   -4.90    9.50
   9  -5  19   -6.00   15.30
   5 -19   9   12.60   23.60
  19   9  -5   13.40    6.90
  19  -9   5  -11.30    6.70
  19  -9  -5    4.60    8.40
   9   5  19   13.00   14.60
   9  -5 -19   -3.60   10.70
   5 -19  11    8.50   15.70
  19 -11   5   23.20   11.20
  11   5 -19   37.90   13.80
  11  -5  19   25.10   17.10
  19 -11  -5   17.50    8.50
  19  11   5   17.10   10.30
  11   5  19   38.40   15.00
  11  -5 -19   -6.50   10.80
  19 -13   5    1.20   10.80
   5 -19  13  -15.00   15.20
  13  -5  19   14.60   16.90
  13   5 -19   -5.40   11.50
  19  13   5    4.00    8.70
  13  -5 -19  -15.80   10.30
  13   5  19   14.20   12.70
  19 -13  -5    0.80    7.90
  19 -15   5  547.65   43.30
  15  -5  19  479.65   50.09
  15   5  19  518.05   46.60
  19  15   5  517.15   40.10
  19 -15  -5  521.05   40.50
   5 -19  17  121.79   24.10
  17  -5  19  142.39   27.60
  17   5 -19   56.49   14.50
  17  -5 -19   86.09   15.70
  19  -1   7   37.30   10.00
  19   1  -7   30.20    9.50
  19  -1  -7   48.00   10.00
  19   1   7   32.80    9.20
  19   3  -7   -1.60    7.10
  19  -3   7    3.60    8.10
   3   7  19  -16.10   12.30
  19  -3  -7    0.00    7.20
  19   3   7    8.30    7.20
  19  -5   7  108.89   20.20
  19   5  -7   82.99   13.00
  19   5   7   75.99   14.60
  19  -5  -7  100.49   18.10
   5   7  19  108.69   18.90
  19   7  -7   26.00    8.90
  19  -7   7   21.10    9.60
   7  -7  19    8.40   14.90
  19  -7  -7   23.90    9.00
   7  -7 -19   -5.10   11.60
   7   7  19   37.00   14.80
   9  -7  19   17.10   16.40
  19   9  -7   37.90    8.70
  19  -9   7   20.10   11.10
   9   7  19   32.90   13.80
  19  -9  -7   30.70    9.90
   9  -7 -19   16.60   11.40
  11  -7  19  174.38   34.00
  19 -11   7  224.78   26.80
  19 -11  -7  217.58   23.60
  11   7  19  224.48   27.60
  13  -7  19   28.00   19.00
   7 -19  13   40.20   17.70
  19 -13   7    7.60   11.20
  13  -7 -19    4.10   10.70
  19 -13  -7   12.70    8.20
  13   7  19   33.30   13.80
  19 -15   7  236.98   26.90
  15  -7  19  191.28   34.30
   7 -19  15  250.97   34.40
  19  15   7  231.78   22.20
  19 -15  -7  234.38   23.20
  19 -17   7   59.09   12.30
   7 -19  17   81.39   19.30
  17  -7  19   33.70   16.90
  19  17   7   61.49    9.80
  19 -17  -7   62.69   10.00
  19  -1   9   97.69   14.90
  19   1  -9  121.39   19.90
  19   1   9  114.99   18.90
  19  -1  -9  147.29   19.40
   9 -19   3  -14.20   12.60
  19   3  -9    2.70    8.10
  19   3   9    5.90    7.20
  19  -3  -9   11.50    8.80
  19   5  -9    0.50    8.20
   9 -19   5   10.60    9.50
  19   5   9    1.00    6.50
   5   9  19    4.00   10.90
  19  -5  -9   -1.70    7.60
  19  -7   9   35.30   11.70
  19   7  -9   17.30    8.90
   7  -9  19   20.90   20.80
   9 -19   7   24.40   10.30
  19  -7  -9   18.60    8.40
   7  -9 -19    7.80   11.30
   7   9  19   37.90   13.70
   9  -9  19  297.87   38.80
  19  -9   9  274.67   30.80
  19   9  -9  269.47   28.10
  19  -9  -9  318.97   28.40
  11  -9  19  405.46   47.00
  19 -11   9  423.96   38.60
  19 -11  -9  445.16   36.00
  19 -13   9   88.89   15.20
   9 -19  13   84.19   21.00
  13  -9  19  114.79   25.30
  19 -13  -9  100.19   17.60
  19 -15   9   17.60   10.60
  15  -9  19   11.50   18.30
   9 -19  15   18.20   17.70
  19 -15  -9   10.20    7.10
  15  -9 -19    5.80    9.80
  19  15   9   12.20    7.50
   9 -19  17    3.50   16.20
  19 -17   9   -4.70    8.50
  17  -9 -19   -7.10    8.40
  19 -17  -9   -6.60    6.50
  11 -19   1  304.97   26.40
  19   1  11  252.57   27.30
  19  -1 -11  304.07   28.60
  19   3 -11   93.89   14.70
  11 -19   3  103.89   13.50
  19  -3  11   99.89   20.90
  19   3  11  109.69   17.20
  19  -3 -11  105.49   19.90
  19   5 -11   21.40    9.90
  19  -5  11   -0.70   13.00
  11 -19   5   23.40    9.50
  19  -5 -11   10.20    8.70
  19   5  11    2.90    7.10
   7 -11  19  170.58   32.90
  19  -7  11  139.19   25.20
  11 -19   7  137.59   21.70
  19   7 -11  152.08   23.10
  19  -7 -11  195.48   22.10
   9 -11  19  404.16   46.00
  19   9 -11  298.77   34.20
  11 -19   9  421.26   34.10
  19  -9  11  355.86   37.70
  19  -9 -11  440.86   34.30
  11 -11  19  489.35   50.29
  19 -11  11  471.15   41.10
  19  11 -11  427.16   39.60
  19 -11 -11  488.05   38.80
  13 -11  19  248.38   38.70
  19 -13  11  230.88   26.90
  19 -13 -11  221.58   23.30
  19 -15  11  -11.90    9.20
  15 -11  19    4.30   17.50
  19 -15 -11    0.30    6.90
  19  15  11  -11.80    6.00
  19 -17  11    6.00    8.30
  17 -11  19  -23.50   13.00
  11 -19  17  -19.00   12.90
  19 -17 -11    1.00    6.60
  17 -11 -19   -8.20    7.70
  19  -1  13  163.88   26.50
  19   1 -13  146.49   22.90
  13 -19   1  184.08   19.30
  13 -19  -1  160.28   18.60
  19  -1 -13  159.78   23.20
  13 -19   3   -4.40    7.90
  19   3 -13   -4.30    9.50
  19  -3  13  -12.00   12.20
  19  -3 -13    3.00    8.80
  19   3  13    1.10    7.20
  13 -19  -3    0.60    6.70
  19  -5  13  -16.30   13.20
  19   5 -13   -9.10    9.60
  13 -19   5    7.10    8.60
  19  -5 -13  -11.30    8.20
  13 -19  -5   -5.00    5.90
  19  -7  13  -10.50   13.00
  19   7 -13   10.80   10.30
  13 -19   7   -4.80    9.00
   7 -13  19  -13.40   18.80
  19  -7 -13   -5.20    8.50
  13 -19   9   88.59   13.50
  19   9 -13   49.20   12.60
   9 -13  19   93.59   24.30
  19  -9 -13   80.09   13.30
  11 -13  19  229.98   36.90
  19 -11  13  147.99   26.30
  13 -19  11  215.28   23.70
  19 -11 -13  204.48   23.20
  13 -19  13   37.10   10.10
  19 -13  13   36.20   10.40
  13 -13  19   53.89   21.00
  13 -13 -19   25.70    9.40
  15 -13  19   14.20   16.90
  19 -15  13   21.80   10.50
  15 -13 -19   15.90    8.60
  19 -15 -13   20.10    7.90
  19  15  13   13.40    7.30
  13 -19  17   -7.90   16.90
  17 -13  19  -14.50   12.10
  19 -17  13   17.20    8.90
  17 -13 -19    4.80    7.20
  19 -17 -13   10.60    6.50
  19   1 -15  -17.40    8.80
  19  -1  15   -8.00   12.00
  15 -19   1    3.10    6.90
  19  -1 -15  -13.70    8.50
  15 -19  -1    6.90    7.20
  19  -3  15  118.89   24.70
  15 -19   3  150.78   18.50
  19   3 -15   81.19   15.90
  15 -19  -3  153.78   16.90
  19  -3 -15   91.89   15.60
  19   3  15  127.59   18.30
   5 -15  19  379.86   44.40
  19   5 -15  345.17   35.20
  19  -5  15  377.96   38.50
  19   5  15  344.37   30.50
  19  -5 -15  410.66   35.30
  19  -7  15  147.49   26.40
   7 -15  19  180.88   33.50
  15 -19  -7  169.88   19.50
  19  -7 -15  173.38   23.80
  19   9 -15   -5.70   11.50
  19  -9  15  -16.50   12.80
  15 -19   9    7.90    9.10
   9 -15  19   25.00   19.50
  19  -9 -15    4.70    9.20
  15 -19  11   -3.90    8.60
  11 -15  19   25.80   18.50
  19 -11 -15   -3.30    7.90
  13 -15  19   20.00   17.40
  19 -13  15   17.80   10.30
  15 -19  13   17.90    9.10
  19 -13 -15   15.60    8.00
  19 -15  15  251.77   24.70
  19  15  15  263.77   20.90
  19 -15 -15  204.28   22.50
  19   1 -17    2.30   10.20
  17 -19   1   16.80    8.10
  19  -1  17    7.70   13.60
  19  -1 -17    8.40   10.00
  17 -19  -1   16.10    7.60
  19   3 -17   21.30   11.40
  17 -19   3   21.80    8.50
  19  -3  17   22.70   15.70
  19  -3 -17   10.70   10.80
  17 -19  -3   30.20    8.30
  19   3  17   21.10    8.70
  19  -5  17  115.59   24.20
  19   5 -17   73.29   15.40
   5 -17  19  105.89   24.70
  19   5  17  102.09   14.80
  19  -5 -17   83.69   14.50
  19   7 -17   25.80   12.30
   7 -17  19   64.89   20.60
  19  -7  17   24.10   16.00
  19  -7 -17   33.10   10.90
   9 -17  19   -6.70   16.80
  17 -19   9   -4.00    8.10
  19  -9 -17  -12.30    8.10
  17 -19  -9    3.70    7.70
  17 -19  11    0.20    7.80
  11 -17  19   12.20   16.50
  19 -11 -17   -4.50    7.80
  17 -19  13   16.50    7.60
  13 -17  19    1.50   13.60
  19 -13  17   16.80    9.40
  19 -13 -17   -0.60    6.90
  19 -19   1  226.68   21.70
  19  -1  19  182.68   28.80
  19 -19  -1  209.78   20.90
   3 -19  19   -4.50   15.10
  19   3 -19   -0.70   10.40
  19 -19   3   24.70    8.40
  19  -3  19    9.80   15.10
  19  -3 -19   13.70   10.50
  19 -19  -3   21.30    7.40
  19   3  19   14.80    7.60
   5 -19  19   -1.30   15.60
  19   5 -19   13.80   10.90
  19 -19   5   -6.40    6.80
  19  -5 -19  -10.20    8.90
  19 -19  -5    1.70    6.60
   7 -19  19   13.70   16.70
  19 -19   7   13.30    7.50
  19 -19  -7    3.70    6.40
  19  -7 -19    0.00    9.30
   9 -19  19   62.29   17.80
  19  -9  19   23.40   14.70
  19  -9 -19   33.00    9.80
  19 -19  -9   48.10    8.80
  11 -19  19  114.09   18.10
  19 -11  19  111.09   20.70
  19 -11 -19   88.39   16.90
  20   0   0 2685.23  176.58
  20   0   0 2495.25  175.88
  20   2   0  864.31   64.49
  20  -2   0  894.71   65.39
  20  -2   0  905.41   64.19
  20   2   0  914.81   64.89
   4   0  20  372.56   39.20
  20   4   0  363.06   30.00
  20   4   0  335.27   30.10
  20  -4   0  350.76   29.00
  20  -4   0  349.67   31.80
  20  -6   0   58.19   12.20
  20  -6   0   62.29    9.60
   6   0  20   64.39   18.00
  20   6   0   91.69   14.10
  20   6   0   71.19   12.00
  20   8   0  343.47   29.90
  20   8   0  312.17   29.10
   8   0  20  303.37   39.70
  20  -8   0  369.46   32.10
  20 -10   0  748.73   54.39
  10   0  20  651.63   61.69
  20  10   0  699.43   52.89
  20 -12   0  823.02   58.39
  20  12   0  757.92   56.59
  12   0  20  701.73   64.69
  14   0  20  250.17   33.10
  20 -14   0  266.27   27.30
  16   0  20   66.79   17.60
  20 -16   0   54.39   11.40
  18   0  20  207.38   29.80
  20 -18   0  259.57   23.50
  20   0  -2  898.01   64.19
  20   0   2  871.31   64.09
  20   0  -2  867.71   63.39
  20   2  -2  307.67   27.20
  20   2  -2  272.97   27.20
  20  -2   2  258.67   27.10
  20  -2   2  305.37   28.90
  20  -2  -2  305.47   26.20
  20   2   2  328.47   28.00
   2   2  20  335.07   35.60
  20  -2  -2  312.27   28.50
  20  -4   2   71.59   12.00
  20  -4   2   97.79   12.90
  20   4  -2   98.09   15.50
  20   4  -2  106.79   16.50
   4  -2  20  149.29   27.50
  20  -4  -2   74.19   12.10
  20   4   2   70.69   11.80
   4   2  20   85.29   19.20
  20   4   2   81.39   15.60
  20  -4  -2   97.79   14.00
  20   6  -2   -3.80    6.00
  20  -6   2    1.20    6.20
  20  -6   2    0.00    8.90
   6  -2  20   10.10   16.70
  20   6  -2    4.00    7.50
   6   2  20    1.40   13.90
  20  -6  -2   -2.20    8.20
  20   6   2    0.20    8.30
  20  -8   2  135.09   21.40
  20   8  -2  142.19   17.90
   8  -2  20  110.69   24.50
  20   8  -2  121.89   15.10
  20  -8   2  102.09   14.20
   8   2  20   90.19   21.30
  20  -8  -2  138.79   21.00
  20   8   2  118.79   18.60
  20 -10   2  367.06   35.40
  10  -2  20  353.76   43.30
  10   2  20  457.75   43.70
  20 -10  -2  426.06   35.10
  20  10   2  371.26   33.70
  12  -2  20  382.76   42.90
  20 -12   2  389.96   34.90
  12   2  20  336.87   39.40
  20  12   2  358.76   32.10
  20 -12  -2  387.76   33.50
  20 -14   2   23.90    9.90
  14  -2  20   26.90   17.20
  14   2  20   44.80   17.00
  20 -14  -2   19.90    9.50
  20  14   2   38.90    9.90
  14  -2 -20   -3.40   11.40
  20 -16   2   -4.40    8.00
  16  -2  20    6.40   15.60
  20 -16  -2    1.00    7.60
  16   2  20   -1.80   12.40
  20 -18   2   97.59   16.20
   2 -20  18   50.49   19.60
  18  -2  20   76.29   21.10
  20 -18  -2   91.89   15.30
  20   0   4  331.97   30.60
   0   4  20  367.36   36.50
  20   0  -4  338.17   30.70
  20  -2   4   65.49   11.50
  20   2  -4   76.59   12.00
  20  -2  -4   84.99   12.50
   2   4  20   86.39   19.30
  20  -4   4   34.10   10.50
  20   4  -4   35.10    9.20
  20  -4  -4   42.30   10.10
   4   4  20   52.19   17.80
  20   4   4   46.20    8.70
  20   6  -4   23.30    7.90
  20  -6   4   14.50   10.10
   6  -4  20   37.20   20.00
  20  -6  -4   12.60    8.50
   6   4  20   24.70   17.50
  20  -8   4   11.90    9.70
  20   8  -4    0.90    6.90
   8  -4  20   14.20   16.60
   8   4  20    9.60   14.80
   8  -4 -20  -11.00   11.40
  20  -8  -4   12.30    9.10
  10  -4  20  195.88   34.80
  20 -10   4  216.88   26.60
  10   4  20  230.48   30.80
  20 -10  -4  223.68   24.50
  20  10   4  204.08   23.70
  12  -4  20  191.48   34.50
  12   4 -20  195.18   30.50
  20 -12   4  213.58   26.40
  20 -12  -4  217.48   24.30
  20  12   4  216.98   23.10
  12   4  20  235.98   29.90
  14  -4  20   30.80   16.30
  20 -14   4    1.80    9.20
   4 -20  14  -13.30   15.50
  14   4 -20   12.70   11.90
  20 -14  -4    4.30    8.50
  14  -4 -20  -19.10   10.30
  14   4  20    0.70   12.00
  20  14   4   -0.70    7.80
  16  -4  20   79.69   21.20
   4 -20  16   56.09   19.60
  20 -16   4  119.19   18.70
  16   4  20  110.79   23.30
  20 -16  -4   98.09   16.40
  18  -4  20  -20.60   13.70
  18   4 -20   15.50   10.70
   4 -20  18   -4.10   15.50
  20 -18   4   -0.40    7.20
  20 -18  -4   -7.40    6.50
  18  -4 -20  -15.90    8.90
  20   0  -6   45.20   10.20
  20   0   6   54.39   10.60
   0   6  20   12.50   15.40
  20   2  -6   -6.80    7.60
  20  -2   6   -8.20    8.40
  20   2   6   -0.20    7.40
  20  -2  -6   -2.40    7.10
  20  -4   6   17.00    9.70
  20   4  -6   15.70    8.60
   4   6  20   -2.20   14.50
  20  -4  -6   14.40    8.80
  20   4   6   11.20    7.40
  20   6  -6  226.58   24.20
  20  -6   6  236.08   27.30
   6  -6  20  260.87   37.20
  20  -6  -6  274.37   26.20
  20   6   6  218.18   21.80
   6   6  20  252.37   32.60
   8  -6  20   -4.70   17.90
  20  -8   6    1.50   10.00
  20   8  -6    6.60    7.60
   8  -6 -20    0.20   11.60
   8   6  20   14.50   13.20
  20  -8  -6   10.60    8.40
  10  -6  20   69.29   22.80
  20 -10   6   71.69   14.40
  20 -10  -6   61.09   10.90
  10  -6 -20   31.20   13.50
  10   6  20  113.99   22.60
  12  -6  20  114.49   25.50
  20 -12   6  123.19   22.80
  12   6  20  138.99   24.30
  20  12   6  113.49   18.30
  20 -12  -6  120.79   19.10
  20 -14   6   28.40   10.40
   6 -20  14   18.00   16.90
  14  -6  20   60.99   21.50
  20 -14  -6   31.60    9.50
  14  -6 -20    2.10   11.70
  14   6  20   61.69   14.70
  20  14   6   43.70    9.40
   6 -20  16  170.48   30.20
  16  -6  20  163.28   31.30
  20 -16   6  212.08   23.10
  20  16   6  175.38   18.10
  20 -16  -6  191.98   20.30
  20 -18   6    1.90    7.20
   6 -20  18    4.60   15.00
  20 -18  -6    1.20    6.40
  20   0  -8  294.37   28.30
  20   0   8  293.27   28.00
  20   2  -8  106.89   19.00
  20  -2   8   92.09   14.10
  20   2   8  116.59   18.20
  20  -2  -8  117.69   18.70
  20  -4   8   14.90    9.70
  20   4  -8   -6.00    7.70
  20   4   8   23.40    7.80
   4   8  20   14.10   12.20
  20   6  -8    7.40    8.10
   6  -8  20   14.50   17.00
  20  -6   8   11.30    9.70
  20  -6  -8    7.70    8.50
   6   8  20   13.90   12.10
  20  -8   8   42.70   11.60
  20   8  -8   47.60   10.00
   8  -8  20   58.79   22.70
   8  -8 -20   27.60   12.30
  20  -8  -8   48.70    9.90
   8   8  20   75.19   15.80
  20  10  -8  375.46   37.00
  10  -8  20  425.26   48.00
  20 -10   8  449.66   40.20
  20 -10  -8  489.05   38.20
  10   8  20  536.25   42.70
  20 -12   8  313.37   31.60
  12  -8  20  301.97   41.00
  20 -12  -8  308.67   28.50
  20  12   8  291.07   28.00
  14  -8  20   11.30   18.10
  20 -14   8   -7.70    9.80
   8 -20  14  -27.00   15.40
  14  -8 -20  -19.50    9.40
  20 -14  -8   -1.50    7.60
  20  14   8    2.50    7.70
  16  -8  20   13.00   18.10
   8 -20  16    5.60   16.60
  20 -16   8   18.30    9.20
  20  16   8   20.50    6.80
  16  -8 -20    1.10    9.90
  20 -16  -8   20.90    7.40
  18  -8  20  -20.60   13.30
  20 -18   8   19.40    8.30
   8 -20  18   13.90   16.30
  20 -18  -8    6.40    6.40
  20   0 -10  632.64   46.50
  20   0  10  538.45   45.10
  20   2 -10  332.67   31.00
  20  -2  10  321.67   30.30
  20  -2 -10  323.47   30.60
  20   2  10  324.07   29.00
  20   4 -10  177.58   23.40
  20  -4  10  157.78   22.80
  20   4  10  151.28   19.50
  20  -4 -10  189.08   22.50
   6 -10  20   66.99   21.10
  20  -6  10   60.09   12.30
  20   6 -10   63.29   12.10
  10 -20   6   34.40   10.60
  20  -6 -10   44.20   10.60
  20   6  10   40.80    8.60
  20   8 -10  378.56   36.30
  20  -8  10  413.86   37.30
  10 -20   8  408.86   35.80
   8 -10  20  414.76   46.90
  20  -8 -10  465.75   36.30
  20 -10  10  906.11   70.29
  10 -20  10  918.81   68.69
  10 -10  20  951.50   79.29
  20 -10 -10 1011.90   69.49
  20 -12  10  800.22   59.79
  12 -10  20  754.22   69.19
  20 -12 -10  776.32   57.79
  20 -14  10  123.19   21.40
  14 -10  20  124.99   26.30
  20  14  10  123.79   15.70
  20 -14 -10  104.79   17.20
  20 -16  10   11.70    9.80
  16 -10  20  -14.40   15.90
  20 -16 -10   14.10    7.50
  20  16  10   13.10    6.30
  16 -10 -20    1.20    9.40
  18 -10  20   90.39   17.60
  10 -20  18   64.99   16.50
  20 -18 -10   84.59   13.70
  18 -10 -20   46.70   10.50
  20   0  12  550.74   45.40
  20   0 -12  629.74   47.50
  20  -2  12  270.87   27.70
  20   2 -12  267.17   29.10
  20  -2 -12  304.07   28.70
  20   2  12  266.07   26.10
  12 -20   4  145.59   19.90
  20   4 -12  127.99   22.30
  20   4  12  118.19   17.40
   6 -12  20   71.59   21.40
  20   6 -12   70.39   13.80
  12 -20   6   95.39   13.20
  20  -6 -12   66.99   12.30
  20   8 -12  233.08   28.20
   8 -12  20  241.38   37.90
  20  -8  12  260.47   28.60
  20  -8 -12  291.27   27.50
  12 -20  10  695.53   54.39
  10 -12  20  731.03   65.79
  20 -10 -12  749.42   55.09
  12 -20  12  526.55   44.40
  12 -12  20  610.14   57.39
  20 -12  12  577.64   46.50
  20 -12 -12  594.44   45.20
  14 -12  20   69.89   21.10
  12 -20  14   52.59   10.70
  20 -14 -12   77.49   11.40
  20  14  12   97.89   13.60
  14 -12 -20   38.90   10.90
  16 -12  20  -23.00   13.40
  12 -20  16   -4.50    7.50
  20 -16  12   -1.00    8.60
  16 -12 -20   -0.80    6.60
  20 -16 -12    1.40    6.60
  20  16  12    3.90    5.60
  14 -20   0  200.58   20.20
  20   0  14  165.68   22.30
  20   0 -14  179.18   24.40
  20   2 -14   14.20   10.20
  14 -20   2   18.90    8.50
  20   2  14   22.90    8.40
  20  -2 -14   18.50    9.90
  20  -4  14  -17.20   12.70
  20   4 -14   -8.70    9.70
  14 -20   4  -11.20    7.50
  20   4  14   -8.20    7.10
  20  -4 -14   -2.50    8.90
  14 -20   6   35.30    9.80
   6 -14  20    4.40   17.30
  20   6 -14   22.60   11.10
  20  -6  14   12.70   14.30
  20  -6 -14   21.60   11.00
   8 -14  20   -4.10   18.70
  20   8 -14  -17.30    9.10
  14 -20   8   -3.50    8.90
  20  -8  14  -19.40   12.00
  20  -8 -14   -9.20    8.70
  14 -20  10  108.29   17.60
  10 -14  20   98.19   22.80
  20 -10  14  117.29   21.50
  20 -10 -14   70.19   12.40
  12 -14  20   91.19   23.50
  14 -20  12   72.99   12.10
  20 -12  14   66.69   13.10
  20 -12 -14   75.19   12.20
  14 -20  14   -5.50    7.50
  14 -14  20   -0.90   15.00
  20 -14  14   -9.40    8.00
  20  14  14   -1.30    6.70
  20 -14 -14   -6.40    6.40
  20 -16  14   30.10    9.10
  16 -14  20    5.00   12.50
  20  16  14   35.10    6.60
  20 -16 -14   30.40    7.20
  20   0  16   36.00    9.70
  20   0 -16   17.60   11.00
  16 -20   0   46.40    9.10
  16 -20   2   -9.30    7.10
  20   2 -16   -9.50    9.80
  20   2  16   -7.80    7.50
  20  -2 -16   -6.50    9.50
  20   4 -16   46.70   12.60
  20  -4  16   45.60   15.80
   4 -16  20   46.50   22.50
  20   4  16   48.10    8.80
  20  -4 -16   42.50   11.50
  20   6 -16   79.09   15.30
  20  -6  16  108.29   21.50
   6 -16  20  114.09   22.90
  20  -6 -16  139.19   21.40
  20  -8  16   -8.40   13.10
   8 -16  20   35.30   19.50
  20   8 -16   -2.40   10.90
  16 -20   8   21.30    8.70
  20  -8 -16    5.10    9.40
  20 -10  16    9.90    9.30
  10 -16  20   17.10   17.80
  16 -20  10    1.60    7.80
  20 -10 -16    8.40    8.80
  16 -20  12  -11.90    6.90
  20 -12  16    7.00    8.60
  12 -16  20   -1.00   15.20
  20 -12 -16   -5.50    7.40
  20 -14  16   30.40    9.60
  16 -20  14   13.70    7.50
  14 -16  20   -0.20   12.20
  20  14  16   48.20    7.50
  20 -14 -16   24.30    7.30
  18 -20   0  221.28   21.00
  20   0  18  202.18   22.30
  20   2 -18   28.10   11.90
  20   2  18   51.89   10.00
  20  -2 -18   45.10   12.20
   4 -18  20  -16.00   16.00
  20   4 -18   -8.40    9.10
  18 -20  -4   -4.00    7.20
  20  -4 -18  -13.90    8.80
  20   4  18   -1.40    7.50
   6 -18  20   -3.70   15.60
  18 -20   6   -9.10    6.40
  20   6 -18    1.30   10.20
  20  -6 -18   -8.30    9.20
  18 -20  -6   16.30    8.70
   8 -18  20   29.80   17.40
  20  -8  18  -10.40   12.50
  18 -20   8    5.60    7.10
  20  -8 -18   -5.80    8.00
  10 -18  20  105.79   21.40
  18 -20  10  119.59   15.80
  20 -10  18  134.59   19.70
  20 -20   0  599.94   41.00
  20   0  20  499.15   41.40
  20 -20   2  367.16   28.80
  20  -2  20  366.26   30.80
  20 -20  -2  395.36   28.90
  20   2  20  304.77   28.70
   4 -20  20  151.58   27.90
  20 -20   4  195.98   18.80
  20 -20  -4  195.48   18.80
   6 -20  20   41.50   16.50
  20 -20   6   34.50    7.80
  20 -20  -6   56.79   10.10
  20  -6 -20   16.60    9.90
  21   1  -1 1708.03  118.59
  21   1  -1 1697.33  118.89
  21  -1   1 1641.44  118.59
  21  -1   1 1736.33  119.19
  21  -1  -1 1734.83  118.49
  21  -1  -1 1765.02  119.29
   1   1  21 1777.92  126.59
  21   1   1 1723.63  118.99
  21   1   1 1672.13  118.79
  21   3  -1  618.14   47.60
  21   3  -1  638.84   48.20
  21  -3   1  615.34   48.90
  21  -3   1  599.24   47.00
   3  -1  21  731.73   59.59
  21  -3  -1  630.14   46.80
  21   3   1  604.04   47.90
   3   1  21  652.33   57.89
  21  -3  -1  630.64   48.80
  21   3   1  599.74   47.80
  21  -5   1  145.89   16.90
  21   5  -1  136.89   18.60
   5  -1  21  157.28   31.70
  21   5  -1  131.09   18.30
  21  -5  -1  123.99   21.00
  21   5   1  137.69   18.10
  21   5   1  129.59   18.40
   5   1  21  149.88   31.60
  21  -5  -1  125.79   15.70
  21   7  -1   28.40    7.80
  21   7  -1   53.49   10.70
   7  -1  21   44.20   18.20
  21  -7   1   49.70   11.20
  21  -7   1   40.60    7.90
   7   1  21   44.20   18.10
  21  -7  -1   57.29   11.40
  21   7   1   44.30    9.80
  21  -9   1  774.82   58.29
   9  -1  21  723.73   66.19
  21   9  -1  754.02   56.39
  21  -9  -1  815.62   58.29
   9   1  21  710.13   65.29
  21   9   1  776.12   57.09
  11  -1  21  827.92   74.99
  21 -11   1 1031.80   69.09
  21 -11  -1  961.20   68.29
  11   1  21  865.01   74.59
  21  11   1  910.81   66.99
  21 -13   1  472.05   39.50
  13  -1  21  464.15   46.70
  21 -13  -1  480.55   39.10
  13   1  21  429.46   44.50
  21 -15   1   61.99   12.00
  15  -1  21   75.39   19.70
  21 -15  -1   85.89   13.00
  15   1  21   76.99   18.30
  17  -1  21  100.69   20.30
  21 -17   1  126.49   17.70
  21 -17  -1  111.79   16.90
  17   1  21   99.89   20.30
   1 -21  19  239.28   30.00
  19   1  21  261.17   24.30
  21   1  -3  654.63   48.90
  -1   3  21  680.53   56.09
  21  -1   3  599.04   48.80
  21  -1  -3  604.14   48.60
  21   1   3  642.04   48.40
   1   3  21  625.64   56.29
  21  -3   3  226.48   24.90
  21   3  -3  253.77   26.10
  21   3  -3  275.47   24.70
  21  -3   3  268.37   27.10
  21  -3  -3  275.87   26.90
  21   3   3  280.77   25.30
  21   3   3  233.98   25.60
   3   3  21  278.17   36.90
  21  -5   3   16.50    8.90
  21  -5   3   21.40    8.40
   5  -3  21   27.50   20.20
  21   5  -3   16.50    7.90
  21   5   3   25.40   10.30
   5   3  21    5.30   17.10
  21  -5  -3   14.30    9.00
  21   5   3   17.30    7.70
   7  -3  21   -1.70   17.00
  21  -7   3   -5.20    8.20
  21   7  -3    5.50    6.80
  21  -7   3   -3.20    6.00
   7   3  21  -13.00   14.60
  21   7   3   -6.20    5.80
  21   7   3    0.40    8.70
  21  -7  -3   -6.40    8.20
   9  -3  21  347.97   42.20
  21  -9   3  371.36   32.90
  21  -9   3  307.17   26.80
  21  -9  -3  383.46   32.20
  21   9   3  307.17   30.30
   9   3  21  327.77   38.30
  11  -3  21  531.25   54.19
  21 -11   3  578.44   46.10
  21 -11  -3  577.34   44.90
  21  11   3  544.55   43.60
  11   3  21  554.84   50.79
  13  -3  21   97.49   23.10
  21 -13   3  115.29   21.10
   3 -21  13   62.79   19.70
  13   3  21  142.29   25.00
  21  13   3   96.59   14.00
  21 -13  -3  126.09   19.20
  15  -3  21   14.00   16.30
   3 -21  15  -19.30   14.30
  21 -15   3   -6.20    8.40
  21 -15  -3   -5.00    7.40
  15   3  21    0.00   11.00
  15  -3 -21  -20.30   10.00
  17  -3  21    2.70   14.60
  21 -17   3    2.50    7.40
   3 -21  17   -9.80   13.50
  21 -17  -3   -1.00    7.10
  17  -3 -21  -11.90    9.60
   3 -21  19  117.29   23.50
  19  -3  21  135.99   23.80
  19   3  21   97.09   12.00
  21   1  -5  127.59   20.00
  21  -1   5  116.69   19.50
  -1   5  21  156.18   27.60
  21  -1  -5  117.19   19.90
   1   5  21  111.99   21.70
  21   1   5  113.59   18.70
  21   3  -5   12.60    8.00
  21  -3   5   19.30    9.00
  21   3   5   12.60    7.40
   3   5  21   21.70   17.10
  21  -3  -5   21.40    9.20
  21   5  -5    1.80    7.10
  21  -5   5   15.20    9.90
   5  -5  21   19.20   20.00
  21  -5  -5    8.40    8.80
   5   5  21  -11.70   14.60
  21   5   5   13.80    6.70
  21   7  -5   88.49   16.10
   7  -5  21   91.39   25.50
  21  -7   5   74.29   11.20
  21  -7   5   85.09   14.70
  21  -7  -5   86.09   13.10
   7   5  21   95.69   19.30
  21   9  -5  148.79   18.60
  21  -9   5  134.49   22.60
   9  -5  21  104.99   23.10
  21  -9   5   84.99   14.70
   9   5  21  131.29   24.70
  21   9   5  114.59   16.10
  21  -9  -5  159.18   21.50
  11  -5  21  344.47   42.60
  21 -11   5  331.87   33.00
  11   5  21  352.36   36.60
  21 -11  -5  353.06   31.50
  21  11   5  331.67   30.40
   5 -21  13   -8.30   13.50
  21 -13   5   14.30    9.60
  13  -5  21   46.70   20.00
  13   5  21   23.20   12.70
  21 -13  -5   15.50    8.60
  13  -5 -21  -10.60   11.10
  21  13   5   14.00    8.70
  15  -5  21   57.99   19.50
   5 -21  15   44.70   18.30
  21 -15   5   67.29   12.40
  21 -15  -5   58.49   10.90
  21  15   5   68.99   10.40
  17  -5  21    5.30   14.90
  21 -17   5   16.90    8.90
   5 -21  17   37.10   15.90
  21 -17  -5   21.80    7.60
  17  -5 -21   -1.50   10.30
   5 -21  19   18.90   14.90
  19  -5  21   -0.40   14.00
  21 -19   5   32.30    7.80
  19  -5 -21   -4.80    9.20
  21 -19  -5   16.70    6.40
  21   1  -7   34.80   10.40
  21  -1   7   46.20   10.80
  21  -1  -7   43.40   10.50
  21   1   7   47.80   10.40
  21   3  -7   -4.70    8.10
  21  -3  -7    1.60    8.00
  21   3   7   -1.90    7.00
  21  -5   7   70.19   13.40
   5  -7  21   84.19   23.30
  21   5  -7  110.89   18.20
   5   7  21   70.59   17.20
  21  -5  -7  107.89   18.80
  21   5   7   58.39   10.20
  21   7  -7  175.28   22.40
   7  -7  21  203.58   35.20
  21  -7   7  193.48   25.10
  21  -7  -7  205.28   24.20
   7   7  21  226.68   27.60
  21  -9   7   45.70   12.60
  21  -9   7   34.80    8.50
   9  -7  21   34.20   17.90
  21   9  -7   39.70    9.30
  21  -9  -7   42.70   11.70
   9  -7 -21   49.80   13.30
   9   7  21   47.80   14.70
  11  -7  21  313.57   40.90
  21 -11   7  279.07   30.40
  21  11   7  249.48   26.60
  11   7  21  336.17   32.60
  21 -11  -7  279.97   28.10
  21 -13   7   10.30   10.50
  13  -7  21   25.70   19.60
  21  13   7    8.50    8.20
  21 -13  -7    5.20    8.30
  21 -15   7   45.90   11.30
  15  -7  21   41.00   18.70
  21 -15  -7   44.30    9.60
  21  15   7   33.50    8.00
  15  -7 -21   11.70   11.00
  17  -7  21   -2.00   15.80
   7 -21  17  -17.50   15.00
  21 -17   7   21.00    8.70
  17  -7 -21   -5.80    9.00
  21 -17  -7    5.60    6.50
   7 -21  19   -7.80   14.80
  21 -19   7   15.60    6.40
  19  -7  21  -16.60   11.70
  21 -19  -7   10.10    6.30
  19  -7 -21   -0.30    8.60
  21   1  -9  673.63   50.69
  21  -1   9  632.24   49.90
  21  -1  -9  673.73   50.69
  21   1   9  645.04   49.60
  21  -3   9  317.77   30.30
  21   3  -9  302.07   30.30
  21  -3  -9  331.87   30.40
  21   3   9  329.07   28.30
  21  -5   9  111.89   20.30
  21   5  -9   86.59   13.90
   5  -9  21  132.99   27.40
  21   5   9   67.09   10.70
  21  -5  -9  107.29   18.90
  21  -7   9   39.30   11.80
  21   7  -9   43.00   10.90
   7  -9  21   38.80   19.20
  21  -7  -9   35.50   10.50
   9  -9  21  626.84   61.89
  21   9  -9  587.94   50.99
  21  -9   9  743.13   53.29
  21  -9  -9  721.83   51.89
  21 -11   9 1051.79   75.59
  11  -9  21  938.51   83.59
  21 -11  -9 1079.89   74.49
  21 -13   9  310.67   29.60
  13  -9  21  298.87   40.00
  21 -13  -9  279.47   27.00
  21  13   9  260.77   25.20
  21 -15   9   30.70   10.90
  15  -9  21   27.90   18.90
  21 -15  -9   33.90    8.70
  21  15   9   32.70    7.90
  17  -9  21   -3.10   13.80
  21 -17   9   42.10    9.60
  21 -17  -9   28.90    7.80
  17  -9 -21   -4.00    8.60
  21   1 -11  781.22   56.49
  21  -1  11  693.43   54.59
  21   1  11  703.13   54.19
  21  -1 -11  753.12   56.09
  21   3 -11  453.05   39.20
  21  -3  11  442.46   37.90
  21  -3 -11  461.05   38.80
  21   3  11  467.85   36.50
  21  -5  11  252.67   27.20
  21   5 -11  253.47   28.30
   5 -11  21  283.17   39.20
  21   5  11  243.28   23.60
  21  -5 -11  275.47   27.80
  21  -7  11  243.28   26.50
  21   7 -11  216.78   26.90
   7 -11  21  229.18   37.10
  21  -7 -11  249.68   26.40
  21  -9  11  909.31   70.69
   9 -11  21  960.80   80.79
  21  -9 -11 1020.90   70.59
  11 -21  11 1125.09   85.09
  21 -11  11 1282.27   87.29
  11 -11  21 1188.08   96.09
  21 -11 -11 1248.68   86.29
  13 -11  21  438.06   50.69
  21 -13  11  540.45   42.10
  21  13  11  502.45   38.80
  21 -13 -11  528.25   40.50
  15 -11  21   90.09   21.70
  11 -21  15   56.29   11.30
  21 -15  11  136.19   18.60
  21  15  11   98.39   12.40
  21 -15 -11   89.49   15.30
  17 -11  21   75.29   17.40
  21 -17  11  112.79   15.90
  21 -17 -11   98.49   13.90
  17 -11 -21  100.19   16.90
  21  -1  13  340.37   30.40
  21   1 -13  328.27   32.50
  21   1  13  344.57   29.60
  21  -1 -13  339.27   32.40
  21   3 -13   62.79   13.10
  21  -3  13   61.19   12.00
  21  -3 -13   57.49   12.20
  13 -21   5   14.10    8.40
  21   5 -13    6.00    9.80
  21  -5  13    4.80    8.80
   5 -13  21  -27.00   17.30
  21   5  13   -4.30    6.50
  21  -5 -13    8.50    9.00
   7 -13  21   -1.50   17.40
  13 -21   7   17.00    9.20
  21   7 -13   10.10    9.10
  21  -7  13    9.40   10.00
  21  -7 -13   -1.20    9.00
   9 -13  21  252.87   37.70
  13 -21   9  246.68   24.70
  21   9 -13  182.98   25.40
  21  -9  13  255.47   26.80
  21  -9 -13  263.07   26.30
  21 -11  13  477.25   39.90
  11 -13  21  477.45   49.70
  13 -21  11  471.65   37.50
  21 -11 -13  469.85   38.80
  21 -13  13  184.08   22.10
  13 -21  13  140.99   18.70
  13 -13  21  160.38   32.30
  21 -13 -13  157.18   19.70
  21  13  13  167.18   17.40
  13 -21  15  -10.70    7.00
  21 -15  13    5.30    7.90
  15 -13  21  -12.70   13.60
  21 -15 -13   14.70    6.70
  21  15  13    8.80    5.40
  21  -1  15   49.99   10.30
  21   1 -15   46.00   12.50
  21  -1 -15   31.60   11.10
  21   1  15   38.90    9.20
  15 -21   3  -11.90    7.20
  21   3 -15  -15.00    9.30
  21  -3  15   -7.00    8.30
  21  -3 -15  -13.30    8.20
  21  -5  15   44.50   10.40
  21   5 -15   29.20   10.80
   5 -15  21   11.60   17.00
  21  -5 -15   28.40   10.50
  15 -21   7   26.00    8.80
   7 -15  21   40.20   20.80
  21  -7  15   26.20   10.80
  21   7 -15   25.50   10.70
  21  -7 -15   20.80    9.60
   9 -15  21   50.89   21.40
  15 -21   9   22.10    8.60
  21  -9  15   13.80    9.40
  21  -9 -15   17.90    9.20
  15 -21  11   68.29   10.60
  21 -11  15   74.79   12.40
  11 -15  21  107.79   22.30
  21 -11 -15   65.49   11.30
  21 -13  15    6.50    9.10
  15 -21  13   -2.10    6.70
  13 -15  21    4.50   15.10
  21  13  15   13.80    6.40
  21 -13 -15   10.80    7.30
  17 -21   1   54.39    9.40
  21  -1  17   66.99   10.60
  21   1 -17   45.90   12.60
  21   1  17   65.69    9.90
  21  -1 -17   40.90   11.60
  21   3 -17   -4.60    9.20
  17 -21   3    3.70    7.30
   3 -17  21  -27.90   16.20
  21  -3  17   -3.10    7.80
  21  -3 -17  -14.60    8.70
  21   3  17   -6.50    6.10
  21  -5  17   11.00    8.40
   5 -17  21    2.00   16.80
  21   5 -17    0.20    9.50
  17 -21   5    6.60    7.30
  21  -5 -17   -3.50    9.10
   7 -17  21   28.90   17.50
  17 -21   7    3.40    6.80
  21  -7  17    7.70    9.30
  21  -7 -17   -2.40    8.60
   9 -17  21   29.20   17.40
  17 -21   9   27.60    7.40
  21  -9  17   15.90    8.40
  21  -9 -17    8.50    8.20
  17 -21  11   60.09    8.90
  11 -17  21   62.89   16.80
  21 -11 -17   62.99   10.90
  19 -21   1  380.16   29.00
  21  -1  19  323.17   30.10
  21   1  19  342.77   29.30
  19 -21  -1  398.66   29.90
   3 -19  21  108.59   21.90
  21  -3  19  152.48   18.60
  19 -21   3  131.79   15.70
  21  -5  19   15.30    8.60
  19 -21   5   16.30    6.60
   5 -19  21   23.70   16.10
  21  -5 -19    6.20    8.80
  21  -7  19   11.80    9.00
   7 -19  21   29.80   15.40
  19 -21   7    8.30    6.40
  21  -7 -19    4.60    8.50
  22   0   0 1682.03  116.09
  22   0   0 1659.53  115.69
  22   2   0 1148.89   79.19
   2   0  22 1143.19   88.49
  22  -2   0 1133.79   79.59
  22  -2   0 1067.69   78.29
  22   2   0 1037.50   78.59
  22   4   0  163.48   19.90
  22   4   0  165.68   19.70
   4   0  22  180.88   32.80
  22  -4   0  140.69   22.00
  22  -4   0  145.29   17.80
  22   6   0   42.20    9.90
  22   6   0   46.10    8.40
  22  -6   0   33.60   10.90
   6   0  22   32.20   18.00
  22  -8   0  214.08   26.70
  22   8   0  221.48   23.50
   8   0  22  288.47   35.90
  22  10   0  798.02   56.89
  22 -10   0  792.02   58.39
  10   0  22  693.03   65.29
  22 -12   0  706.23   51.59
  12   0  22  604.04   57.99
  14   0  22  164.78   28.80
  22 -14   0  156.08   21.90
  22 -16   0  115.49   17.80
  16   0  22   83.39   19.30
   0 -22  18   63.49   15.40
   0   2  22 1190.98   88.59
  22   0  -2 1152.58   80.89
  22   0   2 1071.79   80.29
  22   0  -2 1107.89   79.89
  22   0   2 1128.29   80.69
  22   2  -2 1022.70   69.19
  22   2  -2  923.31   68.09
   2  -2  22 1026.10   79.79
  22  -2   2  905.81   68.99
  22  -2   2  914.21   68.19
  22  -2  -2  956.00   69.19
  22   2   2  879.91   68.39
   2   2  22  961.70   77.49
  22   2   2  947.31   68.59
  22  -4   2  138.59   21.40
  22   4  -2  155.08   19.20
  22  -4   2  141.69   17.50
  22   4  -2  130.59   18.00
   4  -2  22  162.08   32.90
   4   2  22  125.49   24.20
  22  -4  -2  127.29   21.30
  22   4   2  140.49   18.90
  22   4   2  127.79   18.50
   6  -2  22   13.50   17.10
  22   6  -2   21.70    7.50
  22  -6   2   16.00    9.90
  22  -6   2   27.50    7.50
   6   2  22   24.90   17.40
  22   6   2   20.90    9.10
  22  -6  -2   12.90    9.00
  22   6   2   17.40    6.80
  22  -8   2  190.18   24.10
  22   8  -2  153.38   19.20
   8  -2  22  163.88   33.50
   8   2  22  149.79   30.80
  22  -8  -2  209.78   24.30
  22 -10   2  809.72   59.19
  10  -2  22  685.23   66.79
  22  10   2  766.12   57.39
  22 -10  -2  837.52   58.89
  10   2  22  741.63   64.69
  12  -2  22  509.35   53.29
  22 -12   2  591.04   46.00
  22 -12  -2  630.94   45.80
  12   2  22  548.05   50.99
  22  12   2  544.25   43.80
  14  -2  22   86.19   20.80
  22 -14   2   63.49   11.80
   2 -22  14   40.10   15.80
  22 -14  -2   74.39   12.40
  14   2  22   87.19   18.10
   2 -22  16   14.70   14.40
  22 -16   2   42.90   10.30
  16  -2  22   26.50   15.10
  16   2  22   40.40   14.80
  22 -16  -2   29.00    8.70
  16  -2 -22    9.00   10.60
  18  -2  22   48.70   14.90
  22 -18   2   53.49    9.00
   2 -22  18   46.20   14.80
  22 -18  -2   54.99    9.10
  18  -2 -22   31.20   11.10
  22   0   4  110.79   19.30
   0   4  22  191.08   29.90
  22   0  -4  119.59   20.50
  22   0   4  148.99   20.50
  22  -2   4  130.29   20.50
  22  -2   4  133.49   16.80
  22   2  -4  152.08   20.40
   2   4  22  125.59   24.80
  22  -2  -4  148.99   21.00
  22   2   4  104.19   16.40
  22   2   4  136.89   19.60
  22  -4   4   -5.40    7.60
  22  -4   4    1.80    7.60
  22   4  -4   -9.50    7.20
   4  -4  22   11.00   18.20
  22  -4  -4   -2.60    8.00
  22   4   4   -3.10    6.20
   4   4  22   -3.50   15.20
  22   4   4   -4.60    8.70
  22  -6   4   48.00    9.30
   6  -4  22   57.99   22.60
  22   6  -4   47.60    9.50
  22  -6   4   47.00   12.20
  22  -6  -4   43.40   10.40
   6   4  22   31.20   16.30
  22   6   4   38.30    9.90
  22   6   4   37.40    8.20
  22   8  -4    3.50    6.40
  22  -8   4  -10.10    5.70
   8  -4  22  -14.10   17.10
  22  -8   4   -3.00    8.40
  22   8   4   -1.80    8.90
  22  -8  -4   -2.60    8.80
   8   4  22   -5.40   13.50
  10  -4  22  254.07   38.20
  22 -10  -4  287.87   28.20
  10   4  22  300.97   33.30
  22  10   4  251.67   26.20
  12  -4  22  185.78   33.10
  22 -12   4  146.49   23.50
  12   4  22  204.18   27.30
  22  12   4  143.59   19.80
  22 -12  -4  172.28   21.90
  22 -14   4    1.40    9.30
  14  -4  22   34.40   18.60
  14  -4 -22    2.70   10.90
  22  14   4    1.10    7.30
  22 -14  -4    6.20    9.00
  14   4  22   30.30   12.60
  16  -4  22   14.50   15.60
  22 -16   4   20.00    8.60
   4 -22  16   16.40   15.60
  16  -4 -22   -4.70    9.60
  22 -16  -4   21.80    8.20
  22 -18   4   -1.30    7.00
  18  -4  22  -19.30   12.50
   4 -22  18    0.60   14.00
  18  -4 -22   -3.10    9.40
  22 -18  -4   -5.90    5.90
   0   6  22    8.00   15.50
  22   0   6   34.90   10.00
  22   0  -6   32.80    9.60
  22  -2   6   15.00    8.40
  22   2  -6    7.90    8.30
  22   2   6   22.10    8.40
  22  -2  -6   20.90    9.40
   2   6  22  -22.40   14.90
   4  -6  22   59.59   22.00
  22   4  -6   35.00   10.10
  22  -4   6   38.20   10.40
   4   6  22   28.60   15.70
  22  -4  -6   37.60    9.90
  22   4   6   33.50    8.50
  22   6  -6  228.38   24.50
  22  -6   6  222.18   22.50
   6  -6  22  249.97   38.60
  22  -6   6  241.78   26.50
   6   6  22  239.38   30.20
  22  -6  -6  250.67   25.90
  22   8  -6   32.00    8.60
  22  -8   6   20.10   10.30
  22  -8   6   24.90    7.60
   8  -6  22   20.10   17.70
  22  -8  -6   24.00   10.80
   8   6  22   39.30   13.60
  22   8   6   27.80   10.80
  10  -6  22  114.39   26.80
  22 -10   6   86.39   15.00
  22  10   6   73.99   12.30
  10   6  22  126.59   22.50
  22 -10  -6   76.19   13.50
  12  -6  22   94.89   23.10
  22 -12   6   55.49   12.80
  22  12   6   58.19   11.10
  12   6  22  102.79   20.70
  22 -12  -6   64.99   11.90
  12  -6 -22   38.90   13.20
  14  -6  22   44.10   19.60
  22 -14   6   21.70    9.40
  14  -6 -22   10.40   11.10
  22 -14  -6   28.10    8.80
  22  14   6   23.60    7.80
  16  -6  22   63.69   19.00
  22 -16   6  104.29   17.60
  22 -16  -6   92.09   15.70
  18  -6  22  -11.00   13.40
  22 -18   6    7.20    6.70
  18  -6 -22    6.30    8.80
  22 -18  -6   18.10    6.50
  22   0  -8  194.88   23.90
  22   0   8  209.78   22.70
  22   2  -8  136.49   21.70
  22  -2   8  161.88   21.10
  22   2   8  186.18   20.20
  22  -2  -8  169.68   22.20
   4  -8  22  -12.20   16.60
  22   4  -8   -4.30    8.20
  22  -4   8   -3.90    8.70
  22   4   8   -4.80    6.20
  22  -4  -8   -3.90    8.20
   6  -8  22   14.80   17.10
  22   6  -8   31.70    9.60
  22  -6   8   19.80    9.90
  22   6   8   16.50    8.20
  22  -6  -8   14.40    8.50
   6   8  22   42.10   12.90
  22   8  -8   24.90    9.60
   8  -8  22   19.50   20.20
  22  -8   8   19.00   11.30
  22  -8   8   19.40    8.10
   8   8  22   40.70   13.70
  22  -8  -8   16.80    8.70
  10  -8  22  473.15   50.29
  22 -10   8  480.45   39.60
  22 -10  -8  482.45   38.30
  22  10   8  403.26   36.80
  12  -8  22  312.57   42.90
  22 -12   8  345.57   32.00
  22  12   8  306.37   28.00
  22 -12  -8  335.97   30.00
  22 -14   8    9.20    8.70
  14  -8  22   13.10   17.20
  22 -14  -8   14.40    8.30
  14  -8 -22   18.70   10.50
  22  14   8   12.90    7.00
  16  -8  22  -16.10   14.90
  22 -16   8   -5.10    8.00
  16  -8 -22    3.90    8.90
  22 -16  -8   -4.30    6.00
  22   0  10  624.44   49.10
  22   0 -10  677.03   50.79
  22  -2  10  626.64   50.49
  22   2 -10  687.73   52.09
  22   2  10  673.73   49.90
  22  -2 -10  688.83   51.99
   4 -10  22  228.48   37.30
  22   4 -10  230.38   25.70
  22  -4  10  228.78   24.30
  22   4  10  185.58   20.80
  22  -4 -10  229.58   25.10
   6 -10  22   60.79   21.20
  22   6 -10   71.09   12.70
  22  -6  10   82.09   13.40
  22  -6 -10   75.19   12.90
  22   8 -10  331.97   35.60
  22  -8  10  505.05   37.00
   8 -10  22  381.56   47.10
  22  -8 -10  443.56   36.40
  10 -10  22  939.41   82.99
  22 -10  10 1035.90   74.49
  22 -10 -10 1070.59   73.99
  22 -12  10  799.42   56.49
  12 -10  22  732.83   66.59
  22 -12 -10  752.72   55.29
  22  12  10  674.83   53.69
  22 -14  10  188.68   22.50
  14 -10  22  162.78   33.10
  22 -14 -10  190.88   20.50
  22  14  10  176.28   17.60
  22 -16  10   96.39   15.30
  16 -10  22   33.70   17.20
  22 -16 -10   54.69    9.40
  22  16  10   77.99    9.90
  22   0 -12  533.05   43.90
  22   0  12  530.75   41.30
  22   2 -12  429.26   39.20
  22  -2  12  454.35   37.40
  22  -2 -12  464.05   39.10
  22   2  12  485.15   36.40
  22  -4  12  116.39   19.10
  22   4 -12  129.69   20.50
   4 -12  22   97.79   23.90
  22   4  12  138.89   16.20
  22  -4 -12   86.79   14.00
  22  -6  12   45.30   11.50
  22   6 -12   39.20   12.00
   6 -12  22   26.50   18.40
  22  -6 -12   45.30   11.60
  22  -8  12  256.17   26.30
  22   8 -12  196.48   26.70
   8 -12  22  257.57   37.90
  22  -8 -12  298.67   28.00
  22 -10  12  751.62   55.79
  10 -12  22  715.33   65.59
  22 -10 -12  734.63   55.49
  22 -12  12  635.24   45.10
  12 -12  22  527.85   54.49
  22  12  12  523.15   42.20
  22 -12 -12  568.04   44.00
  14 -12  22  112.09   22.00
  22 -14  12  182.88   19.60
  22 -14 -12  127.19   17.60
  22  14  12  157.68   15.10
  22   0  14  116.29   16.30
  22   0 -14   82.99   14.50
  22   2 -14   35.90   11.40
  22  -2  14   51.49   10.80
  22   2  14   48.00    8.80
  22  -2 -14   42.60   12.00
  22   4 -14    0.60    9.60
  22  -4  14   14.60    8.50
  22  -4 -14  -10.20    8.50
  22   4  14    7.40    6.30
  22   6 -14   31.70   11.20
  22  -6  14   25.60    9.90
   6 -14  22   24.60   17.60
  22  -6 -14   19.20    9.80
  22   8 -14   10.90    9.50
  22  -8  14    0.00    8.80
   8 -14  22   37.50   21.70
  22  -8 -14    3.20    8.50
  10 -14  22  188.18   33.10
  22 -10  14  164.08   21.40
  22 -10 -14  159.18   21.20
  22 -12  14  158.98   19.90
  12 -14  22  114.59   22.90
  22 -12 -14  134.09   18.50
  22  12  14  130.79   15.40
  22   0 -16   43.50   11.80
  22   0  16   61.99    9.70
  22  -2  16   17.00    8.20
  22   2 -16    7.60    9.10
   2 -16  22  -18.30   17.50
  22  -2 -16   12.90   10.30
  22   2  16   11.50    6.90
   4 -16  22   -4.80   15.80
  22  -4  16    0.90    7.70
  22   4 -16    5.90    9.60
  22  -6  16   56.89   10.40
   6 -16  22   74.39   20.20
  22  -6 -16   46.70   10.90
   8 -16  22   14.80   16.80
  22  -8  16   -8.70    7.40
  16 -22   8  -15.90    8.90
  22  -8 -16   -7.70    7.60
  22 -10  16   47.10   10.40
  10 -16  22   80.09   19.60
  16 -22  10   25.50    9.70
  22 -10 -16   40.30    9.90
  22   0 -18   53.59   11.40
   2 -18  22   27.90   17.20
  22   2 -18   13.00    9.00
  22   2  18   17.00    7.00
  22  -2 -18   30.60   10.20
  22  -4  18   -5.20    7.30
   4 -18  22   -1.90   15.00
  22  -4 -18  -14.60    8.00
  22  -6  18    8.50    7.40
   6 -18  22   31.60   16.60
  22  -6 -18   -6.20    7.90
  -1   1  23  984.40   75.79
   1  -1  23  987.00   77.89
  23   1  -1  930.11   67.19
  23   1  -1  923.41   67.89
  23  -1   1  913.71   67.29
  23  -1   1  943.41   68.09
  23  -1  -1  935.21   67.09
  23  -1  -1  922.21   68.09
   1   1  23  920.61   76.39
  23   1   1  914.21   67.69
  23   1   1  900.51   67.29
  23  -3   1  259.07   27.60
  23  -3   1  243.88   24.40
  23   3  -1  285.67   26.50
  23   3  -1  261.47   25.10
   3  -1  23  302.87   37.80
  23   3   1  272.67   25.70
  23  -3  -1  248.88   27.20
  23   3   1  275.67   26.00
   3   1  23  267.37   37.20
  23   5  -1    1.40    8.00
   5  -1  23   -1.50   16.80
  23   5  -1    1.60    6.70
  23  -5   1   -1.00    6.00
  23  -5   1   -3.70    8.50
  23  -5  -1   -0.40    8.10
   5   1  23  -13.30   15.80
  23   5   1   -0.20    6.70
  23   5   1    1.90    8.10
  23  -7   1   86.19   14.10
   7  -1  23   58.79   19.80
  23   7  -1   85.99   14.40
  23   7   1  111.19   16.70
  23   7   1   61.39    9.40
   7   1  23   92.29   21.20
  23  -7  -1   71.39   12.90
  23  -9   1  316.87   30.10
   9  -1  23  274.87   38.20
  23   9   1  280.37   26.70
   9   1  23  261.07   36.30
  23  -9  -1  313.77   30.10
  23 -11   1  543.45   42.70
  11  -1  23  450.05   49.40
  11   1  23  497.95   48.30
  23 -11  -1  557.94   42.60
  13  -1  23  234.98   32.30
  23 -13   1  228.98   25.30
  13   1  23  210.28   30.10
  23 -13  -1  238.08   25.50
  15  -1  23   37.50   16.30
   1 -23  15    0.30   15.70
  23 -15   1   28.60    9.30
  23 -15  -1   28.70    8.80
  15   1  23   45.30   14.80
  23 -17   1    0.90    6.50
   1 -23  17  -15.50   12.60
  17  -1  23    2.90   13.40
  -1 -23  17    8.60   12.40
  23 -17  -1   -2.60    6.70
  23  -1   3  239.68   24.90
  -1   3  23  293.87   34.90
  23  -1   3  264.97   26.60
  23   1  -3  254.37   26.80
  23   1   3  258.77   26.10
   1   3  23  283.57   35.50
  23  -1  -3  276.47   27.10
  23   1   3  249.88   25.60
   3  -3  23  114.39   26.60
  23  -3   3   56.69   11.10
  23  -3   3   79.19   11.40
  23   3  -3   66.79   11.40
  23  -3  -3   78.99   12.40
  23   3   3   56.89   11.00
   3   3  23   38.70   19.10
  23   3   3   54.29   10.30
  23   5  -3   38.60    9.20
   5  -3  23   36.30   17.50
  23  -5   3   46.00    9.20
  23  -5   3   27.70    9.80
   5   3  23   44.60   18.00
  23   5   3   35.10    9.50
  23  -5  -3   35.30   10.70
  23   5   3   39.30    8.50
  23   7  -3   -7.30    6.20
   7  -3  23   15.10   17.20
  23  -7   3    0.70    9.00
  23  -7  -3   -2.20    8.90
  23   7   3    7.20    7.80
   7   3  23   16.80   16.30
  23  -9   3   69.19   13.20
   9  -3  23   69.49   21.50
  23  -9  -3   70.79   12.20
  23   9   3   72.99   11.60
   9   3  23   73.19   18.70
  23 -11   3  240.38   26.70
  11  -3  23  239.48   36.10
  11   3  23  220.18   29.60
  23  11   3  217.38   23.20
  23 -11  -3  238.68   25.70
  13  -3  23   40.00   18.40
  23 -13   3   11.20    9.10
  13   3  23   27.60   13.70
  23 -13  -3   11.00    8.40
  15  -3  23   15.90   15.40
  23 -15   3   12.20    9.00
  15   3  23   23.80   12.90
  23 -15  -3   10.60    8.20
  17  -3  23   18.20   14.00
  23 -17   3   27.60    8.50
  23 -17  -3   29.50    7.60
  23  -1   5  -10.70    8.60
  23  -1   5   -1.50    7.80
  23   1  -5   -1.10    8.10
  23   1   5    2.10    7.90
  23  -1  -5    3.80    8.50
  23   1   5  -12.90    8.00
   3  -5  23   72.69   23.10
  23  -3   5   42.00   10.20
  23  -3   5   35.00   10.40
  23   3  -5   33.60    9.50
   3   5  23    0.70   15.50
  23   3   5   37.90    8.80
  23   3   5   57.19   11.80
  23  -3  -5   32.10   10.40
   5  -5  23  476.55   49.60
  23  -5   5  443.66   37.60
  23  -5   5  440.06   34.90
  23   5  -5  435.96   36.20
  23  -5  -5  498.25   37.90
  23   5   5  403.16   34.30
  23   5   5  421.76   36.20
   5   5  23  425.26   42.80
  23   7  -5  139.89   20.50
  23  -7   5  169.48   17.40
   7  -5  23  142.79   29.80
  23  -7   5  170.28   23.00
   7   5  23  149.79   26.50
  23  -7  -5  176.98   22.20
  23   7   5  162.98   20.10
   9  -5  23   -8.20   16.80
  23  -9   5   16.90   10.60
  23  -9  -5   -0.10    8.70
   9   5  23   14.50   12.30
  23   9   5   13.30    8.40
  23 -11   5   -2.00   10.20
  11  -5  23   33.40   20.80
  23 -11  -5    9.50    9.70
  23  11   5    8.00    8.40
  11   5  23   25.40   12.90
  23 -13   5   12.20    9.40
  13  -5  23   16.00   17.30
  23 -13  -5   13.40    8.40
  13   5  23   35.50   12.50
  23  13   5    7.10    7.20
  15  -5  23  166.98   29.70
  23 -15   5  195.58   21.50
  23 -15  -5  174.58   20.30
  23 -17   5  180.68   19.50
  23 -17  -5  171.08   18.20
  23   1  -7   66.59   11.40
  23  -1   7   57.69   10.90
  23  -1  -7   60.09   11.30
  23   1   7   66.69   10.90
   3  -7  23   10.00   18.40
  23   3  -7   -3.90    7.90
  23  -3   7    7.20    8.00
  23   3   7    0.30    6.90
  23  -3  -7   -1.70    7.90
   5  -7  23  165.88   34.20
  23  -5   7  160.68   19.00
  23   5  -7  163.98   21.00
  23  -5   7  159.68   22.00
  23  -5  -7  173.18   22.20
  23   5   7  146.49   18.30
   5   7  23  189.18   25.50
  23  -7   7   17.20    7.90
  23  -7   7   18.50   10.20
  23   7  -7   19.30    8.20
   7  -7  23   27.30   22.80
  23  -7  -7   26.90   10.80
  23   7   7   14.20    9.20
   9  -7  23   23.90   20.30
  23  -9   7    8.90    9.90
  23  -9  -7    3.60    8.50
   9   7  23   37.40   12.40
  23   9   7   11.40    8.60
  11  -7  23  191.88   35.30
  23 -11   7  162.78   22.40
  23 -11  -7  137.39   20.50
  23  11   7  130.39   17.60
  13  -7  23   22.10   18.90
  23 -13   7   -0.50    8.60
  23 -13  -7   -0.30    8.10
  23  13   7   10.40    7.00
  23   1  -9  249.08   26.30
  23  -1   9  234.28   24.40
  23   1   9  264.27   24.10
  23  -1  -9  233.28   26.30
  23  -3   9   61.09   11.40
   3  -9  23  109.29   27.30
  23   3  -9   75.09   12.90
  23  -3  -9   62.59   12.60
  23   3   9   82.99   15.00
  23  -5   9   10.60    9.00
   5  -9  23   -6.30   18.30
  23   5  -9   -1.80    8.60
  23   5   9   11.10    6.60
  23  -5  -9    5.50    9.40
  23   7  -9   19.70    9.80
  23  -7   9   21.80   10.10
   7  -9  23   -6.10   17.60
  23  -7   9   18.20    7.70
  23  -7  -9    7.70    8.60
   9  -9  23  252.97   39.00
  23   9  -9  283.37   28.30
  23  -9   9  277.87   28.10
  23   9   9  252.17   25.40
  23  -9  -9  300.57   28.20
  23 -11   9  500.25   39.80
  11  -9  23  509.85   51.59
  23 -11  -9  461.65   38.50
  23  11   9  443.36   36.90
  23 -13   9  170.38   21.50
  13  -9  23  161.98   33.40
  23 -13  -9  143.39   19.10
  23  13   9  118.79   15.80
  23 -15   9    3.10    7.60
  15  -9  23  -11.60   14.50
  23 -15  -9   -2.40    6.30
  23  15   9   11.00    5.50
  23  -1  11  423.66   34.20
  23   1 -11  415.86   36.50
  23   1  11  414.66   33.40
  23  -1 -11  406.96   36.20
   3 -11  23  183.78   35.10
  23  -3  11  192.88   21.80
  23   3 -11  166.98   23.50
  23   3  11  203.88   19.80
  23  -3 -11  172.88   23.30
  23   5 -11   -2.20    9.10
   5 -11  23  -12.50   17.90
  23  -5  11    8.70    8.70
   7 -11  23  101.29   25.70
  23  -7  11  126.79   19.30
  23   7 -11   85.79   14.40
  23  -7 -11  117.79   20.00
  23   9 -11  317.37   33.60
   9 -11  23  452.35   47.60
  23  -9  11  468.25   36.10
  23  -9 -11  465.55   36.20
  23 -11  11  655.73   47.00
  11 -11  23  558.24   56.29
  23  11  11  546.45   44.40
  23 -11 -11  637.04   46.70
  23 -13  11  294.67   25.30
  13 -11  23  225.08   35.20
  23  13  11  236.58   21.30
  23 -13 -11  238.48   24.20
  23   1 -13  122.99   21.60
  23  -1  13  158.48   18.60
  23   1  13  154.08   17.40
  23  -1 -13  142.09   21.90
  23   3 -13    6.90    9.50
   3 -13  23  -24.30   17.20
  23  -3  13    8.20    7.60
  23   3  13   18.50    6.90
  23  -3 -13   -6.80    8.90
   5 -13  23    0.30   17.20
  23   5 -13    2.70    9.50
  23  -5  13   11.40    8.50
  23  -5 -13   -2.30    8.80
   7 -13  23    5.50   18.70
  23  -7  13   -0.60    8.00
  23  -7 -13   -2.00    8.90
   9 -13  23  104.89   24.60
  23  -9  13  144.69   18.80
  23  -9  13   80.29   13.50
  23  -9 -13  107.59   18.40
  11 -13  23  236.18   34.40
  23 -11  13  262.07   24.50
  23 -11 -13  232.48   24.00
  23  11  13  232.98   21.30
  23   1 -15    8.60    9.60
  23  -1  15   28.90    7.90
  23   1  15   21.00    6.90
  23  -1 -15    7.00   10.30
   3 -15  23  -14.80   14.90
  23   3 -15   -0.70    9.10
  23  -3  15   12.20    7.40
  23   3  15    4.00    5.90
  23  -3 -15   -7.60    8.50
   5 -15  23  129.39   24.70
  23  -5 -15  112.39   19.70
  23  -7  15   39.10    9.90
   7 -15  23   61.59   19.50
  23  -7 -15   28.60    9.40
  23  -9  15    3.80    8.00
   9 -15  23   15.30   17.50
  23  -9 -15   -4.60    7.10
  23   1 -17   -1.40    8.30
  23  -1  17  -11.60    5.60
  23  -1 -17   -4.80    8.60
  23   3 -17    5.80    9.00
   3 -17  23   12.80   16.50
  23  -3  17   21.20    7.50
  23  -3 -17    7.30    8.30
  23  -5  17  139.99   16.40
  23   5 -17   70.29   13.60
   5 -17  23  155.88   27.50
  23  -5 -17   96.89   18.20
   0   0  24  740.73   65.09
  24   0   0  770.72   56.89
  24   0   0  761.42   55.89
  24  -2   0  273.67   28.80
  24  -2   0  294.17   26.60
  24   2   0  315.77   28.40
  24   2   0  297.67   27.20
  -2   0  24  329.47   36.80
   2   0  24  330.37   39.10
   4   0  24   -7.70   14.50
  24  -4   0   -4.60    8.80
  24   4   0    2.90    7.20
  24   4   0   -3.60    7.30
  24  -6   0   -2.10    8.50
  24   6   0   -5.20    6.10
  24   6   0    0.80    7.10
   6   0  24   -7.00   14.60
  24  -8   0  133.39   21.30
   8   0  24  114.19   23.90
  24 -10   0  315.17   29.80
  10   0  24  279.57   36.10
  24 -12   0  233.28   25.30
  12   0  24  231.28   31.10
  14   0  24   38.60   15.00
  24 -14   0   26.40    9.50
  16   0  24    5.60   12.20
  24 -16   0    6.10    7.20
  24   0   2  268.87   26.70
  24   0  -2  310.47   28.70
   0   2  24  295.37   36.60
   0  -2  24  335.47   39.00
  24   0   2  286.17   27.80
  24   2  -2  128.69   18.50
  24  -2   2  104.79   19.00
  -2   2  24  133.99   26.20
  24  -2   2   96.69   15.90
   2  -2  24   91.59   21.50
  24   2   2   76.39   12.50
  24   2   2  107.69   17.10
   2   2  24   96.39   21.90
  24  -2  -2   84.09   13.70
  24  -4   2   19.90    9.80
  24   4  -2   19.90    8.00
   4  -2  24   53.89   20.60
  24  -4   2   38.40    9.30
  24  -4  -2   25.70   10.30
  24   4   2   33.30    9.60
   4   2  24   26.60   17.50
  24   4   2   25.00    8.10
  24  -6   2   15.60    9.30
  24   6  -2   22.10    7.70
   6  -2  24   23.20   18.90
  24   6   2   14.00    8.10
  24  -6  -2   13.80    9.30
  24   6   2    7.70    6.70
   6   2  24   12.70   16.20
   8  -2  24    7.70   17.00
  24  -8   2   11.60    9.70
   8   2  24    8.70   14.10
  24   8   2   16.80    8.80
  24  -8  -2   11.40    9.50
  10  -2  24   77.99   22.60
  24 -10   2   90.29   14.60
  10   2  24  130.49   24.00
  24  10   2   94.49   15.70
  24 -10  -2  108.99   20.10
  12  -2  24   39.40   17.90
  24 -12   2   36.30   10.80
  12   2  24   37.30   14.60
  24 -12  -2   34.20   10.90
  14  -2  24   13.00   14.80
  24 -14   2   -2.70    8.50
  24 -14  -2    0.90    7.80
  14   2  24    6.60   11.60
  16  -2  24   63.19   17.90
  24 -16   2   59.39   10.40
  24 -16  -2   59.59   10.00
  24   0  -4   -0.40    8.10
  24   0   4   -0.70    7.90
  24   0   4   -9.80    7.60
  -2   4  24   17.80   15.10
  24   2  -4   22.50    9.40
  24  -2   4   29.00    9.50
  24  -2   4   22.60    8.40
   2  -4  24   68.99   22.00
  24  -2  -4   31.60   10.00
   2   4  24   22.50   15.70
  24   2   4   39.60    9.40
  24   2   4   49.20   10.90
   4  -4  24  391.46   44.90
  24   4  -4  371.56   31.80
  24  -4   4  379.96   33.00
  24  -4   4  364.06   30.50
   4   4  24  323.17   39.70
  24  -4  -4  369.56   32.90
  24   4   4  355.76   31.20
  24   4   4  389.96   31.00
  24  -6   4  344.17   30.80
  24  -6   4  326.07   27.10
   6  -4  24  341.87   42.30
  24   6  -4  317.07   28.80
   6   4  24  300.57   35.60
  24   6   4  330.37   28.60
  24  -6  -4  347.17   31.20
  24  -8   4   67.29   12.70
   8  -4  24   38.10   20.10
  24   8   4   60.79   10.30
   8   4  24   84.49   17.20
  24  -8  -4   64.79   12.00
  10  -4  24   -4.50   17.60
  24 -10   4   -7.90    9.00
  24  10   4   -4.10    7.60
  10   4  24    6.80   12.10
  24 -10  -4   -1.90    8.30
  24 -12   4   -0.60    8.90
  12  -4  24   28.30   18.40
  12   4  24   10.40   10.90
  24  12   4   11.40    7.50
  24 -12  -4    2.50    8.40
  24 -14   4  222.28   23.20
  14  -4  24  186.48   30.80
  24 -14  -4  211.78   22.60
  16  -4  24  298.27   37.00
  24 -16   4  408.36   30.80
  24 -16  -4  384.76   30.10
  24   0  -6   -2.70    8.30
  24   0   6    1.20    7.10
  24   0   6    0.50    8.20
   2  -6  24   46.30   22.40
  24  -2   6   17.90    8.30
  24  -2   6   15.40    8.90
  24   2  -6   11.30    8.40
  24  -2  -6   13.70    9.00
  24   2   6   19.30    9.40
  24   2   6   20.90    7.80
  24  -4   6  306.47   27.70
  24   4  -6  319.87   29.90
  24  -4   6  326.47   29.70
   4  -6  24  320.07   42.20
   4   6  24  331.67   34.30
  24  -4  -6  334.37   30.00
  24   4   6  335.67   27.40
  24   4   6  300.17   28.50
  24   6  -6  310.87   30.10
   6  -6  24  319.37   42.80
  24  -6   6  315.97   27.90
  24  -6   6  354.56   31.20
  24  -6  -6  368.56   31.90
  24   6   6  320.97   29.10
   6   6  24  375.46   35.30
  24   8  -6  101.09   15.90
  24  -8   6   63.29    9.60
  24  -8   6   77.69   13.80
   8  -6  24   67.69   22.60
  24   8   6   74.49   12.10
  24  -8  -6   66.79   12.60
  24 -10   6  -10.10    8.00
  10  -6  24   -6.00   17.80
  10   6  24   12.90   11.40
  24 -10  -6   -5.00    8.60
  24  10   6   -5.50    7.40
  24 -12   6   -6.60    8.40
  12  -6  24   22.70   17.80
  24  12   6   -4.80    6.10
  24 -12  -6   -2.10    7.80
  14  -6  24  157.58   29.80
  24 -14   6  196.38   21.20
  24 -14  -6  183.88   20.60
  24   0   8  125.69   17.00
  24   0  -8  130.89   20.10
   2  -8  24    4.30   19.00
  24   2  -8    3.10    8.00
  24  -2   8   15.10    7.90
  24  -2  -8    4.10    8.40
  24   2   8    3.70    7.00
  24  -4   8   52.59   10.20
  24   4  -8   51.79   11.30
  24  -4   8   63.59   11.70
   4  -8  24   47.10   19.60
  24   4   8   82.99   13.70
  24  -4  -8   66.49   12.40
  24   6  -8   61.29   11.40
   6  -8  24   78.99   25.40
  24  -6   8   64.39   11.50
  24  -6   8   65.39   10.50
  24   6   8   69.99   12.00
  24  -6  -8   55.89   11.90
  24   8  -8   -5.50    8.00
   8  -8  24   12.30   20.20
  24  -8   8    4.00    8.90
  24   8   8  -12.60    7.40
  24  -8  -8   -7.70    8.10
  24 -10   8  116.19   18.70
  10  -8  24   89.19   23.70
  24  10   8  112.79   15.10
  24 -10  -8  100.19   18.80
  12  -8  24   50.19   20.20
  24 -12   8   44.60   11.20
  24  12   8   38.20    8.70
  24 -12  -8   41.00   10.40
  24 -14   8   15.20    8.30
  14  -8  24   12.90   17.00
  24  14   8   11.20    5.60
  24 -14  -8    7.40    7.50
  24   0  10  286.37   25.30
  24   0 -10  254.77   27.40
  24  -2  10   83.79   15.40
   2 -10  24   91.49   23.90
  24   2 -10   54.99   12.10
  24  -2 -10   63.39   12.80
  24   2  10   81.59   13.80
  24   4 -10    2.10    8.50
   4 -10  24  -17.40   15.40
  24  -4  10   -0.40    7.80
  24   4  10    5.30    5.90
  24  -4 -10  -11.10    7.60
   6 -10  24   -6.80   18.20
  24   6 -10    9.30    8.60
  24  -6  10   -5.10    7.50
  24  -6 -10  -12.00    7.60
   8 -10  24   97.99   25.00
  24  -8  10   76.39   12.70
  24  -8  10   68.69   11.70
  24  -8 -10   99.49   18.40
  24   8  10   63.99   10.50
  10 -10  24  335.27   41.20
  24 -10  10  333.17   29.20
  24  10  10  289.07   26.60
  24 -10 -10  332.67   29.70
  12 -10  24  183.58   32.80
  24 -12  10  197.48   21.20
  24 -12 -10  178.98   20.80
  24  12  10  175.88   17.50
  24   0 -12  148.39   22.00
  24   0  12  178.18   18.20
  24   2 -12   13.50    9.40
  24  -2  12   29.30    8.10
   2 -12  24    0.10   18.00
  24   2  12   22.30    7.40
  24  -2 -12   10.50    9.60
  24   4 -12   10.80    9.20
  24  -4  12   12.00    7.90
   4 -12  24   -4.90   15.20
  24   4  12   -7.60    9.20
  24  -4 -12   -5.60    8.90
   6 -12  24   -4.00   17.50
  24   6 -12   -1.70    8.30
  24  -6  12    1.30    8.00
  24  -6 -12   -5.60    8.20
   8 -12  24   39.10   19.30
  24  -8  12   15.60    6.90
  24  -8  12   28.40    8.80
  24  -8 -12   27.40   10.10
  24   8  12   32.20    8.20
  24 -10  12  176.28   20.20
  10 -12  24  205.78   33.90
  24 -10 -12  141.59   20.20
  24  10  12  157.58   16.80
  24   0  14   14.00    6.60
  24   0 -14    8.30    8.90
  24  -2  14   -1.60    6.40
  24   2 -14   -5.50    9.00
  24  -2 -14   -8.10    8.30
  24   2  14    2.90    5.80
   4 -14  24  112.09   21.60
  24  -4  14  159.78   18.00
  24   4 -14  125.69   20.30
  24  -4 -14  146.89   20.40
   6 -14  24  155.08   29.40
  24   6 -14  106.99   18.70
  24  -6  14  146.69   17.70
  24  -6 -14  127.69   20.60
   8 -14  24   22.50   17.00
  24  -8  14  -11.30    5.50
  24  -8  14    2.70    7.60
  24  -8 -14    7.90    8.80
  24   0 -16   -8.90    7.20
  24   0  16   -6.10    5.70
   2 -16  24   33.90   17.50
  24  -2  16   47.40    8.20
  24   2 -16   38.30   10.90
  24   2  16   58.69    7.50
  24  -2 -16   29.40    9.90
  24  -4  16  323.57   25.10
   4 -16  24  285.77   34.80
  24  -4 -16  241.38   26.90
  25  -1   1  261.47   24.10
  -1   1  25  239.48   33.60
   1  -1  25  242.78   35.10
  25   1  -1  255.97   25.40
  25  -1   1  281.07   26.30
  25  -1  -1  260.97   26.30
  -1  -1  25  280.17   35.60
   1   1  25  217.18   33.50
  25   1   1  272.67   25.60
  25   1   1  252.57   24.30
  25  -3   1    6.10    8.60
  25   3  -1    6.00    7.60
   3  -1  25    6.20   16.20
  -3   1  25   -0.40   14.60
  25   3   1   15.70    8.30
   3   1  25   15.60   15.70
  25  -3  -1    9.80    8.80
  25   3   1    7.50    7.40
  -5   1  25   63.89   15.50
   5  -1  25   49.10   19.40
  25   5  -1   29.50    8.10
  25  -5   1   39.70   10.60
  25   5   1   21.80    7.70
  25   5   1   37.50   10.00
   5   1  25   29.90   17.20
  25  -5  -1   43.50   10.90
  25  -7   1  -12.10    8.50
   7  -1  25  -16.70   14.60
  25  -7  -1   -9.40    8.50
   7   1  25  -12.70   13.20
  25  -9   1   57.89   11.60
   9  -1  25   74.49   20.30
   9   1  25   52.39   16.80
  25  -9  -1   54.79   11.60
  25 -11   1   58.79   11.70
  11  -1  25   52.09   17.60
  25 -11  -1   67.09   12.00
  11   1  25   59.09   15.80
  25 -13   1  -10.80    7.90
  13  -1  25   13.60   13.60
  25 -13  -1   -8.10    7.20
  13   1  25   10.30   11.50
  25 -15   1   54.19    9.80
  15   1  25   72.29   15.50
  25 -15  -1   83.69   15.20
  25  -1   3   12.30    7.70
  25   1  -3   11.20    7.80
  -1   3  25    1.10   13.30
   1  -3  25   30.80   19.30
  25  -1   3    9.60    8.10
  25   1   3    2.40    7.40
  -1  -3  25   43.70   18.50
   1   3  25   -2.70   16.20
  25   1   3   18.60    8.00
  25  -1  -3    4.90    8.40
   3  -3  25  323.17   40.90
  25   3  -3  347.17   28.70
  -3   3  25  301.37   36.40
  25  -3   3  320.67   27.30
  25  -3   3  343.17   29.50
  25  -3  -3  338.87   30.20
  25   3   3  320.37   27.80
  25   3   3  328.97   28.10
   3   3  25  237.18   35.90
  25  -5   3  436.76   35.60
   5  -3  25  429.86   47.10
  25   5  -3  426.46   34.40
  25  -5   3  406.06   32.80
  25   5   3  410.76   34.00
   5   3  25  394.76   42.10
  25  -5  -3  456.05   36.10
  25   5   3  389.76   32.60
  25  -7   3  249.28   25.30
   7  -3  25  209.28   34.50
  25   7  -3  201.68   22.00
  25   7   3  236.38   22.10
  25  -7  -3  240.18   24.90
   7   3  25  191.58   28.70
   9  -3  25   11.00   18.40
  25  -9   3    5.10    8.40
   9   3  25   15.30   12.70
  25  -9  -3    9.80    8.60
  25   9   3   12.50    7.50
  11  -3  25   14.10   17.60
  25 -11   3   -4.60    8.40
  11   3  25   27.20   12.20
  25 -11  -3    5.30    9.00
  25 -13   3  179.18   20.80
  13  -3  25  156.18   27.50
  13   3  25  163.68   23.30
  25 -13  -3  146.89   20.00
  25  -1   5   43.30   10.10
  25  -1   5   39.90    9.50
   1  -5  25   45.20   20.40
  25   1  -5   37.30    9.90
  25   1   5   35.50    9.20
  25   1   5   38.80    9.60
  25  -1  -5   35.40   10.30
  25  -3   5  401.16   32.80
   3  -5  25  417.66   47.50
  25  -3   5  417.36   34.40
  25   3  -5  424.46   34.70
  25   3   5  405.46   33.10
  25   3   5  430.66   33.10
  25  -3  -5  425.26   34.90
   3   5  25  346.67   39.00
  25   5  -5  506.75   41.10
  25  -5   5  516.65   39.50
   5  -5  25  538.85   54.29
  25  -5   5  559.24   42.00
   5   5  25  519.35   45.80
  25   5   5  494.15   40.20
  25   5   5  500.65   38.90
  25  -5  -5  563.84   42.50
  25   7  -5  355.16   31.70
  25  -7   5  406.66   34.10
   7  -5  25  355.96   44.30
  25   7   5  375.66   32.00
  25  -7  -5  413.66   34.50
   7   5  25  454.55   38.50
  11  -5  25   60.49   20.60
  25 -11   5   26.30    8.90
  25 -11  -5   26.50   10.10
  25  11   5   38.30    8.50
  25 -13   5  333.57   26.70
  13  -5  25  233.38   34.50
  25 -13  -5  265.07   26.00
   1  -7  25    0.30   19.10
  25  -1   7   -7.60    6.60
  25   1  -7   -3.80    8.20
  25  -1   7   -3.40    7.90
  25   1   7   -4.40    6.40
  25  -1  -7   -8.90    7.60
  25   1   7   -4.00    6.90
  25   3  -7  221.28   24.10
  25  -3   7  233.08   22.90
  25  -3   7  212.98   21.00
   3  -7  25  223.48   36.20
  25   3   7  239.68   21.60
  25   3   7  189.98   21.40
  25  -3  -7  207.78   24.20
  25  -5   7  373.06   30.00
   5  -7  25  377.56   44.70
  25  -5   7  417.06   32.40
  25   5  -7  353.66   32.10
  25   5   7  359.76   36.10
  25  -5  -7  382.06   33.10
  25   5   7  354.66   31.10
  25  -7   7  258.47   24.70
   7  -7  25  245.68   38.10
  25   7  -7  246.38   23.40
  25  -7   7  189.08   20.00
  25  -7  -7  291.67   27.00
  25   7   7  210.18   22.10
  25  -9   7   11.70    8.50
   9  -7  25   17.00   19.20
  25   9   7    9.50    7.60
  25  -9  -7   -0.90    8.80
  11  -7  25   22.20   18.00
  25 -11   7   -2.10    7.50
  25 -11  -7   -0.40    8.40
  25  11   7   -3.10    6.30
  25 -13   7   90.49   15.30
  13  -7  25   88.09   20.60
  25 -13  -7   60.29   10.20
   1  -9  25   88.99   24.20
  25  -1   9   74.29   11.30
  25   1  -9   68.19   12.20
  25  -1   9   84.29   14.30
  25   1   9   48.20   10.00
  25   1   9   59.89    9.60
  25  -1  -9   53.79   12.20
   3  -9  25   -0.10   16.30
  25  -3   9   12.20    7.60
  25   3  -9    3.70    8.00
  25  -3   9   12.50    7.50
  25   3   9    6.90    8.20
  25   3   9   15.60    6.60
  25  -3  -9    8.20    9.10
  25  -5   9   53.09    9.20
  25  -5   9   50.09    9.90
  25   5  -9   55.49   11.00
   5  -9  25   65.49   23.10
  25  -5  -9   60.39   12.00
  25   5   9   39.80    9.50
  25   7  -9   25.20    8.90
  25  -7   9    8.50    7.80
   7  -9  25   16.40   16.50
  25  -7   9   -5.00    5.60
  25  -7  -9   -6.00    7.70
  25   7   9    6.40    6.70
  25  -9   9   56.99   10.60
   9  -9  25   57.99   19.80
  25  -9  -9   49.99   10.90
  25   9   9   37.60    7.80
  25 -11   9   61.69   10.60
  11  -9  25   62.29   20.50
  25  11   9   53.19    8.00
  25 -11  -9   54.49   10.50
  25   1 -11   39.90   10.70
   1 -11  25   46.70   20.50
  25  -1  11   44.90    8.50
  25  -1 -11   32.30   10.60
  25   1  11   49.90    8.10
  25  -3  11    6.30    6.60
  25  -3  11   12.80    6.90
  25   3 -11   -3.90    8.10
   3 -11  25  -19.40   16.30
  25   3  11    1.80    5.80
  25  -3 -11   -9.10    8.00
  25  -5  11   25.50    7.00
   5 -11  25   31.20   18.20
  25   5 -11   22.20    9.50
  25  -5  11   26.70    7.90
  25   5  11   19.90    8.00
  25  -5 -11   20.30    9.70
  25   7 -11   14.40    8.10
  25  -7  11    4.50    7.20
   7 -11  25   24.00   18.30
  25  -7 -11   -8.60    7.90
  25   7  11   -0.70    5.80
  25  -9  11   52.89    9.70
   9 -11  25   73.29   20.80
  25  -9 -11   61.49   11.40
  25   9  11   70.49   11.50
  25  -1  13   -3.20    5.90
  25   1 -13   -3.60    8.70
  25   1  13   -6.10    5.50
  25  -1 -13   -9.40    8.30
  25  -3  13  150.38   16.40
  25   3 -13  103.09   19.70
   3 -13  25   84.29   21.30
  25  -3 -13  137.99   19.30
  25  -5  13  233.58   21.10
   5 -13  25  188.98   31.50
  25  -5  13  207.58   18.80
  25  -5 -13  196.08   23.10
  25  -7  13   75.29   13.90
   7 -13  25   80.79   20.10
  25  -7  13   48.40    7.30
  25   7  13   46.00    8.10
  25  -7 -13   48.70   10.90
   1 -15  25   26.40   16.70
  25   1 -15   33.60    9.60
  25   1  15   41.90    6.90
  25  -1 -15   31.10    9.70
  -1 -15  25   20.60   17.90
   0   0  26  204.78   31.70
  26   0   0  225.58   23.00
  26   2   0    1.50    7.50
  26  -2   0    9.10    8.60
   2   0  26   12.10   15.10
  -2   0  26   -9.00   13.80
  -4   0  26   86.79   18.40
  26  -4   0   66.19   11.90
   4   0  26   57.99   18.70
  26   4   0   81.89   14.40
  26   6   0   44.80    9.60
  26  -6   0   49.70   10.90
   6   0  26   39.60   17.60
  -6   0  26   54.79   15.00
   8   0  26   -4.60   13.50
  26  -8   0    2.60    8.70
  10   0  26   55.69   16.50
  26 -10   0   55.99   11.40
  26 -12   0   -8.80    7.50
  12   0  26   -3.40   11.90
  26   0  -2    0.80    7.70
  26   0   2    8.50    7.80
  26   0   2    1.30    6.60
   0  -2  26   17.30   16.20
   0   2  26  -21.00   13.00
  -2   2  26   50.99   14.90
  26   2  -2   26.70    8.40
   2  -2  26   39.70   18.70
  26  -2   2   30.80    9.40
  26   2   2   34.00    9.00
  26   2   2   29.00    8.00
  -2  -2  26   48.60   17.90
   2   2  26   -4.90   14.70
  26  -2  -2   27.50    9.50
  26  -4   2  270.47   25.10
  -4   2  26  200.78   30.10
   4  -2  26  244.88   35.20
  26   4  -2  252.37   23.20
   4   2  26  209.78   31.10
  26   4   2  241.78   22.70
  26  -4  -2  252.57   24.90
  26   4   2  238.28   22.00
  26  -6   2  251.77   24.10
   6  -2  26  172.88   32.80
  26   6  -2  221.88   20.70
  26  -6  -2  222.48   23.90
   6   2  26  173.48   27.30
  26  -8   2   17.20    9.40
   8  -2  26   11.70   16.10
  26  -8  -2    7.60    8.90
   8   2  26   19.80   12.90
  10  -2  26   -3.10   14.70
  26 -10   2    1.30    7.90
  10   2  26    2.20   10.20
  26 -10  -2   -0.60    7.50
  26 -12   2   37.70    9.20
  12  -2  26   42.00   15.50
  12   2  26   58.29   12.80
  26 -12  -2   32.60    9.30
  26   0  -4   57.29   10.60
   0   4  26   41.80   17.80
   0  -4  26   87.69   22.40
  26   0   4   88.89   15.10
  26   0   4   69.29   10.90
  26   2  -4  276.17   25.20
   2  -4  26  233.68   36.60
  26  -2   4  241.08   22.90
  26  -2   4  256.97   24.80
  26  -2  -4  251.37   25.20
  -2  -4  26  324.97   37.50
  26   2   4  264.97   23.70
  26   2   4  231.58   23.40
  26  -4   4  520.75   38.90
  26  -4   4  544.25   40.80
   4  -4  26  519.15   52.19
  26   4  -4  526.55   40.30
  26   4   4  513.25   38.90
  26   4   4  492.75   39.70
  26  -4  -4  574.94   42.00
   4   4  26  441.06   44.80
  26   6  -4  469.85   40.60
   6  -4  26  479.05   52.19
  26  -6   4  597.24   42.60
  26  -6  -4  583.74   43.20
   6   4  26  545.45   46.50
  26   6   4  558.44   41.50
   8  -4  26  200.58   34.70
  26  -8   4  206.98   23.00
  26  -8  -4  211.78   23.30
  26   8   4  208.48   20.20
   8   4  26  225.18   25.30
  26 -10   4   42.30    9.90
  10  -4  26   36.80   17.70
  26 -10  -4   39.90   10.50
  12  -4  26  191.28   30.00
  26 -12   4  209.48   21.80
  26 -12  -4  221.58   22.70
  26   0  -6   45.80   10.20
  26   0   6   47.00    9.40
   0  -6  26   63.19   21.70
  26   0   6   46.00    9.60
  26  -2   6  192.88   20.20
   2  -6  26  182.78   34.50
  26   2  -6  195.28   22.70
  26  -2   6  241.08   21.90
  26   2   6  239.28   20.80
  26  -2  -6  209.68   23.50
  26   2   6  204.28   20.60
  26  -4   6  531.55   40.70
   4  -6  26  543.85   52.89
  26  -4   6  515.45   39.30
  26   4  -6  515.75   41.10
  26   4   6  510.05   39.70
  26   4   6  512.75   38.70
  26  -4  -6  551.54   42.00
   6  -6  26  622.64   58.79
  26  -6   6  596.04   45.20
  26   6  -6  598.34   46.80
  26  -6   6  662.03   47.70
  26  -6  -6  705.63   49.10
  26   6   6  588.84   46.40
  26  -8   6  268.77   24.40
   8  -6  26  245.08   36.50
   8   6  26  226.18   25.10
  26   8   6  213.08   21.90
  26  -8  -6  290.77   26.10
  10  -6  26   87.59   21.90
  26 -10   6   49.99    9.30
  26 -10  -6   51.19   10.30
  26  10   6   30.90    7.20
  12  -6  26  147.49   27.50
  26 -12  -6  157.88   19.00
   0  -8  26   -3.10   18.60
  26   0  -8    4.90    8.60
  26   0   8    5.10    7.30
  26   0   8    5.70    6.60
  26   2  -8   14.30    8.30
   2  -8  26    0.00   17.30
  26  -2   8   10.50    6.90
  26  -2   8   11.90    6.70
  26  -2  -8    2.20    8.20
  26   2   8   12.30    7.50
  26   2   8   12.90    6.50
  26  -4   8  161.28   17.30
  26   4  -8  168.88   20.70
  26  -4   8  190.98   19.60
   4  -8  26  182.58   32.60
  26  -4  -8  175.58   21.40
  26   4   8  158.28   17.80
   6  -8  26  245.68   35.80
  26  -6   8  205.58   19.80
  26   6  -8  236.58   23.60
  26  -6   8  264.07   23.60
  26  -6  -8  250.77   24.60
  26   6   8  224.98   21.50
   8  -8  26   25.10   18.10
  26  -8   8   24.80    8.20
  26   8   8   15.70    6.40
  26  -8  -8   23.30    9.40
  26 -10   8    2.10    7.50
  10  -8  26   11.90   16.50
  26  10   8    0.50    5.60
  26 -10  -8   -6.80    7.20
  26   0  10   35.90    7.40
  26   0  10   28.50    7.40
   0 -10  26   48.20   20.50
  26   0 -10   26.60    9.80
  26  -2  10   -0.20    6.40
  26   2 -10   -2.50    7.70
   2 -10  26  -11.20   15.90
  26  -2 -10   -3.70    8.00
  26   2  10   -5.50    5.80
   4 -10  26   22.50   18.40
  26  -4  10   43.30    7.60
  26  -4  10   44.50    8.90
  26   4 -10   42.40    9.80
  26  -4 -10   35.20   10.10
  26   4  10   41.70    9.00
  26  -6  10   48.90    8.60
  26  -6  10   27.50    6.50
   6 -10  26   54.79   19.40
  26  -6 -10   39.10   10.30
  26   6  10   46.50    8.90
  26  -8  10    0.30    6.70
   8 -10  26    7.10   16.70
  26   8  10    0.10    5.00
  26  -8 -10   -6.10    7.30
   0 -12  26  -25.50   14.10
  26   0  12    1.40    5.20
  26   0  12    2.90    6.40
  26   0 -12   -3.80    7.70
  26   2 -12   24.40    9.50
  26  -2  12   34.00    7.50
   2 -12  26   28.60   16.90
  26  -2  12   26.50    6.90
  26  -2 -12   18.90    9.20
  26   2  12   36.20    7.80
  26   2  12   12.70    6.10
  26  -4  12  145.69   14.40
  26   4 -12  109.19   18.30
   4 -12  26  135.19   24.20
  26  -4  12  161.88   16.60
  26   4  12  137.79   15.20
  26  -4 -12  120.49   19.00
   6 -12  26  138.59   29.20
  26   6 -12  131.79   17.20
  26  -6  12  113.29   12.50
  26  -6 -12  117.49   17.90
  26   6  12  110.79   13.80
  27   1  -1   10.30    6.90
  -1   1  27   11.10   13.60
   1  -1  27   14.50   15.10
  27  -1   1   10.80    7.10
  27  -1  -1    3.60    6.90
   1   1  27   -0.10   13.80
  -1  -1  27   11.40   14.90
  27   1   1    6.40    7.10
  27   3  -1   26.70    7.70
  -3   1  27   33.50   13.80
   3  -1  27    8.10   15.20
  27  -3   1   29.30    8.80
  27  -3  -1   16.60    8.40
   3   1  27   15.10   13.70
  -3  -1  27   35.20   15.10
  27   3   1   17.10    7.20
  27   5  -1  153.18   16.40
   5  -1  27  122.59   22.60
  27  -5   1  134.99   19.20
  27  -5  -1  122.19   18.70
   5   1  27  113.79   20.80
  -5  -1  27  124.59   22.90
  27   5   1  134.59   16.10
  27  -7   1   18.60    8.50
   7  -1  27   28.80   15.00
   7   1  27   13.70   12.60
  27  -7  -1   13.70    8.20
  -7  -1  27    5.10   10.50
   9  -1  27    6.40   12.30
  27  -9   1   11.00    8.10
   9   1  27   11.60   11.90
  27 -11   1    6.30    7.60
  11  -1  27   12.50   12.70
  11   1  27    8.60   10.50
  27 -11  -1   -1.10    7.50
  27   1  -3   29.00    8.30
  -1   3  27   -3.30   19.50
   1  -3  27   20.30   16.60
  27  -1   3   32.10    8.40
  -1  -3  27   34.90   16.90
  27  -1  -3   29.00    8.40
  27   1   3   22.40    7.30
  27   1   3   26.80    8.30
   1   3  27    2.50   13.40
  27   3  -3  187.08   19.70
  27  -3   3  181.28   20.30
   3  -3  27  184.78   30.80
  27   3   3  163.18   18.60
  -3  -3  27  197.78   29.90
  27   3   3  162.08   17.70
  27  -3  -3  191.08   21.00
  27  -5   3  395.46   31.10
   5  -3  27  333.77   40.90
  27   5  -3  365.26   29.70
  27  -5  -3  401.36   32.10
  -5  -3  27  367.86   37.90
   5   3  27  303.37   33.70
   7  -3  27  197.78   33.10
  27  -7   3  230.18   22.50
   7   3  27  176.88   24.30
  27  -7  -3  216.48   22.20
   9  -3  27   17.00   14.30
  27  -9   3   26.20    8.60
   9   3  27   35.70   11.20
  27  -9  -3   18.30    8.50
  27  -1   5  172.28   17.80
   1  -5  27  149.59   30.20
  27   1  -5  147.19   18.60
  27  -1   5  133.39   15.80
  27  -1  -5  128.59   18.90
  27   1   5  133.29   16.50
  -1  -5  27  144.29   30.10
  27   1   5  136.99   15.90
  27  -3   5  343.57   28.00
  27  -3   5  391.86   30.00
   3  -5  27  325.77   41.80
  27   3  -5  352.66   29.90
  -3  -5  27  431.26   42.10
  27   3   5  314.07   27.80
  27  -3  -5  374.26   31.00
  27   3   5  327.67   28.40
   5  -5  27  574.94   55.29
  27  -5   5  631.34   44.80
  27   5  -5  527.05   43.90
  27  -5  -5  669.63   46.20
  27   5   5  556.04   43.60
  27  -7   5  475.65   36.90
   7  -5  27  453.55   47.60
   7   5  27  512.05   38.60
  27  -7  -5  499.15   38.10
  27   7   5  393.26   35.10
  27  -9   5  166.78   18.90
   9  -5  27  144.39   29.30
  27  -9  -5  153.88   19.30
  27  -1   7   14.30    7.20
   1  -7  27   12.70   17.90
  27   1  -7   16.00    8.00
  27  -1   7   17.50    7.00
  27   1   7   19.40    6.60
  -1  -7  27   26.20   19.30
  27  -1  -7    9.80    7.90
  27   1   7   25.90    7.60
  27   3  -7  188.78   20.00
   3  -7  27  156.08   31.90
  27  -3   7  204.68   19.50
  27  -3   7  176.68   16.90
  27  -3  -7  184.88   21.20
  27   3   7  169.08   17.80
  27   3   7  140.39   16.60
  -3  -7  27  244.98   33.60
  27  -5   7  442.96   33.20
  27   5  -7  404.06   33.10
   5  -7  27  397.96   44.40
  27  -5  -7  442.46   34.50
  27   5   7  382.56   32.10
  27  -7   7  307.67   25.70
   7  -7  27  282.37   37.40
  27   7   7  258.57   23.90
  27  -7  -7  311.47   27.00
  27   1  -9   -5.30    7.30
  27  -1   9   11.60    5.90
  27  -1   9    0.70    6.00
   1  -9  27    3.30   16.10
  -1  -9  27    4.80   16.00
  27  -1  -9   -0.80    8.10
  27   1   9    2.40    5.40
  27  -3   9   26.50    7.30
   3  -9  27   31.20   18.10
  27   3  -9   16.60    7.60
  27  -3   9   16.80    5.80
  27  -3  -9   18.00    9.10
  27   3   9   16.70    6.20
  27   5  -9  136.19   17.40
  27  -5   9  111.49   12.70
  27  -5   9  131.79   16.00
   5  -9  27  164.28   30.90
  27   5   9  108.69   13.80
  27  -5  -9  120.99   17.40
  27   1 -11   -1.00    6.90
   1 -11  27    1.50   16.50
  27  -1  11    5.50    5.30
  27  -1  11   -1.80    4.80
  -1 -11  27   -6.30   16.70
  27   1  11    1.70    5.00
  27  -1 -11  -12.20    6.70
   0   0  28  138.19   26.90
  28   0   0  173.78   17.90
  28  -2   0   13.20    7.40
  28   2   0   23.40    6.60
  -2   0  28   34.60   14.40
   2   0  28   13.20   13.40
   4   0  28   23.50   13.40
  28  -4   0   20.80    8.60
  28   4   0   29.00    6.30
  28  -6   0    8.90    7.30
   6   0  28    3.70   11.20
  28  -8   0    2.40    7.50
   8   0  28   20.80   11.80
   0   2  28   10.20   13.20
   0  -2  28   35.40   15.20
  28   0   2   19.80    7.00
  28   0  -2   21.30    7.20
   2  -2  28  -18.90   13.10
  28  -2   2   -2.10    6.40
  28   2  -2    0.30    5.70
  -2  -2  28    4.60   13.40
  28  -2  -2   -5.80    6.70
  28  -4   2   80.49   14.70
   4  -2  28   62.69   19.00
  28   4  -2  107.69   14.10
   4   2  28   75.99   15.00
  28   4   2   93.19   13.00
  28  -4  -2   84.09   15.50
   6  -2  28   61.49   17.50
  28  -6   2   54.19    9.70
   6   2  28   53.99   12.80
  28  -6  -2   53.99    9.80
  28  -8   2   -3.80    6.60
   8  -2  28    9.90   12.80
  -8  -2  28   10.40   10.10
  28  -8  -2   -2.70    7.20
  28   0  -4   21.10    8.10
  28   0   4   19.00    6.70
   0  -4  28   24.00   17.10
  28  -2   4   81.79   14.30
  28   2  -4   75.59   14.30
   2  -4  28   76.89   20.50
  28  -2  -4   81.39   15.30
  -2  -4  28   90.99   20.10
  28   2   4   79.49   12.20
   4  -4  28  284.07   37.30
  28  -4   4  307.87   26.60
  28   4  -4  316.27   26.00
  -4  -4  28  319.97   35.20
  28  -4  -4  314.97   27.40
   6  -4  28  335.47   38.10
  28  -6   4  330.27   28.70
   6   4  28  360.86   31.60
  28  -6  -4  356.16   29.30
  28   0   6   12.90    5.90
   0  -6  28   -6.90   16.40
  28   0   6   -1.30    5.20
  28   0  -6   10.20    7.50
   2  -6  28   67.69   19.90
  28  -2   6   55.49    8.70
  28  -2  -6   47.40    9.50
  28   2   6   38.50    7.20
  28   2   6   77.69   10.70
  -2  -6  28   63.99   18.90
  28  -4   6  335.97   27.00
   4  -6  28  328.07   38.70
  28   4  -6  305.47   26.70
  28   4   6  299.77   25.40
  -4  -6  28  371.66   38.40
  28  -4  -6  314.97   27.80
   6  -6  28  367.16   40.50
  28  -6  -6  380.66   30.00
  28   6   6  337.87   27.90
   0  -8  28    8.00   16.80
  28   0  -8    9.30    7.30
  28   0   8    8.90    5.40
  28   2  -8   -7.90    6.50
  28  -2   8   -6.50    4.70
  28  -2   8    5.60    6.10
   2  -8  28  -21.50   15.10
  28  -2  -8    2.90    6.90
  -2  -8  28   -1.20   14.30
  28   2   8    0.10    4.90
  29   1  -1  202.88   17.90
   1  -1  29  151.38   24.60
  29  -1   1  202.68   18.10
  29  -1  -1  203.58   18.40
  -1  -1  29  132.39   24.90
  29   1   1  186.08   17.30
   3  -1  29   19.70   13.10
  29  -3   1    8.90    6.20
  29  -3  -1    9.60    6.50
   3   1  29   11.50   10.00
  29  -1   3   18.50    6.10
  29   1  -3    7.40    5.80
   1  -3  29   14.60   13.80
  29  -1  -3    4.40    6.30
  -1  -3  29   40.00   13.50
  29   1   3    2.90    5.30
   0   0   0    0.00    0.00

_computing_structure_solution     'SHELXT 2018/2 (Sheldrick, 2018)'
;
_shelx_hkl_checksum                53677
_shelx_fab_file
;
0 2 0 -34.7089 -5.4817
0 2 2 -52.1374 -5.2509
0 4 0 -370.5004 6.2962
0 4 2 147.4431 -4.5601
0 4 4 118.8059 -2.2768
0 6 0 186.4419 6.0912
0 6 2 -89.7027 -3.0955
0 6 4 -54.9587 -1.2819
0 6 6 72.2946 0.1583
0 8 0 70.5522 -2.9141
0 8 2 -1.6421 2.3761
0 8 4 -50.6806 -0.1369
0 8 6 -10.9547 0.5432
0 8 8 29.0007 -2.4655
0 10 0 -27.5905 -8.4082
0 10 2 15.0931 4.0182
0 10 4 8.5347 2.1384
0 10 6 -23.4053 -1.5492
0 10 8 17.1352 -1.2001
0 10 10 6.6980 -0.0211
0 12 0 -24.3817 -3.8773
0 12 2 -0.4384 3.7245
0 12 4 11.2050 0.3022
0 12 6 18.7664 -1.5717
0 12 8 -13.3605 -0.4388
0 12 10 -17.7187 0.1291
0 12 12 15.2965 0.6078
0 14 0 -7.7873 5.4135
0 14 2 -4.3164 -2.4711
0 14 4 16.8083 -1.0700
0 14 6 -3.6295 0.2675
0 14 8 -13.0469 1.2241
0 14 10 8.5129 0.1394
0 14 12 0.2184 -1.3555
0 14 14 -3.4118 0.1537
0 16 0 -3.8959 8.7015
0 16 2 7.1814 -5.2805
0 16 4 -5.9181 -1.6489
0 16 6 -2.3570 1.8469
0 16 8 5.6970 1.6728
0 16 10 -3.8417 -0.5708
0 16 12 -4.2785 -1.2007
0 16 14 12.4533 -0.0526
0 16 16 -9.6560 0.3431
0 18 0 16.1241 1.1436
0 18 2 -2.8340 -2.3425
0 18 4 -10.1833 0.5571
0 18 6 1.0042 1.4690
0 18 8 4.1187 -0.1460
0 18 10 1.2896 -0.6248
0 18 12 7.2723 -0.6013
0 18 14 -16.6691 0.2245
0 18 16 9.8382 -0.0201
0 18 18 -9.4425 0.8266
0 20 0 4.6802 -7.0118
0 20 2 -2.7171 3.5201
0 20 4 2.1923 1.2329
0 20 6 -3.8772 -0.9155
0 20 8 -0.4494 -1.0897
0 20 10 5.8960 -0.6294
0 20 12 -4.1762 1.5213
0 20 14 5.6769 0.4781
0 20 16 -14.1435 -0.0164
0 20 18 13.3227 0.0951
0 20 20 -3.4496 -4.2865
0 22 0 -5.5059 -6.2655
0 22 2 -1.4081 4.5334
0 22 4 1.6056 0.9902
0 22 6 8.4208 -2.1539
0 22 8 -3.2789 -1.2318
0 22 10 -2.6859 0.8058
0 22 12 -5.8494 1.8356
0 22 14 6.1422 -0.0667
0 22 16 2.0617 -1.1004
0 22 18 -1.4923 -2.8210
0 24 0 -2.1108 1.5855
0 24 2 4.8749 0.0813
0 24 4 0.4068 -0.7502
0 24 6 -9.6647 -0.1766
0 24 8 4.1593 0.0196
0 24 10 -1.1977 1.3236
0 24 12 8.5922 -0.6924
0 24 14 -10.7237 -1.1347
0 24 16 10.0196 0.2229
0 26 0 -6.3473 6.2213
0 26 2 -1.6415 -3.1749
0 26 4 2.5069 -1.9219
0 26 6 7.4342 1.1509
0 26 8 -0.3448 2.0041
0 26 10 -6.8258 -0.2048
0 26 12 -4.0308 -1.7013
0 28 0 7.8906 1.6159
0 28 2 -0.6827 -1.9492
0 28 4 -3.0625 0.8430
0 28 6 -1.4262 1.3118
0 28 8 -4.6273 -1.0170
1 1 1 -102.7716 -13.2233
1 3 1 136.9568 2.8817
1 3 3 -196.8208 -1.3810
1 5 1 4.2266 -0.5479
1 5 3 21.7643 1.3711
1 5 5 -50.2319 -0.8827
1 7 1 -41.7327 0.8783
1 7 3 49.2482 0.3493
1 7 5 10.1517 0.0946
1 7 7 -13.7632 1.3995
1 9 1 -15.6038 1.5260
1 9 3 5.2400 -1.3685
1 9 5 29.3022 -2.9331
1 9 7 -12.6323 -1.4198
1 9 9 -14.5890 14.5808
1 11 1 15.3729 1.7912
1 11 3 -16.1486 0.7347
1 11 5 -5.8879 -1.9828
1 11 7 5.2004 -3.5890
1 11 9 1.2081 -3.8277
1 11 11 2.9430 17.6645
1 13 1 6.7261 -2.0747
1 13 3 0.1728 0.7360
1 13 5 -16.4272 3.1766
1 13 7 4.9713 0.3944
1 13 9 9.1404 -5.3816
1 13 11 -1.1512 -1.0977
1 13 13 -4.1305 9.3257
1 15 1 2.9354 -3.1501
1 15 3 -6.3645 -0.7495
1 15 5 2.3654 3.4701
1 15 7 1.8550 2.5725
1 15 9 2.4786 -1.0538
1 15 11 -4.0764 -4.5652
1 15 13 0.0239 0.9013
1 15 15 -0.4795 1.6288
1 17 1 -5.0045 -0.0384
1 17 3 3.4778 -0.5748
1 17 5 7.0401 -0.9748
1 17 7 -5.6106 1.2439
1 17 9 -3.1159 2.1853
1 17 11 5.1926 -2.3145
1 17 13 -3.0306 -1.4314
1 17 15 1.7326 1.8876
1 17 17 -3.1553 0.9711
1 19 1 -4.8154 2.6798
1 19 3 7.0077 0.4746
1 19 5 -2.3867 -3.1982
1 19 7 2.8505 -1.1898
1 19 9 -2.7601 2.2809
1 19 11 -4.2965 1.2312
1 19 13 6.0768 -0.7920
1 19 15 -3.1127 -0.2873
1 19 17 7.3689 -2.4412
1 19 19 -8.1546 4.9936
1 21 1 2.9417 2.0844
1 21 3 -4.5445 0.6146
1 21 5 2.0818 -1.8034
1 21 7 -0.4850 -1.1968
1 21 9 -0.6876 0.8529
1 21 11 0.6376 1.7000
1 21 13 -1.9973 -0.5289
1 21 15 7.7258 -0.6312
1 21 17 -7.9836 -2.1147
1 21 19 -0.0278 2.5846
1 23 1 1.0751 -0.3321
1 23 3 -1.2151 0.1601
1 23 5 -1.2052 1.7143
1 23 7 1.1525 -0.1492
1 23 9 1.1085 -2.0469
1 23 11 -0.1506 -0.4649
1 23 13 0.7195 0.0881
1 23 15 -5.0538 2.0859
1 23 17 3.9080 2.6701
1 25 1 0.3842 -2.4645
1 25 3 2.3132 -1.2110
1 25 5 -4.0457 2.1420
1 25 7 -0.7518 0.4609
1 25 9 1.1475 -1.2116
1 25 11 3.9192 0.9959
1 25 13 -1.6670 1.8355
1 25 15 -2.4264 -3.8202
1 27 1 1.0168 -2.0416
1 27 3 -2.9228 -0.1710
1 27 5 3.7533 0.9306
1 27 7 -3.2030 0.6311
1 27 9 3.1275 0.7043
1 27 11 -2.5669 -0.4981
1 29 1 -3.5749 2.3352
1 29 3 3.4182 0.9827
2 2 2 72.7773 6.1439
2 4 2 -81.6274 -1.6940
2 4 4 -19.5236 6.9415
2 6 2 36.5659 3.6458
2 6 4 40.7859 -3.3724
2 6 6 -44.8607 2.0465
2 8 2 5.3603 0.6801
2 8 4 -12.2084 -0.5940
2 8 6 9.4074 1.1843
2 8 8 1.8035 -4.4151
2 10 2 -6.1094 -7.0333
2 10 4 -5.7325 2.1337
2 10 6 6.5454 6.3223
2 10 8 -3.2744 2.0627
2 10 10 -1.2304 -13.9741
2 12 2 -2.4840 -2.0017
2 12 4 8.7015 -1.8245
2 12 6 -8.6669 0.3112
2 12 8 -0.2370 6.5017
2 12 10 5.7185 0.2023
2 12 12 -4.2110 -10.9801
2 14 2 1.8773 3.5945
2 14 4 -3.0492 -1.1612
2 14 6 8.1568 -4.0974
2 14 8 -3.8687 -1.3723
2 14 10 -3.4040 5.9505
2 14 12 1.3162 0.3749
2 14 14 3.1959 -4.4564
2 16 2 -0.7646 5.1744
2 16 4 -4.2398 1.5441
2 16 6 -2.2882 -5.1207
2 16 8 4.7302 -3.0901
2 16 10 -0.8569 3.2782
2 16 12 4.3396 4.1059
2 16 14 -6.3955 -1.2828
2 16 16 -0.9521 -3.2297
2 18 2 -1.2087 0.5409
2 18 4 3.9733 1.1655
2 18 6 0.1851 2.1340
2 18 8 -0.6567 -2.4419
2 18 10 0.2153 -1.5968
2 18 12 -9.0876 2.4671
2 18 14 11.9011 -0.4511
2 18 16 0.6812 0.7510
2 18 18 -6.1525 -1.9915
2 20 2 2.0685 -4.2016
2 20 4 -1.1873 -0.0387
2 20 6 -0.3250 4.3468
2 20 8 1.3434 0.1480
2 20 10 -0.5232 -2.1880
2 20 12 4.1845 -1.6106
2 20 14 -10.1487 0.2799
2 20 16 7.3297 2.1019
2 20 18 -1.4587 1.1921
2 20 20 1.1570 -2.4370
2 22 2 4.5824 -3.8982
2 22 4 -0.4321 -1.5184
2 22 6 -7.8169 1.5862
2 22 8 1.0979 3.1374
2 22 10 2.3721 -1.2884
2 22 12 5.9239 -2.0540
2 22 14 -2.8020 0.7842
2 22 16 -6.2475 -0.3659
2 22 18 3.9793 1.1096
2 24 2 -10.1090 0.9134
2 24 4 3.7030 -0.8640
2 24 6 12.9403 -1.8053
2 24 8 -7.5102 2.0449
2 24 10 0.1961 0.5287
2 24 12 -10.3765 -1.0918
2 24 14 9.9542 -0.0116
2 24 16 1.2155 -0.5423
2 26 2 5.6855 4.3621
2 26 4 -3.9081 1.8942
2 26 6 -5.3990 -2.8418
2 26 8 4.6704 -2.8047
2 26 10 -2.5363 0.3452
2 26 12 6.8225 1.1998
2 28 2 0.2939 1.4421
2 28 4 -0.0684 -0.5126
2 28 6 -0.9668 -1.3300
2 28 8 2.2619 0.4499
3 3 3 302.8204 -3.1466
3 5 3 -69.1974 -0.8145
3 5 5 72.0937 -4.1118
3 7 3 -61.4715 -2.4609
3 7 5 -4.8978 3.4551
3 7 7 14.8451 -1.4199
3 9 3 13.0433 1.7009
3 9 5 -35.3263 -0.2748
3 9 7 7.7632 -3.8184
3 9 9 16.6516 0.3564
3 11 3 14.7103 6.5014
3 11 5 7.4486 -0.0945
3 11 7 -1.8700 -5.0348
3 11 9 -2.4979 -0.8772
3 11 11 -3.2532 3.8377
3 13 3 -8.0093 0.6450
3 13 5 13.4634 -0.1887
3 13 7 -2.4707 1.0917
3 13 9 -3.5302 -1.3139
3 13 11 -4.6940 -0.7286
3 13 13 7.8881 0.8350
3 15 3 11.8684 -6.0584
3 15 5 -2.5107 0.2926
3 15 7 -4.6606 4.3119
3 15 9 -3.9047 0.8902
3 15 11 8.1265 -3.6092
3 15 13 -3.7780 -0.8488
3 15 15 4.3555 1.9483
3 17 3 -3.1187 -4.3743
3 17 5 -4.2793 -1.0113
3 17 7 5.6902 3.5507
3 17 9 -1.3294 0.8094
3 17 11 -1.1790 -2.6517
3 17 13 1.5907 -0.3495
3 17 15 -1.0705 0.0188
3 17 17 2.5545 1.2652
3 19 3 -8.5380 1.6646
3 19 5 1.1368 -0.4599
3 19 7 -4.0191 -1.2673
3 19 9 5.3011 0.1903
3 19 11 1.2282 1.2694
3 19 13 1.6021 -0.2405
3 19 15 -3.9086 0.1611
3 19 17 -9.2620 -1.1137
3 19 19 14.7619 -0.4825
3 21 3 3.0285 5.9210
3 21 5 2.4025 1.3322
3 21 7 1.6189 -4.4450
3 21 9 -1.0402 -0.8745
3 21 11 -0.0514 2.4127
3 21 13 -5.9959 0.8073
3 21 15 -0.7712 -0.0466
3 21 17 12.8943 -0.5945
3 21 19 -4.7628 -2.0172
3 23 3 4.8732 2.9636
3 23 5 -4.8306 0.8448
3 23 7 0.1593 -2.3693
3 23 9 1.5026 -0.8545
3 23 11 -3.8464 1.9206
3 23 13 5.6805 1.2641
3 23 15 1.8748 -1.9821
3 23 17 -7.6576 -0.5351
3 25 3 -4.5844 -3.7773
3 25 5 3.0570 -0.8097
3 25 7 -0.4562 2.0346
3 25 9 -0.4441 1.1367
3 25 11 0.3332 -0.9767
3 25 13 -1.8620 -1.2401
3 27 3 2.6329 -5.9503
3 27 5 0.6024 -1.0995
3 27 7 2.6003 4.5515
3 27 9 -5.0325 0.7906
4 4 4 -69.0624 1.6378
4 6 4 -9.7997 4.1291
4 6 6 -11.9647 0.0998
4 8 4 57.8117 2.0635
4 8 6 5.3513 -3.1693
4 8 8 -28.7345 6.1766
4 10 4 -2.0548 -7.2765
4 10 6 11.8775 -0.8168
4 10 8 -11.5071 3.0208
4 10 10 -2.9217 5.2953
4 12 4 -18.2152 -5.0893
4 12 6 -5.6790 0.9352
4 12 8 6.6596 0.7425
4 12 10 10.0123 0.4446
4 12 12 -6.1204 2.5163
4 14 4 -7.5667 3.1338
4 14 6 -9.2235 2.7184
4 14 8 17.9567 -3.9528
4 14 10 -3.6549 -1.3331
4 14 12 -1.2451 2.6587
4 14 14 -2.5266 1.5871
4 16 4 8.1970 9.2769
4 16 6 5.3053 -0.6409
4 16 8 -6.4216 -2.6639
4 16 10 -0.8147 -1.2705
4 16 12 -0.5754 0.7835
4 16 14 -1.6682 1.4368
4 16 16 7.3114 0.3533
4 18 4 4.3352 1.5071
4 18 6 -2.6025 -1.3811
4 18 8 -3.7860 0.6262
4 18 10 4.7564 0.0191
4 18 12 0.3850 0.1033
4 18 14 -3.9064 -0.5686
4 18 16 -4.3741 0.2813
4 18 18 18.4431 1.5194
4 20 4 -2.0044 -6.7127
4 20 6 6.7670 -0.9279
4 20 8 -3.5597 3.3093
4 20 10 -6.7008 1.3822
4 20 12 0.0351 -1.6139
4 20 14 13.8265 -0.5029
4 20 16 -1.4306 -0.9520
4 20 18 -15.7799 0.4891
4 20 20 8.6522 2.5228
4 22 4 -3.3853 -6.6469
4 22 6 3.1229 0.3162
4 22 8 2.1180 2.4682
4 22 10 -0.9066 0.2105
4 22 12 -0.9988 -1.6345
4 22 14 -4.6120 -0.0423
4 22 16 6.1968 -0.0258
4 22 18 -1.8415 1.9912
4 24 4 -0.8677 1.4203
4 24 6 -9.9222 1.2138
4 24 8 5.6300 -1.6020
4 24 10 2.2004 -0.7934
4 24 12 4.2097 0.1186
4 24 14 -3.6967 0.2559
4 24 16 -8.6642 3.1040
4 26 4 3.5907 7.9290
4 26 6 0.9841 0.7253
4 26 8 -4.9215 -3.3836
4 26 10 5.9269 -0.0493
4 26 12 -3.2928 2.4459
4 28 4 1.9669 2.7254
4 28 6 0.9573 -1.0624
5 5 5 -7.8699 -1.1588
5 7 5 -13.0021 -6.8657
5 7 7 -1.4846 1.4325
5 9 5 -11.5651 4.2953
5 9 7 18.3376 3.5350
5 9 9 7.6798 -10.4610
5 11 5 2.9547 8.2824
5 11 7 -6.3630 1.3500
5 11 9 -0.0839 -1.1080
5 11 11 -1.0995 -8.0758
5 13 5 15.1668 -0.1785
5 13 7 -5.6140 -1.1727
5 13 9 -16.2674 2.0944
5 13 11 8.8214 0.0156
5 13 13 -1.6691 -4.2425
5 15 5 -1.2259 -8.2030
5 15 7 1.0034 -1.6175
5 15 9 1.4290 4.2668
5 15 11 -2.5085 2.5289
5 15 13 4.2002 -2.5672
5 15 15 -3.4108 -2.9819
5 17 5 -8.5848 -4.7353
5 17 7 2.1524 -0.7965
5 17 9 10.3094 1.4347
5 17 11 -10.9836 2.4417
5 17 13 7.3602 -0.3878
5 17 15 -3.0533 -1.1327
5 17 17 -1.1018 -2.3415
5 19 5 0.7358 3.8562
5 19 7 2.8484 0.3486
5 19 9 -3.1910 -2.6263
5 19 11 8.0489 -0.9315
5 19 13 -16.6785 0.8725
5 19 15 9.8022 1.3601
5 19 17 1.7475 0.6578
5 19 19 -2.1156 -3.1937
5 21 5 -5.4862 7.6513
5 21 7 -3.9740 1.1293
5 21 9 4.3168 -3.6733
5 21 11 -0.8805 -1.6387
5 21 13 11.3352 1.7423
5 21 15 -12.2229 0.7914
5 21 17 -2.6039 1.1649
5 21 19 3.4542 -1.6634
5 23 5 11.4895 2.0302
5 23 7 -1.9537 0.5612
5 23 9 -8.0565 -0.2743
5 23 11 8.1930 0.1912
5 23 13 -10.2150 0.5571
5 23 15 8.0754 -1.1127
5 23 17 3.2981 -2.2473
5 25 5 1.3181 -6.1348
5 25 7 2.7213 -0.2117
5 25 9 0.8570 3.4931
5 25 11 -11.6177 -0.8471
5 25 13 8.4506 -1.8283
5 27 5 -9.3244 -7.8011
5 27 7 2.8097 0.0817
5 27 9 2.2862 0.7685
6 6 6 38.5072 2.0589
6 8 6 -14.3817 4.6621
6 8 8 -2.7346 -2.1775
6 10 6 -7.4612 -8.3709
6 10 8 3.9422 -0.7572
6 10 10 -3.0065 8.9800
6 12 6 -0.3962 -6.7007
6 12 8 13.2152 -2.3473
6 12 10 -6.3380 0.8707
6 12 12 -1.0497 5.7647
6 14 6 3.2235 4.2435
6 14 8 -3.1415 1.9259
6 14 10 4.7319 -4.1595
6 14 12 -2.7179 -0.0051
6 14 14 0.6674 3.5874
6 16 6 3.1635 9.7723
6 16 8 -11.4860 0.9434
6 16 10 9.9193 -4.0708
6 16 12 -5.3643 -3.0641
6 16 14 1.7599 2.5030
6 16 16 2.7480 3.3893
6 18 6 3.9931 1.1771
6 18 8 0.7796 0.3226
6 18 10 -12.1524 0.5931
6 18 12 13.8583 -1.1479
6 18 14 -0.0134 0.1084
6 18 16 -3.4746 -0.3823
6 18 18 -12.1225 1.5551
6 20 6 -8.9275 -7.2413
6 20 8 4.5934 -0.1617
6 20 10 4.0576 3.0468
6 20 12 -3.0855 1.7340
6 20 14 -5.9972 -1.5714
6 20 16 -0.5251 -2.3778
6 20 18 17.0435 0.8811
6 20 20 -14.8555 1.7293
6 22 6 1.6228 -6.0904
6 22 8 1.2081 -0.6709
6 22 10 -1.4826 2.2190
6 22 12 -6.7965 0.6787
6 22 14 7.2553 -1.8801
6 22 16 2.0258 2.5675
6 22 18 -3.7848 -2.0725
6 24 6 -1.1915 1.7544
6 24 8 2.7121 -0.7796
6 24 10 -1.7204 -0.6740
6 24 12 7.2253 0.3164
6 24 14 -5.3432 1.8991
6 26 6 3.0411 7.4101
6 26 8 -5.7439 0.0046
6 26 10 7.3154 -2.4858
6 26 12 -6.6636 -0.0201
6 28 6 2.4417 2.9784
7 7 7 10.0625 -2.7437
7 9 7 -12.1767 -2.8334
7 9 9 -5.8414 2.8854
7 11 7 1.1639 9.2361
7 11 9 0.6963 -0.3934
7 11 11 1.1596 -3.6838
7 13 7 -1.5131 2.5377
7 13 9 6.1178 1.3119
7 13 11 2.3326 -0.1788
7 13 13 -4.7742 -1.9472
7 15 7 4.0855 -7.2465
7 15 9 0.2283 -1.0096
7 15 11 -4.3091 4.2668
7 15 13 3.8708 0.6726
7 15 15 -6.2214 -2.0105
7 17 7 -0.6795 -6.2448
7 17 9 -3.9298 -1.8202
7 17 11 6.4182 2.5741
7 17 13 -8.4160 1.2267
7 17 15 2.6314 -1.2634
7 17 17 4.4854 -0.7170
7 19 7 -2.8221 2.8856
7 19 9 2.1937 0.3782
7 19 11 -5.8254 -2.1194
7 19 13 4.6273 -0.1291
7 19 15 5.1877 0.8293
7 19 17 0.4328 1.5206
7 19 19 -15.0631 -1.1571
7 21 7 5.6756 6.9825
7 21 9 -3.7878 1.2307
7 21 11 0.3524 -2.5429
7 21 13 2.4497 -0.5150
7 21 15 -1.1951 0.7296
7 21 17 -6.1755 -1.5189
7 21 19 9.1772 2.5829
7 23 7 -3.3438 2.4649
7 23 9 7.5068 0.7641
7 23 11 -3.6672 -1.1570
7 23 13 2.0822 -1.1929
7 23 15 -5.0389 0.4046
7 25 7 0.4425 -4.3945
7 25 9 -6.2755 -0.8902
7 25 11 7.7724 2.0841
7 25 13 -5.1605 0.5792
7 27 7 -1.7573 -6.5172
8 8 8 25.9031 2.1733
8 10 8 -0.3218 -0.5415
8 10 10 8.6893 -4.1096
8 12 8 -16.1224 -7.6680
8 12 10 -2.6819 1.5808
8 12 12 5.3000 -1.2530
8 14 8 -4.0769 2.1717
8 14 10 -4.3251 -0.6618
8 14 12 0.8773 -1.9249
8 14 14 5.0301 -0.8790
8 16 8 14.0595 7.6935
8 16 10 -5.9278 1.5557
8 16 12 4.7128 -1.7599
8 16 14 0.8399 -1.5253
8 16 16 -3.3245 -0.4658
8 18 8 1.3570 2.7351
8 18 10 5.6868 0.8959
8 18 12 -5.7950 -0.9509
8 18 14 -1.3300 0.0893
8 18 16 -6.4822 -0.0484
8 18 18 16.8004 -1.4098
8 20 8 -3.8301 -6.2456
8 20 10 3.9575 -0.9661
8 20 12 -2.5671 1.8375
8 20 14 -3.5439 0.8880
8 20 16 8.8380 0.1969
8 20 18 -8.1492 -0.8146
8 22 8 -6.5876 -6.2306
8 22 10 1.2287 -0.7820
8 22 12 5.5704 2.1574
8 22 14 -1.2647 0.9133
8 22 16 -1.8040 -1.0840
8 24 8 -1.0583 1.5793
8 24 10 -1.6331 -0.3592
8 24 12 -5.2208 0.3650
8 24 14 5.9549 -1.1579
8 26 8 11.3799 7.4880
8 26 10 -8.0744 -0.0446
9 9 9 -13.8405 1.1790
9 11 9 4.5886 1.9433
9 11 11 -2.8192 3.0203
9 13 9 11.1639 3.8397
9 13 11 -5.0601 -0.8783
9 13 13 1.2718 3.9779
9 15 9 -1.2741 -5.3108
9 15 11 4.3001 -0.8936
9 15 13 -8.2011 1.9186
9 15 15 6.5012 2.9961
9 17 9 -3.6769 -5.3137
9 17 11 -0.6769 -1.5677
9 17 13 1.5413 1.4656
9 17 15 2.8392 0.5151
9 17 17 1.6160 2.9634
9 19 9 -4.8342 1.5042
9 19 11 1.6034 0.7113
9 19 13 9.2476 -0.4092
9 19 15 -8.5683 -1.7021
9 19 17 -8.2904 0.1017
9 19 19 16.6006 2.7164
9 21 9 2.4207 6.5449
9 21 11 -0.4606 0.7493
9 21 13 -4.7187 -2.6201
9 21 15 3.6634 -0.7976
9 21 17 6.0011 1.3952
9 23 9 -0.4921 2.7418
9 23 11 -2.0492 -0.2651
9 23 13 -0.8321 -0.8364
9 23 15 2.6201 2.2504
9 25 9 5.2297 -5.3671
9 25 11 1.9699 1.4355
10 10 10 -7.5294 -1.9944
10 12 10 2.0033 -3.9456
10 12 12 -4.1846 -0.6148
10 14 10 1.0570 1.7683
10 14 12 8.0412 1.3843
10 14 14 -8.3633 -5.1141
10 16 10 -1.0898 5.5032
10 16 12 0.9769 0.7383
10 16 14 -2.7761 -1.7495
10 16 16 -0.9004 -2.3712
10 18 10 4.8657 1.9722
10 18 12 -8.5124 0.2174
10 18 14 3.8659 0.5176
10 18 16 10.1681 -0.3281
10 18 18 -14.4532 -3.2841
10 20 10 -6.4585 -4.5694
10 20 12 2.3029 -0.6205
10 20 14 4.2637 1.5064
10 20 16 -6.6710 2.8126
10 20 18 0.1525 -2.5160
10 22 10 1.0164 -4.3871
10 22 12 1.3629 0.2522
10 22 14 -3.3528 0.9366
10 22 16 -3.1453 -2.5560
10 24 10 1.4631 1.3153
10 24 12 0.4037 -1.9272
11 11 11 8.8742 2.5917
11 13 11 -4.0458 3.3504
11 13 13 -1.3836 -1.6819
11 15 11 -7.1433 -4.9609
11 15 13 8.9911 0.1761
11 15 15 1.2093 3.5702
11 17 11 4.4061 -5.0496
11 17 13 1.8510 -0.9158
11 17 15 -6.5351 0.9576
11 17 17 -9.0223 1.4626
11 19 11 2.2472 1.9905
11 19 13 -7.2761 -0.0176
11 19 15 -2.2609 -1.3590
11 19 17 16.1684 -1.2434
11 19 19 -8.7868 3.5525
11 21 11 0.4889 5.3925
11 21 13 -3.0004 0.1952
11 21 15 7.0455 -0.9395
11 21 17 -2.5969 0.2888
11 23 11 -0.2414 1.9513
11 23 13 4.9261 1.4788
12 12 12 10.1422 -2.4723
12 14 12 -8.5612 -3.3081
12 14 14 -0.6288 3.5974
12 16 12 -4.5694 6.7091
12 16 14 3.9214 -0.8035
12 16 16 -2.8805 -1.2391
12 18 12 4.5359 3.3705
12 18 14 -0.0979 0.0256
12 18 16 5.8473 0.5974
12 18 18 -7.4349 1.4664
12 20 12 5.5863 -4.5402
12 20 14 -1.8256 -0.4646
12 20 16 -6.8738 -0.2784
12 22 12 -3.2876 -4.8766
12 22 14 0.9621 0.3071
13 13 13 10.3276 2.0611
13 15 13 -8.6235 1.0716
13 15 15 1.9039 -4.1941
13 17 13 -3.6909 -6.7423
13 17 15 3.0898 2.3236
13 17 17 5.6222 -2.3965
13 19 13 7.1788 -0.0487
13 19 15 -3.0404 1.9306
13 19 17 -8.3158 -1.4930
13 21 13 -2.3242 5.8811
13 21 15 5.0343 -1.1755
14 14 14 7.6663 0.0135
14 16 14 -0.5138 0.4891
14 16 16 -0.7183 3.2609
14 18 14 -2.3762 2.5274
14 18 16 -6.5812 -3.3342
14 18 18 11.2272 5.6782
14 20 14 -2.7963 -1.8487
14 20 16 8.2260 0.8554
15 15 15 -8.9559 -0.3335
15 17 15 3.3883 -1.1773
15 17 17 -4.0944 -3.6875
15 19 15 9.5051 -1.9324
16 16 16 7.8802 -3.2975
16 18 16 -2.9175 7.3758
0 0 0 0.0 0.0
;
_shelx_fab_checksum                2002
_olex2_submission_special_instructions  'No special instructions were received'
