# Supplementary material for: Engineering Bodipy‐Based Metal–Organic Frameworks for Efficient Full‐Spectrum Photocatalysis in Amide Synthesis
Source: Angew Chem Int Ed Engl. 2025 Apr 14;64(24):e202505405. doi: 10.1002/anie.202505405 (PMC12144902; doi:10.1002/anie.202505405)
Supplement: Supplementary file 2 — Supporting Information [file ANIE-64-e202505405-s001.zip › CIF for 3Zr.cif]

data_sad
_audit_creation_date               2023-08-30
_audit_creation_method
;
Olex2 1.2
(compiled 2018.05.29 svn.r3508 for OlexSys, GUI svn.r5506)
;
_shelx_SHELXL_version_number       '2014/7'
_audit_contact_author_address      ?
_audit_contact_author_email        ?
_audit_contact_author_name         ''
_audit_contact_author_phone        ?
_publ_contact_author_id_orcid      ?
_publ_section_references
;
Dolomanov, O.V., Bourhis, L.J., Gildea, R.J, Howard, J.A.K. & Puschmann, H.
 (2009), J. Appl. Cryst. 42, 339-341.

Sheldrick, G.M. (2015). Acta Cryst. C71, 3-8.
;
_chemical_name_common              ?
_chemical_name_systematic          ?
_chemical_formula_moiety           '2(C144 H138 B6 F12 N12 O32 Zr6)'
_chemical_formula_sum              'C288 H276 B12 F24 N24 O64 Zr12'
_chemical_formula_weight           6777.67
_chemical_melting_point            ?
loop_
  _atom_type_symbol
  _atom_type_description
  _atom_type_scat_dispersion_real
  _atom_type_scat_dispersion_imag
  _atom_type_scat_source
 'C' 'C' 0.0033 0.0016 'International Tables Vol C Tables 4.2.6.8 and 6.1.1.4'
 'H' 'H' 0.0000 0.0000 'International Tables Vol C Tables 4.2.6.8 and 6.1.1.4'
 'B' 'B' 0.0013 0.0007 'International Tables Vol C Tables 4.2.6.8 and 6.1.1.4'
 'F' 'F' 0.0171 0.0103 'International Tables Vol C Tables 4.2.6.8 and 6.1.1.4'
 'N' 'N' 0.0061 0.0033 'International Tables Vol C Tables 4.2.6.8 and 6.1.1.4'
 'O' 'O' 0.0106 0.0060 'International Tables Vol C Tables 4.2.6.8 and 6.1.1.4'
 'Zr' 'Zr' -2.9673 0.5597
 'International Tables Vol C Tables 4.2.6.8 and 6.1.1.4'

_shelx_space_group_comment
;
The symmetry employed for this shelxl refinement is uniquely defined
by the following loop, which should always be used as a source of
symmetry information in preference to the above space-group names.
They are only intended as comments.
;
_space_group_crystal_system        'cubic'
_space_group_IT_number             225
_space_group_name_H-M_alt          'F m -3 m'
_space_group_name_Hall             '-F 4 2 3'
loop_
  _space_group_symop_operation_xyz
 'x, y, z'
 '-x, -y, z'
 '-x, y, -z'
 'x, -y, -z'
 'z, x, y'
 'z, -x, -y'
 '-z, -x, y'
 '-z, x, -y'
 'y, z, x'
 '-y, z, -x'
 'y, -z, -x'
 '-y, -z, x'
 'y, x, -z'
 '-y, -x, -z'
 'y, -x, z'
 '-y, x, z'
 'x, z, -y'
 '-x, z, y'
 '-x, -z, -y'
 'x, -z, y'
 'z, y, -x'
 'z, -y, x'
 '-z, y, x'
 '-z, -y, -x'
 'x, y+1/2, z+1/2'
 '-x, -y+1/2, z+1/2'
 '-x, y+1/2, -z+1/2'
 'x, -y+1/2, -z+1/2'
 'z, x+1/2, y+1/2'
 'z, -x+1/2, -y+1/2'
 '-z, -x+1/2, y+1/2'
 '-z, x+1/2, -y+1/2'
 'y, z+1/2, x+1/2'
 '-y, z+1/2, -x+1/2'
 'y, -z+1/2, -x+1/2'
 '-y, -z+1/2, x+1/2'
 'y, x+1/2, -z+1/2'
 '-y, -x+1/2, -z+1/2'
 'y, -x+1/2, z+1/2'
 '-y, x+1/2, z+1/2'
 'x, z+1/2, -y+1/2'
 '-x, z+1/2, y+1/2'
 '-x, -z+1/2, -y+1/2'
 'x, -z+1/2, y+1/2'
 'z, y+1/2, -x+1/2'
 'z, -y+1/2, x+1/2'
 '-z, y+1/2, x+1/2'
 '-z, -y+1/2, -x+1/2'
 'x+1/2, y, z+1/2'
 '-x+1/2, -y, z+1/2'
 '-x+1/2, y, -z+1/2'
 'x+1/2, -y, -z+1/2'
 'z+1/2, x, y+1/2'
 'z+1/2, -x, -y+1/2'
 '-z+1/2, -x, y+1/2'
 '-z+1/2, x, -y+1/2'
 'y+1/2, z, x+1/2'
 '-y+1/2, z, -x+1/2'
 'y+1/2, -z, -x+1/2'
 '-y+1/2, -z, x+1/2'
 'y+1/2, x, -z+1/2'
 '-y+1/2, -x, -z+1/2'
 'y+1/2, -x, z+1/2'
 '-y+1/2, x, z+1/2'
 'x+1/2, z, -y+1/2'
 '-x+1/2, z, y+1/2'
 '-x+1/2, -z, -y+1/2'
 'x+1/2, -z, y+1/2'
 'z+1/2, y, -x+1/2'
 'z+1/2, -y, x+1/2'
 '-z+1/2, y, x+1/2'
 '-z+1/2, -y, -x+1/2'
 'x+1/2, y+1/2, z'
 '-x+1/2, -y+1/2, z'
 '-x+1/2, y+1/2, -z'
 'x+1/2, -y+1/2, -z'
 'z+1/2, x+1/2, y'
 'z+1/2, -x+1/2, -y'
 '-z+1/2, -x+1/2, y'
 '-z+1/2, x+1/2, -y'
 'y+1/2, z+1/2, x'
 '-y+1/2, z+1/2, -x'
 'y+1/2, -z+1/2, -x'
 '-y+1/2, -z+1/2, x'
 'y+1/2, x+1/2, -z'
 '-y+1/2, -x+1/2, -z'
 'y+1/2, -x+1/2, z'
 '-y+1/2, x+1/2, z'
 'x+1/2, z+1/2, -y'
 '-x+1/2, z+1/2, y'
 '-x+1/2, -z+1/2, -y'
 'x+1/2, -z+1/2, y'
 'z+1/2, y+1/2, -x'
 'z+1/2, -y+1/2, x'
 '-z+1/2, y+1/2, x'
 '-z+1/2, -y+1/2, -x'
 '-x, -y, -z'
 'x, y, -z'
 'x, -y, z'
 '-x, y, z'
 '-z, -x, -y'
 '-z, x, y'
 'z, x, -y'
 'z, -x, y'
 '-y, -z, -x'
 'y, -z, x'
 '-y, z, x'
 'y, z, -x'
 '-y, -x, z'
 'y, x, z'
 '-y, x, -z'
 'y, -x, -z'
 '-x, -z, y'
 'x, -z, -y'
 'x, z, y'
 '-x, z, -y'
 '-z, -y, x'
 '-z, y, -x'
 'z, -y, -x'
 'z, y, x'
 '-x, -y+1/2, -z+1/2'
 'x, y+1/2, -z+1/2'
 'x, -y+1/2, z+1/2'
 '-x, y+1/2, z+1/2'
 '-z, -x+1/2, -y+1/2'
 '-z, x+1/2, y+1/2'
 'z, x+1/2, -y+1/2'
 'z, -x+1/2, y+1/2'
 '-y, -z+1/2, -x+1/2'
 'y, -z+1/2, x+1/2'
 '-y, z+1/2, x+1/2'
 'y, z+1/2, -x+1/2'
 '-y, -x+1/2, z+1/2'
 'y, x+1/2, z+1/2'
 '-y, x+1/2, -z+1/2'
 'y, -x+1/2, -z+1/2'
 '-x, -z+1/2, y+1/2'
 'x, -z+1/2, -y+1/2'
 'x, z+1/2, y+1/2'
 '-x, z+1/2, -y+1/2'
 '-z, -y+1/2, x+1/2'
 '-z, y+1/2, -x+1/2'
 'z, -y+1/2, -x+1/2'
 'z, y+1/2, x+1/2'
 '-x+1/2, -y, -z+1/2'
 'x+1/2, y, -z+1/2'
 'x+1/2, -y, z+1/2'
 '-x+1/2, y, z+1/2'
 '-z+1/2, -x, -y+1/2'
 '-z+1/2, x, y+1/2'
 'z+1/2, x, -y+1/2'
 'z+1/2, -x, y+1/2'
 '-y+1/2, -z, -x+1/2'
 'y+1/2, -z, x+1/2'
 '-y+1/2, z, x+1/2'
 'y+1/2, z, -x+1/2'
 '-y+1/2, -x, z+1/2'
 'y+1/2, x, z+1/2'
 '-y+1/2, x, -z+1/2'
 'y+1/2, -x, -z+1/2'
 '-x+1/2, -z, y+1/2'
 'x+1/2, -z, -y+1/2'
 'x+1/2, z, y+1/2'
 '-x+1/2, z, -y+1/2'
 '-z+1/2, -y, x+1/2'
 '-z+1/2, y, -x+1/2'
 'z+1/2, -y, -x+1/2'
 'z+1/2, y, x+1/2'
 '-x+1/2, -y+1/2, -z'
 'x+1/2, y+1/2, -z'
 'x+1/2, -y+1/2, z'
 '-x+1/2, y+1/2, z'
 '-z+1/2, -x+1/2, -y'
 '-z+1/2, x+1/2, y'
 'z+1/2, x+1/2, -y'
 'z+1/2, -x+1/2, y'
 '-y+1/2, -z+1/2, -x'
 'y+1/2, -z+1/2, x'
 '-y+1/2, z+1/2, x'
 'y+1/2, z+1/2, -x'
 '-y+1/2, -x+1/2, z'
 'y+1/2, x+1/2, z'
 '-y+1/2, x+1/2, -z'
 'y+1/2, -x+1/2, -z'
 '-x+1/2, -z+1/2, y'
 'x+1/2, -z+1/2, -y'
 'x+1/2, z+1/2, y'
 '-x+1/2, z+1/2, -y'
 '-z+1/2, -y+1/2, x'
 '-z+1/2, y+1/2, -x'
 'z+1/2, -y+1/2, -x'
 'z+1/2, y+1/2, x'

_cell_length_a                     26.242(3)
_cell_length_b                     26.242(3)
_cell_length_c                     26.242(3)
_cell_angle_alpha                  90
_cell_angle_beta                   90
_cell_angle_gamma                  90
_cell_volume                       18071(6)
_cell_formula_units_Z              2
_cell_measurement_reflns_used      844
_cell_measurement_temperature      293(2)
_cell_measurement_theta_max        25.0221
_cell_measurement_theta_min        2.2343
_shelx_estimated_absorpt_T_max     0.980
_shelx_estimated_absorpt_T_min     0.972
_exptl_absorpt_coefficient_mu      0.409
_exptl_absorpt_correction_T_max    ?
_exptl_absorpt_correction_T_min    ?
_exptl_absorpt_correction_type     'none'
_exptl_absorpt_process_details     ?
_exptl_absorpt_special_details     ?
_exptl_crystal_colour              ?
_exptl_crystal_density_diffrn      1.246
_exptl_crystal_density_meas        ?
_exptl_crystal_density_method      ?
_exptl_crystal_description         block
_exptl_crystal_F_000               6880
_exptl_crystal_size_max            0.07
_exptl_crystal_size_mid            0.06
_exptl_crystal_size_min            0.05
_exptl_transmission_factor_max     ?
_exptl_transmission_factor_min     ?
_diffrn_reflns_av_R_equivalents    0.0089
_diffrn_reflns_av_unetI/netI       0.0145
_diffrn_reflns_Laue_measured_fraction_full  0.991
_diffrn_reflns_Laue_measured_fraction_max  0.991
_diffrn_reflns_limit_h_max         31
_diffrn_reflns_limit_h_min         3
_diffrn_reflns_limit_k_max         22
_diffrn_reflns_limit_k_min         0
_diffrn_reflns_limit_l_max         21
_diffrn_reflns_limit_l_min         0
_diffrn_reflns_number              1430
_diffrn_reflns_point_group_measured_fraction_full  0.991
_diffrn_reflns_point_group_measured_fraction_max  0.991
_diffrn_reflns_theta_full          24.973
_diffrn_reflns_theta_max           24.973
_diffrn_reflns_theta_min           2.574
_diffrn_ambient_temperature        293(2)
_diffrn_detector_area_resol_mean   ?
_diffrn_measured_fraction_theta_full  0.991
_diffrn_measured_fraction_theta_max  0.991
_diffrn_measurement_device_type    'Bruker P4'
_diffrn_measurement_method         '\w scans'
_diffrn_radiation_monochromator    'graphite'
_diffrn_radiation_type             MoK\a
_diffrn_radiation_wavelength       0.71073
_diffrn_source                     ?
_reflns_Friedel_coverage           0.000
_reflns_Friedel_fraction_full      .
_reflns_Friedel_fraction_max       .
_reflns_number_gt                  770
_reflns_number_total               854
_reflns_special_details
;
 Reflections were merged by SHELXL according to the crystal
 class for the calculation of statistics and refinement.
 
 Structure factors included contributions from the .fab file.
 
 _reflns_Friedel_fraction is defined as the number of unique
 Friedel pairs measured divided by the number that would be
 possible theoretically, ignoring centric projections and
 systematic absences.
;
_reflns_threshold_expression       'I > 2\s(I)'
_computing_cell_refinement         ?
_computing_data_collection         ?
_computing_data_reduction          ?
_computing_molecular_graphics      'Olex2 (Dolomanov et al., 2009)'
_computing_publication_material    'Olex2 (Dolomanov et al., 2009)'
_computing_structure_refinement    'ShelXL (Sheldrick, 2015)'
_computing_structure_solution      'ShelXT (Sheldrick, 2015)'
_refine_diff_density_max           0.918
_refine_diff_density_min           -1.485
_refine_diff_density_rms           0.139
_refine_ls_extinction_coef         .
_refine_ls_extinction_method       none
_refine_ls_goodness_of_fit_ref     1.104
_refine_ls_hydrogen_treatment      constr
_refine_ls_matrix_type             full
_refine_ls_number_parameters       246
_refine_ls_number_reflns           854
_refine_ls_number_restraints       444
_refine_ls_R_factor_all            0.0963
_refine_ls_R_factor_gt             0.0920
_refine_ls_restrained_S_all        0.991
_refine_ls_shift/su_max            0.002
_refine_ls_shift/su_mean           0.000
_refine_ls_structure_factor_coef   Fsqd
_refine_ls_weighting_details      
 'w=1/[\s^2^(Fo^2^)+(0.1400P)^2^+322.0000P] where P=(Fo^2^+2Fc^2^)/3'
_refine_ls_weighting_scheme        calc
_refine_ls_wR_factor_gt            0.2218
_refine_ls_wR_factor_ref           0.2282
_refine_special_details            ?
_olex2_refinement_description
;
1. Fixed Uiso
 At 1.2 times of:
  All C(H) groups
 At 1.5 times of:
  All C(H,H,H) groups
2. Restrained distances
 F2-B1
 1.36 with sigma of 0.02
 F1-B1
 1.36 with sigma of 0.02
 C9-C8
 1.51 with sigma of 0.02
 C8-C14
 2.48 with sigma of 0.02
 C10-C8
 2.48 with sigma of 0.02
 C14-C17
 1.51 with sigma of 0.02
 C16-C12
 1.51 with sigma of 0.02
 C15-C10
 1.51 with sigma of 0.02
 N1-F1
 2.4 with sigma of 0.02
 N1-F2
 2.4 with sigma of 0.02
 C7-C9
 2.45 with sigma of 0.02
 C10-C7
 3.5 with sigma of 0.02
 C14-C7
 3.5 with sigma of 0.02
 C5-C6
 1.51 with sigma of 0.02
 C3-C2
 1.51 with sigma of 0.02
 F1-N2
 2.4 with sigma of 0.02
 F2-N2
 2.4 with sigma of 0.02
 C9-C18
 2.45 with sigma of 0.02
 C10-C18
 3.5 with sigma of 0.02
 C14-C18
 3.5 with sigma of 0.02
 C20-C19 = C22-C23
 1.51 with sigma of 0.02
 N2-B1 = B1-N1
 1.48 with sigma of 0.02
 C7-C8 = C18-C8
 1.51 with sigma of 0.02
 C4-C1
 1.51 with sigma of 0.02
 C21-C24
 1.51 with sigma of 0.02
 C10-C8 \\sim C8-C14
 with sigma of 0.02
 C13-C17 \\sim C17-C9
 with sigma of 0.02
 C11-C16 \\sim C16-C13
 with sigma of 0.02
 C11-C15 \\sim C15-C9
 with sigma of 0.02
 C4-C6 \\sim C6-N1
 with sigma of 0.02
 C4-C2 \\sim C2-C7
 with sigma of 0.02
 C18-C19 \\sim C19-C21
 with sigma of 0.02
 C21-C23 \\sim C23-N2
 with sigma of 0.02
 C7-C18 \\sim N1-N2
 with sigma of 0.02
 C7-N2 \\sim N1-C18
 with sigma of 0.02
 C5-C1 \\sim C1-C3
 with sigma of 0.02
 C22-C24 \\sim C24-C20
 with sigma of 0.02
3. Restrained planarity
 C14, C13, C12, C11, C10, C9, C8, B1, C16, C17, C15
 with sigma of 0.1
 C4, C3, C7, N1, C5, C8, B1, N2, C18, C22, C20, C21, C1, C9, C12, C19, C23, C6,
  C2, C24
 with sigma of 0.1
4. Rigid bond restraints
 All non-hydrogen atoms
 with sigma for 1-2 distances of 0.01 and sigma for 1-3 distances of 0.01
5. Uiso/Uaniso restraints and constraints
All non-hydrogen atoms have similar U: within 2A with sigma of 0.04 and sigma
for terminal atoms of 0.08
All non-hydrogen atoms have similar U: within 2A with sigma of 0.04 and sigma
for terminal atoms of 0.08
Uanis(C6) \\sim Ueq: with sigma of 0.001 and sigma for terminal atoms of 0.002
Uanis(C2) \\sim Ueq: with sigma of 0.001 and sigma for terminal atoms of 0.002
Uanis(C23) \\sim Ueq: with sigma of 0.001 and sigma for terminal atoms of 0.002
Uanis(C6) \\sim Ueq, Uanis(C5) \\sim Ueq: with sigma of 0.05 and sigma for
terminal atoms of 0.1
Uanis(C1) \\sim Ueq, Uanis(C24) \\sim Ueq: with sigma of 0.001 and sigma for
terminal atoms of 0.002
Uanis(C19) \\sim Ueq: with sigma of 0.001 and sigma for terminal atoms of 0.002
Uanis(C17) \\sim Ueq, Uanis(C14) \\sim Ueq, Uanis(C12) \\sim Ueq, Uanis(C16)
\\sim Ueq, Uanis(C13) \\sim Ueq, Uanis(C11) \\sim Ueq, Uanis(C10) \\sim Ueq,
Uanis(C15) \\sim Ueq: with sigma of 0.001 and sigma for terminal atoms of 0.002
6. Others
 Fixed Sof: C1(0.125) C4(0.125) C3(0.125) C7(0.125) N1(0.125) C5(0.125)
 C8(0.125) B1(0.125) N2(0.125) C18(0.125) C20(0.125) C21(0.125) C22(0.125)
 C14(0.125) C13(0.125) H13(0.125) C12(0.125) C11(0.125) H11(0.125) C10(0.125)
 C9(0.125) F2(0.125) C23(0.125) H23C(0.125) H23B(0.125) H23A(0.125) C19(0.125)
 H19B(0.125) H19C(0.125) H19A(0.125) F1(0.125) C6(0.125) H6A(0.125) H6B(0.125)
 H6C(0.125) C2(0.125) H2C(0.125) H2B(0.125) H2A(0.125) C16(0.125) H16A(0.125)
 H16B(0.125) H16C(0.125) C17(0.125) H17C(0.125) H17B(0.125) H17A(0.125)
 C15(0.125) H15A(0.125) H15B(0.125) H15C(0.125) C24(0.125)
7.a Riding coordinates:
 C6(H6A,H6B,H6C), C2(H2C,H2B,H2A), C16(H16A,H16B,H16C), C17(H17C,H17B,H17A),
 C15(H15A,H15B,H15C)
7.b Aromatic/amide H refined with riding coordinates:
 C13(H13), C11(H11)
7.c Fitted pentagon refined as free rotating group:
 C4(C3,C7,N1,C5), N2(C18,C20,C21,C22)
7.d Fitted hexagon refined as free rotating group:
 C14(C13,C12,C11,C10,C9)
7.e Idealised Me refined as rotating group:
 C23(H23C,H23B,H23A), C19(H19B,H19C,H19A)
;
_atom_sites_solution_hydrogens     mixed
_atom_sites_solution_primary       ?
_atom_sites_solution_secondary     ?
loop_
  _atom_site_label
  _atom_site_type_symbol
  _atom_site_fract_x
  _atom_site_fract_y
  _atom_site_fract_z
  _atom_site_U_iso_or_equiv
  _atom_site_adp_type
  _atom_site_occupancy
  _atom_site_site_symmetry_order
  _atom_site_calc_flag
  _atom_site_refinement_flags_posn
  _atom_site_refinement_flags_adp
  _atom_site_refinement_flags_occupancy
  _atom_site_disorder_assembly
  _atom_site_disorder_group
 Zr1 Zr 0.5000 0.59466(5) 0.5000 0.0437(6) Uani 1 8 d S TU P . .
 C1 C 0.499(3) 0.6253(16) 0.6183(15) 0.050(6) Uani 0.125 1 d D U . A -1
 C4 C 0.501(2) 0.6641(11) 0.6574(13) 0.065(6) Uani 0.125 1 d D U . A -1
 C3 C 0.5166(18) 0.7156(12) 0.6513(12) 0.087(12) Uani 0.125 1 d DG U . A -1
 C7 C 0.5142(13) 0.7396(10) 0.6998(12) 0.111(12) Uani 0.125 1 d DG U . A -1
 N1 N 0.4970(15) 0.7029(10) 0.7357(11) 0.106(10) Uani 0.125 1 d DG U . A -1
 C5 C 0.489(2) 0.6563(10) 0.7095(13) 0.087(11) Uani 0.125 1 d DG U . A -1
 C8 C 0.5268(12) 0.7918(12) 0.7130(12) 0.127(10) Uani 0.125 1 d D U . A -1
 B1 B 0.4874(12) 0.7094(14) 0.7915(14) 0.107(10) Uani 0.125 1 d D U . A -1
 N2 N 0.5021(15) 0.7637(11) 0.8023(11) 0.106(10) Uani 0.125 1 d D U . A -1
 C18 C 0.5220(14) 0.8002(12) 0.7676(11) 0.121(13) Uani 0.125 1 d DG U . A -1
 C20 C 0.5299(16) 0.8464(12) 0.7946(13) 0.111(14) Uani 0.125 1 d DG U . A -1
 C21 C 0.5149(17) 0.8385(13) 0.8460(12) 0.093(13) Uani 0.125 1 d DG U . A -1
 C22 C 0.4977(17) 0.7874(13) 0.8507(11) 0.096(12) Uani 0.125 1 d DG U . A -1
 C14 C 0.5962(10) 0.8337(15) 0.6640(15) 0.168(9) Uani 0.125 1 d D U . A -1
 C13 C 0.6130(12) 0.8708(17) 0.6301(17) 0.172(9) Uani 0.125 1 d DG U . A -1
 H13 H 0.6473 0.8726 0.6214 0.206 Uiso 0.125 1 calc R . . A -1
 C12 C 0.5785(14) 0.9051(15) 0.6093(15) 0.171(9) Uani 0.125 1 d DG U . A -1
 C11 C 0.5272(13) 0.9024(12) 0.6224(15) 0.169(9) Uani 0.125 1 d DG U . A -1
 H11 H 0.5041 0.9254 0.6084 0.203 Uiso 0.125 1 calc R . . A -1
 C10 C 0.5105(10) 0.8653(11) 0.6563(13) 0.169(9) Uani 0.125 1 d DG U . A -1
 C9 C 0.5450(10) 0.8309(11) 0.6771(11) 0.142(10) Uani 0.125 1 d DG U . A -1
 F2 F 0.5200(15) 0.6772(16) 0.8186(17) 0.133(15) Uani 0.125 1 d D U . A -1
 C23 C 0.486(2) 0.7600(18) 0.9003(14) 0.099(11) Uani 0.125 1 d D U . A -1
 H23C H 0.4979 0.7254 0.8981 0.148 Uiso 0.125 1 calc GR . . A -1
 H23B H 0.4502 0.7603 0.9064 0.148 Uiso 0.125 1 calc GR . . A -1
 H23A H 0.5034 0.7769 0.9279 0.148 Uiso 0.125 1 calc GR . . A -1
 C19 C 0.548(2) 0.8964(15) 0.7717(18) 0.105(11) Uani 0.125 1 d D U . A -1
 H19B H 0.5808 0.8921 0.7571 0.158 Uiso 0.125 1 calc GR . . A -1
 H19C H 0.5489 0.9220 0.7978 0.158 Uiso 0.125 1 calc GR . . A -1
 H19A H 0.5240 0.9069 0.7456 0.158 Uiso 0.125 1 calc GR . . A -1
 F1 F 0.4358(14) 0.7016(19) 0.8030(18) 0.156(15) Uani 0.125 1 d D U . A -1
 C6 C 0.472(3) 0.6066(15) 0.7335(19) 0.110(11) Uani 0.125 1 d D U . A -1
 H6A H 0.4366 0.6005 0.7253 0.165 Uiso 0.125 1 d R . . A -1
 H6B H 0.4757 0.6080 0.7698 0.165 Uiso 0.125 1 d R . . A -1
 H6C H 0.4923 0.5795 0.7201 0.165 Uiso 0.125 1 d R . . A -1
 C2 C 0.532(3) 0.7408(18) 0.6017(15) 0.101(11) Uani 0.125 1 d D U . A -1
 H2C H 0.5024 0.7480 0.5817 0.152 Uiso 0.125 1 d R . . A -1
 H2B H 0.5546 0.7190 0.5827 0.152 Uiso 0.125 1 d R . . A -1
 H2A H 0.5495 0.7721 0.6095 0.152 Uiso 0.125 1 d R . . A -1
 C16 C 0.597(2) 0.947(2) 0.574(2) 0.175(11) Uani 0.125 1 d D U . A -1
 H16A H 0.6311 0.9406 0.5626 0.262 Uiso 0.125 1 d R . . A -1
 H16B H 0.5958 0.9804 0.5898 0.262 Uiso 0.125 1 d R . . A -1
 H16C H 0.5743 0.9470 0.5451 0.262 Uiso 0.125 1 d R . . A -1
 C17 C 0.6328(14) 0.794(2) 0.682(3) 0.176(11) Uani 0.125 1 d D U . A -1
 H17C H 0.6575 0.7849 0.6568 0.263 Uiso 0.125 1 d R . . A -1
 H17B H 0.6165 0.7636 0.6947 0.263 Uiso 0.125 1 d R . . A -1
 H17A H 0.6494 0.8110 0.7099 0.263 Uiso 0.125 1 d R . . A -1
 C15 C 0.4551(14) 0.866(2) 0.674(2) 0.176(11) Uani 0.125 1 d D U . A -1
 H15A H 0.4416 0.8985 0.6823 0.263 Uiso 0.125 1 d R . . A -1
 H15B H 0.4516 0.8434 0.7030 0.263 Uiso 0.125 1 d R . . A -1
 H15C H 0.4366 0.8516 0.6457 0.263 Uiso 0.125 1 d R . . A -1
 C24 C 0.5098(12) 0.8775(16) 0.8839(17) 0.047(8) Uani 0.125 1 d D U . A -1
 O1 O 0.5477(3) 0.5477(3) 0.4523(3) 0.084(4) Uani 1 6 d S TU P . .
 O2 O 0.5000 0.6363(2) 0.5727(3) 0.0693(17) Uani 1 2 d S TU P . .

loop_
  _atom_site_aniso_label
  _atom_site_aniso_U_11
  _atom_site_aniso_U_22
  _atom_site_aniso_U_33
  _atom_site_aniso_U_23
  _atom_site_aniso_U_13
  _atom_site_aniso_U_12
 Zr1 0.0460(7) 0.0391(9) 0.0460(7) 0.000 0.000 0.000
 C1 0.049(6) 0.049(6) 0.050(6) -0.0001(12) 0.0000(12) 0.0001(12)
 C4 0.058(15) 0.068(14) 0.069(11) -0.021(8) -0.01(2) 0.03(2)
 C3 0.10(3) 0.074(15) 0.089(15) -0.037(11) 0.03(3) 0.01(2)
 C7 0.14(3) 0.096(16) 0.095(14) -0.050(11) 0.03(3) 0.01(2)
 N1 0.14(3) 0.099(16) 0.080(13) -0.038(10) 0.01(2) 0.02(3)
 C5 0.10(3) 0.093(16) 0.071(13) -0.027(11) 0.00(2) 0.01(2)
 C8 0.18(3) 0.106(14) 0.095(14) -0.055(9) 0.01(2) 0.00(2)
 B1 0.15(3) 0.090(18) 0.082(15) -0.040(10) 0.00(3) 0.00(3)
 N2 0.17(3) 0.077(14) 0.076(12) -0.024(10) -0.05(2) 0.01(2)
 C18 0.18(3) 0.097(17) 0.091(14) -0.046(12) -0.01(2) -0.01(3)
 C20 0.17(4) 0.085(18) 0.078(17) -0.036(12) 0.01(3) -0.01(3)
 C21 0.15(4) 0.065(16) 0.067(15) -0.016(11) -0.02(2) 0.01(2)
 C22 0.15(3) 0.073(16) 0.071(13) -0.018(11) -0.05(2) -0.01(3)
 C14 0.168(9) 0.168(9) 0.168(9) 0.0000(12) 0.0001(12) -0.0001(12)
 C13 0.172(9) 0.172(9) 0.172(9) 0.0000(12) 0.0002(12) -0.0001(12)
 C12 0.171(9) 0.171(9) 0.171(9) 0.0000(12) 0.0000(12) 0.0000(12)
 C11 0.169(9) 0.169(9) 0.169(9) 0.0001(12) -0.0001(12) 0.0000(12)
 C10 0.169(9) 0.169(9) 0.169(9) 0.0001(12) -0.0001(12) 0.0000(12)
 C9 0.178(14) 0.127(19) 0.12(2) -0.030(16) 0.00(2) -0.008(16)
 F2 0.23(4) 0.07(2) 0.09(3) -0.007(15) 0.00(5) 0.01(5)
 C23 0.099(11) 0.099(11) 0.099(11) 0.000(2) 0.000(2) 0.000(2)
 C19 0.105(12) 0.105(11) 0.105(12) 0.000(2) 0.000(2) 0.000(2)
 F1 0.18(3) 0.14(6) 0.14(6) 0.00(3) 0.06(4) -0.03(3)
 C6 0.110(11) 0.110(11) 0.110(11) 0.000(2) 0.000(2) 0.000(2)
 C2 0.101(11) 0.101(11) 0.101(11) 0.000(2) 0.000(2) 0.000(2)
 C16 0.175(11) 0.174(11) 0.175(11) 0.000(2) 0.000(2) 0.000(2)
 C17 0.176(11) 0.176(11) 0.175(11) 0.000(2) 0.000(2) 0.000(2)
 C15 0.175(11) 0.176(11) 0.176(11) 0.000(2) 0.000(2) 0.000(2)
 C24 0.047(9) 0.047(8) 0.048(8) 0.001(2) 0.000(2) 0.000(2)
 O1 0.084(4) 0.084(4) 0.084(4) -0.039(5) -0.039(5) 0.039(5)
 O2 0.073(4) 0.065(4) 0.069(4) -0.021(3) 0.000 0.000

_geom_special_details
;
 All esds (except the esd in the dihedral angle between two l.s. planes)
 are estimated using the full covariance matrix.  The cell esds are taken
 into account individually in the estimation of esds in distances, angles
 and torsion angles; correlations between esds in cell parameters are only
 used when they are defined by crystal symmetry.  An approximate (isotropic)
 treatment of cell esds is used for estimating esds involving l.s. planes.
;
loop_
  _geom_bond_atom_site_label_1
  _geom_bond_atom_site_label_2
  _geom_bond_distance
  _geom_bond_site_symmetry_2
  _geom_bond_publ_flag
 Zr1 Zr1 3.513(2) 105_666 ?
 Zr1 Zr1 3.513(2) 5 ?
 Zr1 Zr1 3.513(2) 101_666 ?
 Zr1 Zr1 3.513(2) 9 ?
 Zr1 O1 2.157(5) 98_556 ?
 Zr1 O1 2.157(5) 3_656 ?
 Zr1 O1 2.157(5) 100_655 ?
 Zr1 O1 2.157(5) . ?
 Zr1 O2 2.198(6) . ?
 Zr1 O2 2.198(6) 21_556 ?
 Zr1 O2 2.198(6) 118_656 ?
 Zr1 O2 2.198(6) 98_556 ?
 C1 C4 1.45(2) . ?
 C1 O2 1.23(4) . ?
 C4 C3 1.4200 . ?
 C4 C5 1.4200 . ?
 C3 C7 1.4200 . ?
 C3 C2 1.52(2) . ?
 C7 N1 1.4200 . ?
 C7 C8 1.452(19) . ?
 N1 C5 1.4200 . ?
 N1 B1 1.50(2) . ?
 C5 C6 1.52(2) . ?
 C8 C18 1.455(19) . ?
 C8 C9 1.473(13) . ?
 B1 N2 1.50(2) . ?
 B1 F2 1.40(2) . ?
 B1 F1 1.40(2) . ?
 N2 C18 1.4200 . ?
 N2 C22 1.4200 . ?
 C18 C20 1.4200 . ?
 C20 C21 1.4200 . ?
 C20 C19 1.52(2) . ?
 C21 C22 1.4200 . ?
 C21 C24 1.43(2) . ?
 C22 C23 1.52(2) . ?
 C14 C13 1.3900 . ?
 C14 C9 1.3900 . ?
 C14 C17 1.50(2) . ?
 C13 C12 1.3900 . ?
 C12 C11 1.3900 . ?
 C12 C16 1.53(2) . ?
 C11 C10 1.3900 . ?
 C10 C9 1.3900 . ?
 C10 C15 1.53(2) . ?
 O1 Zr1 2.157(5) 101_666 ?
 O1 Zr1 2.157(5) 9 ?

loop_
  _geom_angle_atom_site_label_1
  _geom_angle_atom_site_label_2
  _geom_angle_atom_site_label_3
  _geom_angle
  _geom_angle_site_symmetry_1
  _geom_angle_site_symmetry_3
  _geom_angle_publ_flag
 Zr1 Zr1 Zr1 60.0 5 9 ?
 Zr1 Zr1 Zr1 90.0 101_666 5 ?
 Zr1 Zr1 Zr1 60.0 105_666 5 ?
 Zr1 Zr1 Zr1 90.0 105_666 9 ?
 Zr1 Zr1 Zr1 60.0 101_666 9 ?
 Zr1 Zr1 Zr1 60.0 105_666 101_666 ?
 O1 Zr1 Zr1 90.4(3) 3_656 101_666 ?
 O1 Zr1 Zr1 90.4(3) . 105_666 ?
 O1 Zr1 Zr1 35.5(2) 98_556 9 ?
 O1 Zr1 Zr1 90.4(3) 98_556 101_666 ?
 O1 Zr1 Zr1 90.4(3) 100_655 9 ?
 O1 Zr1 Zr1 35.5(2) . 101_666 ?
 O1 Zr1 Zr1 90.4(3) 98_556 105_666 ?
 O1 Zr1 Zr1 35.5(2) . 9 ?
 O1 Zr1 Zr1 35.5(2) 100_655 105_666 ?
 O1 Zr1 Zr1 35.5(2) 3_656 105_666 ?
 O1 Zr1 Zr1 90.4(3) 3_656 9 ?
 O1 Zr1 Zr1 35.5(2) 3_656 5 ?
 O1 Zr1 Zr1 35.5(2) 100_655 101_666 ?
 O1 Zr1 Zr1 35.5(2) 98_556 5 ?
 O1 Zr1 Zr1 90.4(3) 100_655 5 ?
 O1 Zr1 Zr1 90.4(3) . 5 ?
 O1 Zr1 O1 71.0(4) 100_655 3_656 ?
 O1 Zr1 O1 110.4(8) 3_656 . ?
 O1 Zr1 O1 71.0(4) 100_655 . ?
 O1 Zr1 O1 110.4(8) 100_655 98_556 ?
 O1 Zr1 O1 71.0(4) 3_656 98_556 ?
 O1 Zr1 O1 71.0(4) 98_556 . ?
 O1 Zr1 O2 77.3(3) 98_556 . ?
 O1 Zr1 O2 141.94(7) 98_556 98_556 ?
 O1 Zr1 O2 77.3(3) 100_655 98_556 ?
 O1 Zr1 O2 77.3(3) 100_655 118_656 ?
 O1 Zr1 O2 77.3(3) 3_656 . ?
 O1 Zr1 O2 141.94(7) 98_556 118_656 ?
 O1 Zr1 O2 141.94(7) . . ?
 O1 Zr1 O2 141.94(7) 100_655 21_556 ?
 O1 Zr1 O2 77.3(3) 3_656 118_656 ?
 O1 Zr1 O2 141.94(7) 3_656 21_556 ?
 O1 Zr1 O2 141.94(7) . 118_656 ?
 O1 Zr1 O2 77.3(3) 98_556 21_556 ?
 O1 Zr1 O2 141.94(8) 3_656 98_556 ?
 O1 Zr1 O2 77.3(3) . 21_556 ?
 O1 Zr1 O2 77.3(3) . 98_556 ?
 O1 Zr1 O2 141.94(7) 100_655 . ?
 O2 Zr1 Zr1 74.77(19) . 5 ?
 O2 Zr1 Zr1 110.55(12) 21_556 101_666 ?
 O2 Zr1 Zr1 164.78(19) . 101_666 ?
 O2 Zr1 Zr1 110.55(12) 118_656 5 ?
 O2 Zr1 Zr1 110.56(12) . 9 ?
 O2 Zr1 Zr1 164.77(19) 98_556 5 ?
 O2 Zr1 Zr1 110.56(12) . 105_666 ?
 O2 Zr1 Zr1 110.55(12) 118_656 101_666 ?
 O2 Zr1 Zr1 74.77(19) 21_556 9 ?
 O2 Zr1 Zr1 74.77(19) 98_556 101_666 ?
 O2 Zr1 Zr1 110.55(12) 98_556 9 ?
 O2 Zr1 Zr1 74.77(19) 118_656 105_666 ?
 O2 Zr1 Zr1 110.55(12) 21_556 5 ?
 O2 Zr1 Zr1 164.77(19) 21_556 105_666 ?
 O2 Zr1 Zr1 110.55(12) 98_556 105_666 ?
 O2 Zr1 Zr1 164.77(19) 118_656 9 ?
 O2 Zr1 O2 75.73(17) 21_556 . ?
 O2 Zr1 O2 75.73(17) . 118_656 ?
 O2 Zr1 O2 75.73(17) 118_656 98_556 ?
 O2 Zr1 O2 75.73(17) 21_556 98_556 ?
 O2 Zr1 O2 120.5(4) . 98_556 ?
 O2 Zr1 O2 120.5(4) 21_556 118_656 ?
 O2 C1 C4 122(3) . . ?
 C3 C4 C1 126.9(10) . . ?
 C3 C4 C5 108.0 . . ?
 C5 C4 C1 125.1(10) . . ?
 C4 C3 C2 126.1(10) . . ?
 C7 C3 C4 108.0 . . ?
 C7 C3 C2 125.9(10) . . ?
 C3 C7 N1 108.0 . . ?
 C3 C7 C8 128.5(12) . . ?
 N1 C7 C8 123.5(12) . . ?
 C7 N1 B1 128.8(13) . . ?
 C5 N1 C7 108.0 . . ?
 C5 N1 B1 123.2(13) . . ?
 C4 C5 C6 126.2(10) . . ?
 N1 C5 C4 108.0 . . ?
 N1 C5 C6 125.8(10) . . ?
 C7 C8 C18 111.0(14) . . ?
 C7 C8 C9 125.4(16) . . ?
 C18 C8 C9 123.5(15) . . ?
 N1 B1 N2 104.4(18) . . ?
 F2 B1 N1 109(2) . . ?
 F2 B1 N2 109(2) . . ?
 F2 B1 F1 113(4) . . ?
 F1 B1 N1 111(2) . . ?
 F1 B1 N2 110(2) . . ?
 C18 N2 B1 127.8(13) . . ?
 C18 N2 C22 108.0 . . ?
 C22 N2 B1 124.2(13) . . ?
 N2 C18 C8 124.1(12) . . ?
 N2 C18 C20 108.0 . . ?
 C20 C18 C8 127.5(12) . . ?
 C18 C20 C19 125.8(10) . . ?
 C21 C20 C18 108.0 . . ?
 C21 C20 C19 126.0(10) . . ?
 C20 C21 C22 108.0 . . ?
 C20 C21 C24 125.5(11) . . ?
 C22 C21 C24 125.8(11) . . ?
 N2 C22 C23 125.2(10) . . ?
 C21 C22 N2 108.0 . . ?
 C21 C22 C23 125.9(10) . . ?
 C13 C14 C9 120.0 . . ?
 C13 C14 C17 119.4(9) . . ?
 C9 C14 C17 120.3(9) . . ?
 C12 C13 C14 120.0 . . ?
 C13 C12 C11 120.0 . . ?
 C13 C12 C16 120.2(9) . . ?
 C11 C12 C16 119.7(9) . . ?
 C12 C11 C10 120.0 . . ?
 C11 C10 C15 119.6(9) . . ?
 C9 C10 C11 120.0 . . ?
 C9 C10 C15 120.2(9) . . ?
 C14 C9 C8 120.5(7) . . ?
 C10 C9 C8 119.5(7) . . ?
 C10 C9 C14 120.0 . . ?
 Zr1 O1 Zr1 109.0(4) . 9 ?
 Zr1 O1 Zr1 109.0(4) 101_666 9 ?
 Zr1 O1 Zr1 109.0(4) . 101_666 ?
 C1 O2 Zr1 136.7(18) . . ?

_smtbx_masks_special_details       ?
loop_
  _smtbx_masks_void_nr
  _smtbx_masks_void_average_x
  _smtbx_masks_void_average_y
  _smtbx_masks_void_average_z
  _smtbx_masks_void_volume
  _smtbx_masks_void_count_electrons
  _smtbx_masks_void_content
 1 0.000 0.000 0.000 18.4 11.0 ?
 2 0.000 0.000 0.189 18.9 0.0 ?
 3 0.000 0.000 0.811 18.9 0.0 ?
 4 0.000 0.189 0.000 18.9 0.0 ?
 5 0.000 0.311 0.500 18.9 0.0 ?
 6 0.000 0.500 0.500 18.4 11.0 ?
 7 0.000 0.500 0.311 18.9 0.0 ?
 8 0.000 0.500 0.689 18.9 0.0 ?
 9 0.000 0.689 0.500 18.9 0.0 ?
 10 0.000 0.811 0.000 18.9 0.0 ?
 11 0.250 0.250 0.250 213.2 46.9 ?
 12 0.250 0.250 0.750 213.2 45.8 ?
 13 0.250 0.750 0.250 213.2 45.8 ?
 14 0.250 0.750 0.750 213.2 46.9 ?
 15 0.189 0.000 0.000 18.9 0.0 ?
 16 0.189 0.500 0.500 18.9 0.0 ?
 17 0.311 0.000 0.500 18.9 0.0 ?
 18 0.311 0.500 0.000 18.9 0.0 ?
 19 0.500 0.000 0.500 18.4 10.9 ?
 20 0.500 0.500 0.000 18.4 10.9 ?
 21 0.500 0.000 0.311 18.9 0.0 ?
 22 0.500 0.000 0.689 18.9 0.0 ?
 23 0.500 0.189 0.500 18.9 0.0 ?
 24 0.500 0.311 0.000 18.9 0.0 ?
 25 0.500 0.500 0.189 18.9 0.0 ?
 26 0.500 0.500 0.811 18.9 0.0 ?
 27 0.500 0.689 0.000 18.9 0.0 ?
 28 0.500 0.811 0.500 18.9 0.0 ?
 29 0.750 0.250 0.250 213.2 45.8 ?
 30 0.750 0.250 0.750 213.2 46.9 ?
 31 0.750 0.750 0.250 213.2 46.9 ?
 32 0.750 0.750 0.750 213.2 45.8 ?
 33 0.689 0.000 0.500 18.9 0.0 ?
 34 0.689 0.500 0.000 18.9 0.0 ?
 35 0.811 0.000 0.000 18.9 0.0 ?
 36 0.811 0.500 0.500 18.9 0.0 ?

_shelx_res_file
;
    sad.res created by SHELXL-2014/7

TITL sad_a.res in Fm-3m
REM Old TITL sad in Fm-3m
REM SHELXT solution in Fm-3m: R1 0.210, Rweak 0.014, Alpha 0.058
REM <I/s> 0.000 for 0 systematic absences, Orientation as input
REM Formula found by SHELXT: C15 N16 Zr3
CELL 0.71073 26.242 26.242 26.242 90 90 90
ZERR 2 0.003 0.003 0.003 0 0 0
LATT 4
SYMM -X,-Y,+Z
SYMM -X,+Y,-Z
SYMM +X,-Y,-Z
SYMM +Z,+X,+Y
SYMM +Z,-X,-Y
SYMM -Z,-X,+Y
SYMM -Z,+X,-Y
SYMM +Y,+Z,+X
SYMM -Y,+Z,-X
SYMM +Y,-Z,-X
SYMM -Y,-Z,+X
SYMM +Y,+X,-Z
SYMM -Y,-X,-Z
SYMM +Y,-X,+Z
SYMM -Y,+X,+Z
SYMM +X,+Z,-Y
SYMM -X,+Z,+Y
SYMM -X,-Z,-Y
SYMM +X,-Z,+Y
SYMM +Z,+Y,-X
SYMM +Z,-Y,+X
SYMM -Z,+Y,+X
SYMM -Z,-Y,-X
SFAC C H B F N O Zr
UNIT 576 552 24 48 48 128 24
DFIX 1.36 F2 B1
DFIX 1.36 F1 B1
DFIX 1.51 C9 C8
DFIX 2.48 C8 C14
DFIX 2.48 C10 C8
DFIX 1.51 C14 C17
DFIX 1.51 C16 C12
DFIX 1.51 C15 C10
DFIX 2.4 N1 F1
DFIX 2.4 N1 F2
DFIX 2.45 C7 C9
DFIX 3.5 C10 C7
DFIX 3.5 C14 C7
DFIX 1.51 C5 C6
DFIX 1.51 C3 C2
DFIX 2.4 F1 N2
DFIX 2.4 F2 N2
DFIX 2.45 C9 C18
DFIX 3.5 C10 C18
DFIX 3.5 C14 C18
DFIX 1.51 C20 C19 C22 C23
DFIX 1.48 N2 B1 B1 N1
DFIX 1.51 C7 C8 C18 C8
DFIX 1.51 C4 C1
DFIX 1.51 C21 C24
SADI C10 C8 C8 C14
SADI C13 C17 C17 C9
SADI C11 C16 C16 C13
SADI C11 C15 C15 C9
SADI C4 C6 C6 N1
SADI C4 C2 C2 C7
SADI C18 C19 C19 C21
SADI C21 C23 C23 N2
SADI C7 C18 N1 N2
SADI C7 N2 N1 C18
SADI C5 C1 C1 C3
SADI C22 C24 C24 C20
FLAT C14 C13 C12 C11 C10 C9 C8 B1 C16 C17 C15
FLAT C4 C3 C7 N1 C5 C8 B1 N2 C18 C22 C20 C21 C1 C9 C12 C19 C23 C6 C2 C24
DELU
SIMU
SIMU
ISOR 0.001 0.002 C6
ISOR 0.001 0.002 C2
ISOR 0.001 0.002 C23
ISOR 0.05 0.1 C6 C5
ISOR 0.001 0.002 C1 C24
ISOR 0.001 0.002 C19
ISOR 0.001 0.002 C17 C14 C12 C16 C13 C11 C10 C15

L.S. 40
PLAN  421
SIZE 0.07 0.06 0.05
LIST 6
ABIN
fmap 2
acta
OMIT -3 50.02
OMIT 0 0 8
REM <olex2.extras>
REM <HklSrc "%.\\sad.hkl">
REM </olex2.extras>

WGHT    0.140000  322.000000
FVAR       0.11790
ZR1   7    0.500000    0.594657    0.500000    10.12500    0.04603    0.03906 =
         0.04603    0.00000    0.00000    0.00000
PART -1
C1    1    0.499157    0.625341    0.618270    10.12500    0.04946    0.04941 =
         0.04976   -0.00009   -0.00001    0.00005
AFIX  56
C4    1    0.501028    0.664107    0.657368    10.12500    0.05796    0.06830 =
         0.06922   -0.02101   -0.00826    0.03138
C3    1    0.516644    0.715565    0.651345    10.12500    0.09758    0.07402 =
         0.08857   -0.03744    0.02536    0.01232
C7    1    0.514175    0.739567    0.699780    10.12500    0.14282    0.09594 =
         0.09489   -0.05001    0.02658    0.01190
N1    5    0.497033    0.702943    0.735736    10.12500    0.13958    0.09880 =
         0.08032   -0.03818    0.00722    0.02033
C5    1    0.488908    0.656306    0.709524    10.12500    0.09666    0.09291 =
         0.07145   -0.02729    0.00324    0.01440
AFIX   0
C8    1    0.526817    0.791790    0.712987    10.12500    0.17989    0.10573 =
         0.09524   -0.05471    0.00778   -0.00366
B1    3    0.487415    0.709421    0.791524    10.12500    0.14948    0.09003 =
         0.08159   -0.04019   -0.00092   -0.00192
AFIX  56
N2    5    0.502144    0.763741    0.802273    10.12500    0.16527    0.07656 =
         0.07575   -0.02406   -0.05494    0.01177
C18   1    0.522031    0.800209    0.767593    10.12500    0.17526    0.09726 =
         0.09132   -0.04585   -0.00759   -0.01089
C20   1    0.529897    0.846427    0.794613    10.12500    0.17083    0.08538 =
         0.07806   -0.03563    0.01061   -0.00644
C21   1    0.514871    0.838524    0.845993    10.12500    0.14724    0.06455 =
         0.06719   -0.01583   -0.02022    0.00966
C22   1    0.497718    0.787421    0.850726    10.12500    0.14593    0.07253 =
         0.07065   -0.01790   -0.05027   -0.00718
AFIX  66
C14   1    0.596244    0.833681    0.664045    10.12500    0.16850    0.16849 =
         0.16845   -0.00003    0.00006   -0.00010
C13   1    0.612980    0.870784    0.630149    10.12500    0.17161    0.17169 =
         0.17167    0.00003    0.00017   -0.00015
AFIX  43
H13   2    0.647275    0.872626    0.621409    10.12500   -1.20000
AFIX  65
C12   1    0.578458    0.905133    0.609317    10.12500    0.17094    0.17094 =
         0.17092    0.00001    0.00001    0.00003
C11   1    0.527199    0.902379    0.622379    10.12500    0.16945    0.16929 =
         0.16933    0.00012   -0.00008    0.00004
AFIX  43
H11   2    0.504102    0.925361    0.608440    10.12500   -1.20000
AFIX  65
C10   1    0.510463    0.865276    0.656274    10.12500    0.16869    0.16855 =
         0.16858    0.00007   -0.00006    0.00002
C9    1    0.544984    0.830927    0.677108    10.12500    0.17752    0.12715 =
         0.12103   -0.02998    0.00410   -0.00763
AFIX   0
F2    4    0.519968    0.677218    0.818555    10.12500    0.23188    0.07130 =
         0.09494   -0.00699    0.00253    0.00605
C23   1    0.486239    0.759967    0.900346    10.12500    0.09867    0.09861 =
         0.09880   -0.00020   -0.00020   -0.00021
AFIX 137
H23C  2    0.497882    0.725359    0.898110    10.12500   -1.50000
H23B  2    0.450166    0.760329    0.906420    10.12500   -1.50000
H23A  2    0.503411    0.776855    0.927881    10.12500   -1.50000
AFIX   0
C19   1    0.547517    0.896438    0.771689    10.12500    0.10533    0.10502 =
         0.10529    0.00006    0.00010   -0.00028
AFIX 137
H19B  2    0.580785    0.892115    0.757100    10.12500   -1.50000
H19C  2    0.548886    0.922014    0.797809    10.12500   -1.50000
H19A  2    0.524038    0.906855    0.745641    10.12500   -1.50000
AFIX   0
F1    4    0.435799    0.701631    0.802996    10.12500    0.18240    0.14486 =
         0.14080    0.00281    0.06047   -0.02632
C6    1    0.471716    0.606581    0.733497    10.12500    0.11021    0.11012 =
         0.10984    0.00013    0.00019   -0.00003
AFIX   3
H6A   2    0.436596    0.600451    0.725287    10.12500   -1.50000
H6B   2    0.475656    0.608031    0.769837    10.12500   -1.50000
H6C   2    0.492286    0.579471    0.720077    10.12500   -1.50000
AFIX   0
C2    1    0.532245    0.740828    0.601695    10.12500    0.10146    0.10133 =
         0.10102   -0.00025    0.00019    0.00006
AFIX   3
H2C   2    0.502425    0.747998    0.581735    10.12500   -1.50000
H2B   2    0.554635    0.718968    0.582735    10.12500   -1.50000
H2A   2    0.549485    0.772118    0.609525    10.12500   -1.50000
AFIX   0
C16   1    0.596967    0.947471    0.573858    10.12500    0.17457    0.17444 =
         0.17458    0.00022    0.00036   -0.00022
AFIX   3
H16A  2    0.631097    0.940591    0.562618    10.12500   -1.50000
H16B  2    0.595777    0.980381    0.589798    10.12500   -1.50000
H16C  2    0.574337    0.947031    0.545118    10.12500   -1.50000
AFIX   0
C17   1    0.632776    0.793875    0.682223    10.12500    0.17556    0.17553 =
         0.17550    0.00014   -0.00018    0.00034
AFIX   3
H17C  2    0.657506    0.784875    0.656803    10.12500   -1.50000
H17B  2    0.616506    0.763565    0.694663    10.12500   -1.50000
H17A  2    0.649436    0.811015    0.709913    10.12500   -1.50000
AFIX   0
C15   1    0.455069    0.865529    0.674063    10.12500    0.17541    0.17567 =
         0.17570    0.00006    0.00039   -0.00012
AFIX   3
H15A  2    0.441619    0.898539    0.682313    10.12500   -1.50000
H15B  2    0.451639    0.843389    0.702983    10.12500   -1.50000
H15C  2    0.436599    0.851569    0.645743    10.12500   -1.50000
AFIX   0
C24   1    0.509767    0.877523    0.883851    10.12500    0.04705    0.04694 =
         0.04773    0.00084   -0.00003    0.00011
PART 0
O1    6    0.547736    0.547736    0.452264    10.16667    0.08382    0.08382 =
         0.08382   -0.03872   -0.03872    0.03872
O2    6    0.500000    0.636259    0.572717    10.50000    0.07324    0.06536 =
         0.06933   -0.02056    0.00000    0.00000
HKLF 4

REM  sad_a.res in Fm-3m
REM R1 =  0.0920 for     770 Fo > 4sig(Fo)  and  0.0963 for all     854 data
REM    246 parameters refined using    444 restraints

END

WGHT      0.2000      0.0000

REM Highest difference peak  0.918,  deepest hole -1.485,  1-sigma level  0.139
Q1    1   0.5000  0.6305  0.6305  10.25000  0.05    0.51
Q2    1   0.5000  0.5845  0.5688  10.50000  0.05    0.47
Q3    1   0.5537  0.9463  0.5000  10.25000  0.05    0.46
Q4    1   0.5609  0.8586  0.8586  10.50000  0.05    0.45
Q5    1   0.5591  0.9696  0.5304  10.50000  0.05    0.45
Q6    1   0.5000  0.5961  0.5605  10.50000  0.05    0.43
Q7    1   0.5945  0.5279  0.4479  11.00000  0.05    0.43
Q8    1   0.5481  0.5317  0.4683  10.50000  0.05    0.42
Q9    1   0.5737  1.0000  0.5000  10.12500  0.05    0.38
Q10   1   0.5163  0.5606  0.4179  11.00000  0.05    0.38
Q11   1   0.5674  0.5674  0.3974  10.50000  0.05    0.36
Q12   1   0.6329  0.7338  0.6643  11.00000  0.05    0.35
Q13   1   0.5506  0.9103  0.9103  10.50000  0.05    0.34
Q14   1   0.5248  0.5783  0.4463  11.00000  0.05    0.33
Q15   1   0.5468  0.9031  0.9202  11.00000  0.05    0.33
Q16   1   0.6526  0.7376  0.6526  10.50000  0.05    0.33
Q17   1   0.5000  0.5721  0.4471  10.50000  0.05    0.32
Q18   1   0.5145  1.0000  0.5000  10.12500  0.05    0.32
Q19   1   0.5807  0.9764  0.5000  10.50000  0.05    0.31
Q20   1   0.5588  0.5588  0.4412  10.16667  0.05    0.31
Q21   1   0.6267  0.8733  0.8733  10.16667  0.05    0.30
Q22   1   0.5000  0.6206  0.5632  10.50000  0.05    0.30
Q23   1   0.5000  0.7693  0.8092  10.50000  0.05    0.30
Q24   1   0.5277  1.0000  0.5000  10.12500  0.05    0.30
Q25   1   0.5420  0.5717  0.4580  10.50000  0.05    0.29
Q26   1   0.7500  0.7500  0.7500  10.04167  0.05    0.27
Q27   1   0.4594  0.6153  0.5407  10.50000  0.05    0.27
Q28   1   0.5000  0.8522  0.6478  10.25000  0.05    0.26
Q29   1   0.5640  0.8782  0.8903  11.00000  0.05    0.25
Q30   1   0.5000  0.6507  0.5228  10.50000  0.05    0.25
Q31   1   0.5000  0.7500  0.7500  10.12500  0.05    0.25
Q32   1   0.4361  0.6397  0.5639  10.50000  0.05    0.25
Q33   1   0.5000  0.7126  0.7874  10.25000  0.05    0.23
Q34   1   0.4137  0.7210  0.7790  10.50000  0.05    0.23
Q35   1   0.5476  0.7431  0.5475  10.50000  0.05    0.22
Q36   1   0.5474  0.7588  0.7588  10.50000  0.05    0.21
Q37   1   0.5000  0.6360  0.5482  10.50000  0.05    0.21
Q38   1   0.5746  0.7726  0.5927  11.00000  0.05    0.21
Q39   1   0.6025  0.8975  0.7679  10.50000  0.05    0.21
Q40   1   0.5581  0.9419  0.8041  10.50000  0.05    0.20
Q41   1   0.4820  0.7168  0.7832  10.50000  0.05    0.20
Q42   1   0.5000  0.7482  0.8990  10.50000  0.05    0.20
Q43   1   0.5864  0.9009  0.7306  11.00000  0.05    0.20
Q44   1   0.5639  0.9361  0.8186  10.50000  0.05    0.20
Q45   1   0.5435  0.9565  0.7889  10.50000  0.05    0.19
Q46   1   0.6058  0.9579  0.5283  11.00000  0.05    0.19
Q47   1   0.5000  0.7341  0.8443  10.50000  0.05    0.19
Q48   1   0.5493  0.8304  0.7514  11.00000  0.05    0.18
Q49   1   0.4745  0.8467  0.7384  11.00000  0.05    0.18
Q50   1   0.4844  0.6699  0.5493  11.00000  0.05    0.18
Q51   1   0.5000  0.6531  0.7779  10.50000  0.05    0.18
Q52   1   0.6535  0.8465  0.6535  10.16667  0.05    0.17
Q53   1   0.5558  0.9145  0.8397  11.00000  0.05    0.17
Q54   1   0.5332  0.9412  0.7943  11.00000  0.05    0.17
Q55   1   0.5511  0.9489  0.8255  10.50000  0.05    0.17
Q56   1   0.5309  0.9304  0.7284  11.00000  0.05    0.17
Q57   1   0.5000  0.8199  0.9604  10.50000  0.05    0.17
Q58   1   0.4935  0.6427  0.5415  11.00000  0.05    0.17
Q59   1   0.5228  0.9672  0.8204  11.00000  0.05    0.17
Q60   1   0.5536  0.8043  0.7946  11.00000  0.05    0.16
Q61   1   0.5624  0.8582  0.7497  11.00000  0.05    0.16
Q62   1   0.5401  0.7526  0.6581  11.00000  0.05    0.16
Q63   1   0.5000  0.7221  0.8598  10.50000  0.05    0.16
Q64   1   0.5635  0.9365  0.7889  10.50000  0.05    0.16
Q65   1   0.5717  0.7765  0.6126  11.00000  0.05    0.15
Q66   1   0.6927  0.7500  0.7500  10.25000  0.05    0.15
Q67   1   0.5000  0.6842  0.9306  10.50000  0.05    0.15
Q68   1   0.6204  0.8796  0.7272  10.50000  0.05    0.15
Q69   1   0.5000  0.7479  0.5463  10.50000  0.05    0.15
Q70   1   0.5344  0.9371  0.7211  11.00000  0.05    0.14
Q71   1   0.5608  0.8486  0.7567  11.00000  0.05    0.14
Q72   1   0.5610  0.8233  0.7676  11.00000  0.05    0.14
Q73   1   0.5569  0.7262  0.5569  10.50000  0.05    0.14
Q74   1   0.4486  0.9324  0.7037  11.00000  0.05    0.14
Q75   1   0.6195  0.9699  0.5453  11.00000  0.05    0.14
Q76   1   0.5512  0.9488  0.7245  10.50000  0.05    0.14
Q77   1   0.5673  0.8056  0.7657  11.00000  0.05    0.14
Q78   1   0.5893  0.7670  0.6569  11.00000  0.05    0.14
Q79   1   0.5790  0.7491  0.6799  11.00000  0.05    0.13
Q80   1   0.4345  0.8605  0.7219  11.00000  0.05    0.13
Q81   1   0.5842  0.8872  0.7291  11.00000  0.05    0.13
Q82   1   0.5000  0.7565  0.5526  10.50000  0.05    0.13
Q83   1   0.5998  1.0000  0.5998  10.25000  0.05    0.12
Q84   1   0.5419  0.9581  0.7231  10.50000  0.05    0.12
Q85   1   0.6023  0.7688  0.6531  11.00000  0.05    0.12
Q86   1   0.5000  0.9632  0.6178  10.50000  0.05    0.12
Q87   1   0.5000  0.7274  0.9102  10.50000  0.05    0.12
Q88   1   0.4049  0.9049  0.7012  10.50000  0.05    0.12
Q89   1   0.5750  0.8801  0.7356  11.00000  0.05    0.12
Q90   1   0.5000  0.7104  0.9007  10.50000  0.05    0.11
Q91   1   0.5563  0.8222  0.7823  11.00000  0.05    0.11
Q92   1   0.5000  0.7207  0.8796  10.50000  0.05    0.11
Q93   1   0.5889  0.9111  0.8141  10.50000  0.05    0.11
Q94   1   0.5691  0.7909  0.7721  11.00000  0.05    0.10
Q95   1   0.5612  0.8390  0.8215  11.00000  0.05    0.10
Q96   1   0.5000  0.5362  0.5000  10.12500  0.05    0.10
Q97   1   0.4501  0.9410  0.6937  11.00000  0.05    0.10
Q98   1   0.4340  0.9340  0.6822  10.50000  0.05    0.09
Q99   1   0.5417  0.8046  0.8046  10.50000  0.05    0.09
Q100  1   0.6469  0.9708  0.5534  11.00000  0.05    0.09
Q101  1   0.4767  0.5843  0.7793  11.00000  0.05    0.09
Q102  1   0.5000  0.6677  0.5000  10.12500  0.05    0.09
Q103  1   0.5000  0.8079  1.0000  10.12500  0.05    0.09
Q104  1   0.5504  0.8213  0.7412  11.00000  0.05    0.09
Q105  1   0.5543  0.8863  0.6137  10.50000  0.05    0.08
Q106  1   0.5996  0.8156  0.6742  11.00000  0.05    0.08
Q107  1   0.5973  0.8209  0.6791  10.50000  0.05    0.08
Q108  1   0.6834  0.8166  0.6834  10.16667  0.05    0.08
Q109  1   0.5315  0.8914  0.6086  10.50000  0.05    0.08
Q110  1   0.5000  0.9679  0.6766  10.50000  0.05    0.07
Q111  1   0.5000  0.6858  0.9575  10.50000  0.05    0.07
Q112  1   0.5000  0.6904  0.9378  10.50000  0.05    0.07
Q113  1   0.4691  0.9209  0.6941  11.00000  0.05    0.07
Q114  1   0.6491  0.9500  0.5669  11.00000  0.05    0.07
Q115  1   0.5000  0.5875  0.6872  10.50000  0.05    0.07
Q116  1   0.5534  0.8762  0.8195  11.00000  0.05    0.06
Q117  1   0.4293  0.6161  0.6979  11.00000  0.05    0.06
Q118  1   0.5000  0.7930  1.0000  10.12500  0.05    0.06
Q119  1   0.5000  0.8013  0.9406  10.50000  0.05    0.06
Q120  1   0.6607  0.9263  0.5737  10.50000  0.05    0.06
Q121  1   0.5754  0.8173  0.8083  11.00000  0.05    0.05
Q122  1   0.6491  0.9367  0.5864  11.00000  0.05    0.05
Q123  1   0.5000  0.7725  1.0000  10.12500  0.05    0.05
Q124  1   0.5937  0.9063  0.6344  10.50000  0.05    0.04
Q125  1   0.4833  0.6101  0.7914  11.00000  0.05    0.04
Q126  1   0.5270  0.7725  0.5270  10.50000  0.05    0.04
Q127  1   0.5699  0.9015  0.6375  11.00000  0.05    0.03
Q128  1   0.6694  0.9824  0.5291  11.00000  0.05    0.02
Q129  1   0.6764  1.0000  0.5000  10.12500  0.05    0.02
Q130  1   0.5000  0.8095  0.5000  10.12500  0.05    0.01
Q131  1   0.5426  0.8789  0.7664  11.00000  0.05    0.01
Q132  1   0.5493  0.8169  0.6831  10.50000  0.05    0.01
Q133  1   0.4358  0.6299  0.7238  11.00000  0.05    0.01
Q134  1   0.5000  0.9407  0.6636  10.50000  0.05    0.01
;
_shelx_res_checksum                90073
_shelx_hkl_file
;
   3   1   1 1093.95   10.46
   3   3   1  130.96    1.41
   3   3   3  250.41    3.86
   4   0   0 1663.26   39.52
   4   0   2  317.23    6.04
   4   2   0  313.59    4.80
   4   2   2  115.11    1.29
   4   4   0  188.79    3.49
   4   4   2  441.73    3.95
   4   4   4 1630.49   53.88
   5   1   1  539.73    6.20
   5   1   3  697.20    6.67
   5   3   1  700.26    7.03
   5   5   1 2338.51   43.57
   5   5   3 2589.27   20.07
   5   5   5 1581.38   20.90
   6   0   0 9999.00  314.03
   6   0   4 1081.78   16.39
   6   2   4  679.67    5.88
   6   4   0 1090.69   21.37
   6   4   2  690.76    6.62
   6   4   4 1343.72   11.40
   6   6   0   35.85    1.13
   6   6   2  507.46    5.40
   6   6   4 1834.98   14.43
   6   6   6 3776.03   48.45
   7   1   1 2231.38   25.94
   7   1   3  198.46    2.49
   7   1   5  383.94    3.85
   7   3   1  201.12    2.78
   7   3   3   36.37    0.72
   7   3   5 1242.84   10.60
   7   5   1  378.83    3.82
   7   5   3 1246.90   11.03
   7   5   5 1954.41   16.29
   7   7   1  237.43    2.56
   7   7   3  695.87    6.91
   7   7   5 4438.75   33.79
   7   7   7 5507.03   69.99
   8   0   0  138.31    4.31
   8   0   2  824.48   12.91
   8   0   4  720.56   10.15
   8   0   6  103.72    2.20
   8   2   0  826.94   13.05
   8   2   2 2426.24   22.71
   8   2   4  175.74    2.10
   8   2   6  320.96    3.20
   8   4   0  724.02   10.40
   8   4   2  176.73    2.12
   8   4   4  343.27    3.25
   8   4   6 1817.06   15.15
   8   6   0  106.29    2.26
   8   6   2  322.37    3.32
   8   6   4 1834.84   15.33
   8   6   6 3678.02   30.93
   8   8   0 2398.89   31.76
   8   8   2  740.44    7.31
   8   8   4  704.12    6.66
   8   8   6 1768.25   13.78
   8   8   8  618.38    8.56
   9   1   1 3627.10   41.53
   9   1   3   68.57    1.19
   9   1   5    0.83    0.49
   9   1   7  949.93    9.74
   9   3   1   67.54    1.19
   9   3   3    0.67    0.53
   9   3   5  168.52    1.81
   9   3   7   47.95    0.83
   9   5   1    1.41    0.52
   9   5   3  173.67    1.87
   9   5   5  535.97    4.82
   9   5   7  896.10    7.73
   9   7   1  942.06    9.16
   9   7   3   46.59    0.88
   9   7   5  891.43    7.73
   9   7   7  978.65    8.62
   9   9   1 2923.12   26.97
   9   9   3  899.54    8.66
   9   9   5   22.22    0.68
   9   9   7   60.81    0.90
   9   9   9  993.88   14.49
  10   0   0 5953.95  133.72
  10   0   2  515.99    8.42
  10   0   4  217.18    3.56
  10   0   6   67.94    2.15
  10   0   8 2754.31   36.00
  10   2   0  508.73    8.36
  10   2   2  125.67    1.79
  10   2   4   45.38    1.01
  10   2   6   18.31    0.62
  10   2   8 2255.21   20.85
  10   4   0  217.59    3.71
  10   4   2   45.27    0.97
  10   4   4  212.46    2.27
  10   4   6   25.94    0.71
  10   4   8  396.93    3.69
  10   6   0   70.82    1.80
  10   6   2   17.96    0.65
  10   6   4   25.02    0.74
  10   6   6  691.77    6.06
  10   6   8    3.69    0.63
  10   8   0 2735.44   32.78
  10   8   2 2215.98   20.53
  10   8   4  396.08    3.83
  10   8   6    3.86    0.60
  10   8   8  451.82    4.17
  10  10   0 2844.73   36.94
  10  10   2 2305.39   20.38
  10  10   4  738.90    7.19
  10  10   6   77.21    1.16
  10  10   8 1429.84   11.78
  10  10  10 1175.98   16.80
  11   1   1  491.29    5.72
  11   1   3  222.31    2.61
  11   1   5    2.76    0.65
  11   1   7 1153.67   12.80
  11   1   9 2657.15   24.47
  11   3   1  227.16    3.00
  11   3   3  478.08    5.22
  11   3   5    7.54    0.62
  11   3   7  581.33    5.40
  11   3   9 1331.01   12.05
  11   5   1    2.96    0.78
  11   5   3    6.23    0.65
  11   5   5   79.53    1.17
  11   5   7    9.05    0.63
  11   5   9  181.61    2.10
  11   7   1 1139.71   10.43
  11   7   3  586.34    5.27
  11   7   5    8.60    0.77
  11   7   7    1.34    0.65
  11   7   9  437.47    4.05
  11   9   1 2661.05   23.39
  11   9   3 1331.23   12.06
  11   9   5  178.91    1.96
  11   9   7  439.14    3.93
  11   9   9 1179.12   10.12
  11  11   1 1515.00   14.18
  11  11   3  812.28    7.21
  11  11   5  227.99    2.58
  11  11   7  746.79    7.14
  11  11   9 1075.85    9.53
  11  11  11  895.57   14.30
  12   0   0 3183.70   72.84
  12   0   2  525.07    8.51
  12   0   4    1.80    0.89
  12   0   6  670.31   10.18
  12   0   8 1128.72   18.69
  12   0  10 1925.49   25.29
  12   2   0  528.69    8.63
  12   2   2  431.50    4.83
  12   2   4   87.17    1.40
  12   2   6  167.33    1.89
  12   2   8  592.93    6.26
  12   2  10 1389.30   13.03
  12   4   0    3.62    1.45
  12   4   2   86.10    1.53
  12   4   4  276.05    3.07
  12   4   6   34.63    0.83
  12   4   8   11.65    0.68
  12   4  10  392.73    3.88
  12   6   0  664.09   10.37
  12   6   2  171.08    2.22
  12   6   4   34.90    0.84
  12   6   6   92.69    1.30
  12   6   8    8.25    0.64
  12   6  10  284.71    3.08
  12   8   0 1109.53   13.60
  12   8   2  592.49    5.63
  12   8   4   12.68    0.74
  12   8   6    9.35    0.84
  12   8   8    1.94    0.70
  12   8  10  671.10    5.90
  12  10   0 1904.07   24.92
  12  10   2 1369.36   12.29
  12  10   4  393.68    3.92
  12  10   6  279.82    2.79
  12  10   8  667.21    6.08
  12  10  10  909.17    7.81
  12  12   0 1839.20   23.95
  12  12   2  962.01    9.11
  12  12   4   76.71    1.20
  12  12   6  183.78    2.11
  12  12   8  267.99    2.87
  12  12  10  458.40    4.66
  12  12  12  278.22    5.84
  13   1   1 2822.70   28.67
  13   1   3   14.97    0.71
  13   1   5   22.51    0.80
  13   1   7  272.91    3.48
  13   1   9  904.31    9.58
  13   1  11 1401.72   13.07
  13   3   1   16.13    1.11
  13   3   3  751.92    7.43
  13   3   5  598.80    6.30
  13   3   7  156.99    2.03
  13   3   9   76.54    1.37
  13   3  11  280.94    2.94
  13   5   1   22.37    1.14
  13   5   3  599.30    6.00
  13   5   5  389.34    3.73
  13   5   7  483.51    4.49
  13   5   9   25.46    0.79
  13   5  11   55.39    1.16
  13   7   1  270.35    3.12
  13   7   3  157.17    1.80
  13   7   5  481.77    4.49
  13   7   7  516.79    4.75
  13   7   9    5.61    0.68
  13   7  11  136.22    1.81
  13   9   1  897.08    7.85
  13   9   3   76.47    1.18
  13   9   5   23.39    0.88
  13   9   7    6.77    0.91
  13   9   9  128.47    1.49
  13   9  11  281.31    2.81
  13  11   1 1402.21   13.05
  13  11   3  278.11    2.78
  13  11   5   53.90    1.14
  13  11   7  132.73    1.71
  13  11   9  279.80    2.93
  13  11  11  329.84    3.09
  13  13   1  370.87    3.84
  13  13   3   34.17    1.09
  13  13   5   29.40    0.99
  13  13   7   12.35    0.98
  13  13   9   31.85    1.21
  13  13  11   76.40    1.42
  13  13  13   24.86    2.36
  14   0   0 3998.07   72.72
  14   0   2  385.43    6.43
  14   0   4   85.86    1.95
  14   0   6   23.56    1.29
  14   0   8  499.55    8.84
  14   0  10  680.45   10.40
  14   0  12  502.22    7.08
  14   2   0  386.55    6.47
  14   2   2   26.34    1.04
  14   2   4  703.18    6.63
  14   2   6  324.71    3.47
  14   2   8   26.83    0.96
  14   2  10   95.53    1.61
  14   2  12   32.19    1.06
  14   4   0   88.12    2.35
  14   4   2  706.81    7.31
  14   4   4 1428.46   14.03
  14   4   6 1463.27   13.15
  14   4   8  468.57    4.76
  14   4  10   53.62    1.26
  14   4  12  112.61    1.61
  14   6   0   23.03    1.94
  14   6   2  326.76    3.69
  14   6   4 1476.80   12.73
  14   6   6 1732.88   14.74
  14   6   8  568.60    5.11
  14   6  10  142.28    1.85
  14   6  12   66.04    1.32
  14   8   0  497.16    7.06
  14   8   2   26.95    0.84
  14   8   4  465.85    4.35
  14   8   6  570.85    5.19
  14   8   8  124.92    1.58
  14   8  10   19.04    0.78
  14   8  12    1.75    1.07
  14  10   0  680.49    9.39
  14  10   2   95.23    1.48
  14  10   4   51.54    1.12
  14  10   6  143.01    1.81
  14  10   8   17.96    0.98
  14  10  10  134.09    1.65
  14  10  12   50.60    1.11
  14  12   0  502.75    7.06
  14  12   2   30.44    1.07
  14  12   4  108.99    1.50
  14  12   6   62.98    1.28
  14  12   8    4.24    1.11
  14  12  10   52.24    1.22
  14  12  12   30.09    1.15
  14  14   0 1108.77   14.68
  14  14   2   56.47    1.29
  14  14   4  213.58    2.48
  14  14   6  227.83    2.41
  14  14   8   28.32    1.24
  14  14  10    1.22    1.37
  14  14  12    0.26    1.21
  14  14  14   26.56    2.50
  15   1   1 1060.68   10.66
  15   1   3   60.54    1.08
  15   1   5  787.53    7.35
  15   1   7    4.98    1.09
  15   1   9  117.42    2.11
  15   1  11  151.08    2.31
  15   1  13  239.62    2.81
  15   3   1   61.12    1.48
  15   3   3  462.94    4.73
  15   3   5 1862.98   17.17
  15   3   7  500.47    4.59
  15   3   9   47.48    1.38
  15   3  11   30.25    1.35
  15   3  13   85.92    1.48
  15   5   1  793.50    8.11
  15   5   3 1877.15   18.10
  15   5   5 2958.02   25.75
  15   5   7 1964.69   17.26
  15   5   9  599.14    5.58
  15   5  11  369.53    3.80
  15   5  13  394.87    3.88
  15   7   1    5.75    0.90
  15   7   3  503.85    4.66
  15   7   5 1984.73   16.76
  15   7   7 1216.54   10.42
  15   7   9  183.17    2.01
  15   7  11   33.39    1.09
  15   7  13  138.11    1.95
  15   9   1  120.99    1.58
  15   9   3   44.28    1.03
  15   9   5  599.06    5.41
  15   9   7  188.26    2.09
  15   9   9   49.79    1.14
  15   9  11   43.37    1.06
  15   9  13    0.21    1.12
  15  11   1  152.29    2.02
  15  11   3   30.41    1.01
  15  11   5  365.66    3.64
  15  11   7   29.87    1.08
  15  11   9   44.33    1.20
  15  11  11   36.79    1.14
  15  11  13    0.05    1.02
  15  13   1  241.77    2.81
  15  13   3   82.09    1.44
  15  13   5  392.66    3.73
  15  13   7  130.91    1.80
  15  13   9    2.49    1.19
  15  13  11   -0.75    1.35
  15  13  13    5.47    1.33
  15  15   1    0.74    1.23
  15  15   3  417.44    4.14
  15  15   5 1462.94   12.82
  15  15   7  558.62    5.30
  15  15   9   86.91    1.61
  15  15  11  159.46    2.31
  15  15  13  121.67    2.55
  15  15  15  330.80    7.67
  16   0   0 1420.62   26.59
  16   0   2  133.74    2.59
  16   0   4  673.25    9.39
  16   0   6  277.85    4.36
  16   0   8   20.73    2.05
  16   0  10  177.00    3.62
  16   0  12   82.42    2.70
  16   0  14   -0.48    1.76
  16   2   0  135.38    2.96
  16   2   2   23.58    1.04
  16   2   4  803.95    7.43
  16   2   6  614.17    6.02
  16   2   8   10.95    1.06
  16   2  10   53.24    1.53
  16   2  12    4.16    1.30
  16   2  14  179.23    2.24
  16   4   0  679.19   10.49
  16   4   2  807.09    8.12
  16   4   4 1750.98   16.86
  16   4   6 2026.33   18.50
  16   4   8  799.54    7.64
  16   4  10  121.85    2.03
  16   4  12  208.97    2.88
  16   4  14  964.37    9.06
  16   6   0  276.06    4.86
  16   6   2  602.00    6.52
  16   6   4 2053.76   18.75
  16   6   6 2661.82   23.07
  16   6   8  846.40    7.35
  16   6  10  208.49    2.35
  16   6  12  224.41    2.77
  16   6  14  921.11    8.32
  16   8   0   20.97    1.37
  16   8   2    9.33    0.92
  16   8   4  802.20    7.03
  16   8   6  849.24    7.43
  16   8   8   60.55    1.24
  16   8  10   35.41    0.97
  16   8  12    1.65    1.27
  16   8  14  212.45    2.61
  16  10   0  175.79    2.51
  16  10   2   51.78    1.12
  16  10   4  119.05    1.66
  16  10   6  208.44    2.38
  16  10   8   35.11    1.16
  16  10  10  163.31    1.95
  16  10  12   21.67    1.08
  16  10  14   83.59    1.66
  16  12   0   86.34    2.25
  16  12   2    2.96    1.06
  16  12   4  204.15    2.27
  16  12   6  217.73    2.62
  16  12   8   -1.36    1.22
  16  12  10   21.70    1.18
  16  12  12   -1.22    1.20
  16  12  14   78.22    1.90
  16  14   0    0.03    1.72
  16  14   2  177.13    2.23
  16  14   4  955.79    8.62
  16  14   6  915.24    7.95
  16  14   8  206.70    2.52
  16  14  10   81.06    1.83
  16  14  12   79.60    1.80
  16  14  14  183.65    3.02
  16  16   0   10.93    1.96
  16  16   2  104.27    1.79
  16  16   4  610.78    5.83
  16  16   6  828.60    7.99
  16  16   8  212.27    2.63
  16  16  10   65.77    1.74
  16  16  12  129.77    2.23
  16  16  14  251.44    3.63
  16  16  16  242.31    6.57
  17   1   1  501.96    5.30
  17   1   3   66.91    1.19
  17   1   5  507.33    4.85
  17   1   7   39.26    1.14
  17   1   9  169.02    2.61
  17   1  11   67.93    1.62
  17   1  13    4.34    1.43
  17   1  15    1.99    1.41
  17   3   1   66.67    1.57
  17   3   3  360.29    3.78
  17   3   5 1000.45    9.40
  17   3   7  420.71    4.05
  17   3   9    3.82    1.09
  17   3  11    8.91    1.43
  17   3  13  342.21    3.97
  17   3  15  292.09    3.41
  17   5   1  513.98    5.39
  17   5   3  994.27    9.79
  17   5   5 1614.26   14.79
  17   5   7 1097.88    9.39
  17   5   9  186.48    2.33
  17   5  11   84.93    1.90
  17   5  13  380.35    4.30
  17   5  15  721.36    7.10
  17   7   1   40.42    1.37
  17   7   3  427.04    4.32
  17   7   5 1101.35    9.84
  17   7   7  448.03    4.13
  17   7   9   17.13    1.11
  17   7  11    7.46    1.19
  17   7  13  186.27    2.55
  17   7  15  385.08    4.01
  17   9   1  170.49    2.16
  17   9   3    2.78    0.94
  17   9   5  188.44    2.14
  17   9   7   17.96    1.15
  17   9   9  184.32    2.14
  17   9  11  154.71    2.06
  17   9  13   24.31    1.45
  17   9  15   63.32    1.57
  17  11   1   67.38    1.21
  17  11   3   10.00    1.20
  17  11   5   83.95    1.60
  17  11   7   11.08    1.20
  17  11   9  153.43    2.03
  17  11  11  126.68    1.77
  17  11  13    3.65    1.47
  17  11  15   40.71    1.67
  17  13   1    5.82    1.21
  17  13   3  337.17    3.53
  17  13   5  367.85    3.58
  17  13   7  181.84    2.46
  17  13   9   21.68    1.40
  17  13  11    2.83    1.36
  17  13  13   72.19    1.85
  17  13  15  124.62    2.67
  17  15   1    5.15    1.34
  17  15   3  291.59    3.26
  17  15   5  715.71    6.73
  17  15   7  384.44    3.84
  17  15   9   61.27    1.74
  17  15  11   42.88    1.67
  17  15  13  125.96    2.48
  17  15  15  229.59    3.63
  17  17   1   58.76    1.59
  17  17   3  399.48    4.26
  17  17   5  623.25    6.47
  17  17   7  291.47    3.61
  17  17   9   78.86    1.86
  17  17  11   44.72    1.74
  17  17  13  175.51    2.88
  17  17  15  185.98    3.22
  17  17  17  130.03    5.62
  18   0   0 1211.51   22.61
  18   0   2  206.07    3.14
  18   0   4  118.95    2.19
  18   0   6   15.25    1.30
  18   0   8   65.53    2.69
  18   0  10  165.17    3.65
  18   0  12   87.45    2.93
  18   0  14   -4.55    2.48
  18   0  16   21.84    2.90
  18   2   0  203.83    3.93
  18   2   2   15.85    1.01
  18   2   4  189.91    2.18
  18   2   6   87.50    1.48
  18   2   8    1.59    1.18
  18   2  10   67.73    1.75
  18   2  12   12.43    1.51
  18   2  14   15.37    1.62
  18   2  16  113.24    2.34
  18   4   0  119.94    2.93
  18   4   2  190.61    2.46
  18   4   4  447.27    4.76
  18   4   6  357.61    3.53
  18   4   8  145.43    2.01
  18   4  10    2.03    1.43
  18   4  12   38.34    1.70
  18   4  14  287.85    3.65
  18   4  16  466.75    5.06
  18   6   0   12.56    1.97
  18   6   2   87.14    1.78
  18   6   4  361.75    3.77
  18   6   6  353.86    3.54
  18   6   8   94.52    1.42
  18   6  10   14.38    1.31
  18   6  12    0.42    1.64
  18   6  14  220.74    3.14
  18   6  16  416.67    4.76
  18   8   0   57.22    1.93
  18   8   2    3.44    1.16
  18   8   4  145.24    1.91
  18   8   6   93.87    1.64
  18   8   8    3.37    1.09
  18   8  10  177.54    2.23
  18   8  12   24.33    1.41
  18   8  14   51.82    1.66
  18   8  16  123.80    2.01
  18  10   0  162.81    2.69
  18  10   2   68.22    1.35
  18  10   4    2.83    1.17
  18  10   6   16.91    1.22
  18  10   8  179.53    2.24
  18  10  10  440.31    4.19
  18  10  12  125.88    2.17
  18  10  14    1.46    1.55
  18  10  16   23.89    1.58
  18  12   0   81.53    2.35
  18  12   2   11.45    1.14
  18  12   4   35.28    1.36
  18  12   6    2.07    1.33
  18  12   8   25.95    1.24
  18  12  10  119.85    1.86
  18  12  12   42.44    1.42
  18  12  14    3.53    1.68
  18  12  16   57.87    2.02
  18  14   0   -0.91    1.94
  18  14   2   17.22    1.31
  18  14   4  283.03    3.19
  18  14   6  215.13    2.67
  18  14   8   50.83    1.55
  18  14  10    2.19    1.44
  18  14  12    1.22    1.58
  18  14  14   77.55    2.10
  18  14  16  162.46    3.20
  18  16   0   18.77    2.19
  18  16   2  113.81    1.99
  18  16   4  464.20    4.85
  18  16   6  416.15    4.40
  18  16   8  123.11    2.18
  18  16  10   24.55    1.63
  18  16  12   60.34    1.91
  18  16  14  156.93    2.89
  18  16  16  152.35    3.42
  18  18   0   21.45    2.02
  18  18   2    0.20    1.43
  18  18   4   90.40    1.99
  18  18   6   66.22    1.96
  18  18   8    6.61    1.56
  18  18  10    0.53    1.57
  18  18  12    1.95    1.71
  18  18  14   43.86    2.36
  18  18  16   48.14    2.50
  18  18  18    0.39    5.12
  19   1   1  710.00    6.84
  19   1   3   44.14    1.06
  19   1   5    0.45    0.97
  19   1   7   40.90    1.32
  19   1   9  101.16    2.12
  19   1  11  282.80    3.42
  19   1  13  158.50    2.52
  19   1  15    6.70    1.73
  19   1  17   21.97    1.89
  19   3   1   43.58    1.36
  19   3   3    1.28    0.93
  19   3   5   17.79    1.05
  19   3   7    5.05    0.94
  19   3   9    5.33    1.29
  19   3  11  118.02    2.26
  19   3  13   17.13    1.64
  19   3  15  131.84    2.46
  19   3  17   21.50    1.86
  19   5   1    1.76    1.18
  19   5   3   16.28    1.20
  19   5   5   39.49    1.32
  19   5   7   81.04    1.35
  19   5   9    3.06    1.30
  19   5  11   33.64    1.70
  19   5  13    0.98    1.73
  19   5  15  353.81    4.36
  19   5  17  109.26    2.47
  19   7   1   42.32    1.55
  19   7   3    4.65    1.12
  19   7   5   82.52    1.52
  19   7   7   28.40    1.32
  19   7   9   20.62    1.42
  19   7  11  216.86    3.13
  19   7  13   14.13    1.77
  19   7  15  181.75    2.96
  19   7  17   35.91    1.94
  19   9   1  103.01    1.68
  19   9   3    3.17    1.21
  19   9   5    2.18    1.30
  19   9   7   19.70    1.26
  19   9   9  297.89    3.11
  19   9  11  378.96    4.00
  19   9  13   60.09    1.74
  19   9  15   16.34    1.45
  19   9  17   -0.70    1.80
  19  11   1  272.65    2.82
  19  11   3  120.15    2.00
  19  11   5   34.03    1.36
  19  11   7  216.77    2.66
  19  11   9  376.73    3.97
  19  11  11  408.06    4.10
  19  11  13  153.41    2.54
  19  11  15   -0.64    1.65
  19  11  17    1.00    1.83
  19  13   1  157.65    2.39
  19  13   3   16.57    1.45
  19  13   5   -0.96    1.35
  19  13   7   12.66    1.47
  19  13   9   60.02    1.74
  19  13  11  148.61    2.34
  19  13  13   39.18    1.80
  19  13  15   22.56    2.07
  19  13  17   10.47    2.03
  19  15   1    3.58    1.32
  19  15   3  134.33    2.14
  19  15   5  345.88    4.06
  19  15   7  171.36    2.47
  19  15   9   18.59    1.48
  19  15  11   -0.48    1.82
  19  15  13   22.60    1.85
  19  15  15  123.39    3.14
  19  15  17   50.10    2.48
  19  17   1   20.25    1.55
  19  17   3   18.64    1.50
  19  17   5  105.98    2.02
  19  17   7   31.42    1.81
  19  17   9    0.16    1.52
  19  17  11    2.67    1.71
  19  17  13   12.28    1.81
  19  17  15   48.43    2.20
  19  17  17   18.23    2.31
  19  19   1  113.45    2.40
  19  19   3   20.30    1.77
  19  19   5    4.75    1.71
  19  19   7    7.63    1.70
  19  19   9   55.69    2.29
  19  19  11   84.83    2.64
  19  19  13   18.44    2.16
  19  19  15   -1.19    2.24
  19  19  17    2.38    2.76
  20   0   0 1961.00   35.68
  20   0   2  720.86    9.02
  20   0   4  281.71    4.03
  20   0   6   26.07    1.60
  20   0   8  215.44    4.15
  20   0  10  448.52    7.32
  20   0  12  528.72    7.70
  20   0  14  152.96    3.42
  20   0  16   35.85    2.49
  20   0  18  112.62    3.51
  20   2   0  724.07    9.88
  20   2   2  239.40    2.62
  20   2   4  104.78    1.61
  20   2   6    1.06    1.14
  20   2   8   96.83    1.92
  20   2  10  307.96    3.88
  20   2  12  248.55    3.27
  20   2  14   32.00    1.80
  20   2  16    3.27    1.85
  20   2  18   54.52    2.25
  20   4   0  279.00    5.01
  20   4   2  101.50    1.72
  20   4   4   80.63    1.51
  20   4   6   13.10    1.06
  20   4   8   18.44    1.38
  20   4  10  177.59    2.77
  20   4  12  164.98    2.81
  20   4  14    8.24    1.77
  20   4  16   71.35    2.17
  20   4  18    6.28    1.93
  20   6   0   23.98    1.79
  20   6   2    1.79    1.24
  20   6   4   14.80    1.27
  20   6   6  180.56    2.29
  20   6   8   21.35    1.06
  20   6  10   71.19    1.73
  20   6  12  124.17    2.47
  20   6  14   38.35    1.91
  20   6  16  123.22    2.58
  20   6  18   -2.10    1.93
  20   8   0  209.99    4.07
  20   8   2   94.99    1.83
  20   8   4   19.77    1.32
  20   8   6   19.20    1.41
  20   8   8   37.39    1.57
  20   8  10  331.03    3.82
  20   8  12  222.03    3.39
  20   8  14   -0.64    1.91
  20   8  16   18.17    1.88
  20   8  18    9.45    1.92
  20  10   0  438.43    5.87
  20  10   2  304.40    3.23
  20  10   4  172.51    2.46
  20  10   6   67.53    1.80
  20  10   8  330.92    3.52
  20  10  10  702.45    6.49
  20  10  12  513.47    5.83
  20  10  14   64.27    1.93
  20  10  16    9.04    1.90
  20  10  18   64.82    2.59
  20  12   0  538.84    8.76
  20  12   2  244.05    2.75
  20  12   4  169.03    2.50
  20  12   6  127.31    2.20
  20  12   8  216.79    2.75
  20  12  10  512.94    5.19
  20  12  12  378.86    4.40
  20  12  14   58.77    2.03
  20  12  16    2.62    1.86
  20  12  18   43.66    2.20
  20  14   0  145.05    3.41
  20  14   2   31.22    1.61
  20  14   4    8.82    1.46
  20  14   6   36.82    1.59
  20  14   8   -1.44    1.56
  20  14  10   60.71    1.81
  20  14  12   57.01    1.75
  20  14  14   -1.16    2.23
  20  14  16   17.88    2.41
  20  14  18    0.42    2.54
  20  16   0   33.87    2.40
  20  16   2    2.78    1.43
  20  16   4   68.19    1.89
  20  16   6  121.98    2.32
  20  16   8   18.95    1.48
  20  16  10    8.17    1.68
  20  16  12    2.01    1.75
  20  16  14   18.62    1.90
  20  16  16   24.81    2.51
  20  16  18    4.17    2.41
  20  18   0  104.90    2.88
  20  18   2   55.75    1.86
  20  18   4    6.37    1.52
  20  18   6    1.19    1.81
  20  18   8    7.20    1.83
  20  18  10   64.14    2.02
  20  18  12   41.14    2.02
  20  18  14   -2.38    2.05
  20  18  16    0.38    2.59
  20  20   0  238.51    5.25
  20  20   2  195.25    3.72
  20  20   4   92.46    2.63
  20  20   6   17.59    2.19
  20  20   8   25.37    2.14
  20  20  10  109.45    3.18
  20  20  12   93.78    2.84
  20  20  14   15.13    2.67
  21   1   1 1323.21   11.68
  21   1   3  456.32    4.24
  21   1   5   93.49    1.47
  21   1   7   19.54    1.29
  21   1   9  480.16    5.87
  21   1  11  582.31    6.32
  21   1  13  264.46    3.55
  21   1  15   41.59    1.96
  21   1  17   46.29    2.01
  21   1  19  160.14    3.08
  21   3   1  459.87    4.68
  21   3   3  246.62    2.75
  21   3   5   32.93    1.30
  21   3   7    0.40    1.13
  21   3   9  289.32    3.49
  21   3  11  412.38    5.05
  21   3  13   73.02    2.09
  21   3  15   -1.94    1.90
  21   3  17    9.13    1.95
  21   3  19   82.40    2.56
  21   5   1   95.07    1.91
  21   5   3   32.30    1.48
  21   5   5    6.00    1.15
  21   5   7  115.71    1.74
  21   5   9   99.79    1.95
  21   5  11  234.49    3.52
  21   5  13   10.14    1.90
  21   5  15   53.31    2.14
  21   5  17   16.27    2.02
  21   5  19   17.77    2.09
  21   7   1   17.41    1.60
  21   7   3    0.33    1.31
  21   7   5  113.70    1.91
  21   7   7  200.64    2.39
  21   7   9   18.81    1.62
  21   7  11  185.77    3.12
  21   7  13    7.03    1.94
  21   7  15   35.25    2.07
  21   7  17    5.82    2.04
  21   7  19    8.54    2.06
  21   9   1  470.60    4.87
  21   9   3  285.26    3.37
  21   9   5   98.80    1.96
  21   9   7   19.32    1.60
  21   9   9  475.83    4.91
  21   9  11  646.63    6.80
  21   9  13  144.38    2.85
  21   9  15   15.70    1.93
  21   9  17   13.12    2.03
  21   9  19   15.73    1.49
  21  11   1  564.63    5.32
  21  11   3  417.45    4.67
  21  11   5  228.80    3.04
  21  11   7  185.42    2.81
  21  11   9  642.22    6.72
  21  11  11  758.94    8.20
  21  11  13  271.81    4.12
  21  11  15   53.51    2.29
  21  11  17   41.97    2.58
  21  11  19  101.99    3.43
  21  13   1  266.86    3.68
  21  13   3   72.42    1.89
  21  13   5   10.77    1.47
  21  13   7    5.46    1.62
  21  13   9  137.02    2.47
  21  13  11  267.00    3.51
  21  13  13   89.83    2.37
  21  13  15    7.04    2.08
  21  13  17    1.51    2.11
  21  13  19   22.74    2.45
  21  15   1   40.13    1.75
  21  15   3    0.67    1.57
  21  15   5   46.52    1.78
  21  15   7   35.11    1.62
  21  15   9   16.56    1.64
  21  15  11   53.17    1.87
  21  15  13    5.86    1.73
  21  15  15    1.52    2.44
  21  15  17    4.43    2.35
  21  15  19    1.93    2.32
  21  17   1   47.02    1.74
  21  17   3   11.04    1.67
  21  17   5   11.56    1.74
  21  17   7    8.21    1.67
  21  17   9   13.99    1.68
  21  17  11   39.78    2.03
  21  17  13    3.78    1.94
  21  17  15    4.58    2.33
  21  17  17    2.01    1.99
  21  19   1  162.06    2.64
  21  19   3   80.76    2.17
  21  19   5   17.10    2.09
  21  19   7    3.62    2.06
  21  19   9   46.55    2.41
  21  19  11   89.12    2.54
  21  19  13   21.25    1.96
  21  19  15    2.39    3.12
  21  21   1  154.59    3.32
  21  21   3   99.57    2.93
  21  21   5   23.80    2.04
  21  21   7   14.89    2.92
  21  21   9   53.04    3.04
  21  21  11   92.18    4.34
  22   0   0 1292.56   23.93
  22   0   2  838.15   10.40
  22   0   4   81.88    2.10
  22   0   6   34.97    1.88
  22   0   8  139.65    3.43
  22   0  10  450.82    7.62
  22   0  12  398.05    6.28
  22   0  14   67.10    2.91
  22   0  16   65.48    2.96
  22   0  18   60.62    3.18
  22   0  20  116.52    3.95
  22   2   0  852.73   11.46
  22   2   2  697.55    6.21
  22   2   4  107.83    1.65
  22   2   6   15.97    1.41
  22   2   8  122.18    2.31
  22   2  10  494.63    5.78
  22   2  12  295.53    3.92
  22   2  14   42.16    2.04
  22   2  16   21.34    2.04
  22   2  18   24.36    2.18
  22   2  20   89.09    2.55
  22   4   0   85.56    2.46
  22   4   2  106.26    1.73
  22   4   4   -1.05    1.22
  22   4   6   52.57    1.42
  22   4   8   -0.74    1.52
  22   4  10  193.14    3.05
  22   4  12   77.18    2.25
  22   4  14    9.93    1.91
  22   4  16    5.55    1.96
  22   4  18    0.72    1.99
  22   4  20   16.15    1.81
  22   6   0   31.04    2.12
  22   6   2   13.37    1.45
  22   6   4   50.54    1.61
  22   6   6  191.49    2.38
  22   6   8   46.15    1.76
  22   6  10   61.56    1.94
  22   6  12   41.87    2.10
  22   6  14   30.37    2.08
  22   6  16   43.16    2.19
  22   6  18    4.20    2.11
  22   6  20    1.79    2.23
  22   8   0  134.44    3.37
  22   8   2  117.76    2.18
  22   8   4   -1.44    1.46
  22   8   6   49.45    1.80
  22   8   8    4.05    1.23
  22   8  10  260.64    3.48
  22   8  12  151.36    2.94
  22   8  14    7.08    2.24
  22   8  16   -0.48    2.08
  22   8  18    0.58    2.08
  22   8  20   15.18    2.70
  22  10   0  432.99    6.14
  22  10   2  482.63    4.89
  22  10   4  194.56    2.84
  22  10   6   58.56    2.00
  22  10   8  268.86    3.42
  22  10  10  628.45    6.77
  22  10  12  380.36    5.20
  22  10  14   83.69    2.59
  22  10  16   25.01    2.10
  22  10  18   36.53    2.26
  22  10  20   62.58    3.55
  22  12   0  398.28    7.35
  22  12   2  292.15    3.51
  22  12   4   80.16    2.23
  22  12   6   37.21    2.00
  22  12   8  146.83    2.54
  22  12  10  376.57    4.49
  22  12  12  267.67    4.09
  22  12  14   70.73    2.63
  22  12  16   15.30    2.11
  22  12  18   23.04    2.47
  22  12  20   45.11    3.34
  22  14   0   72.41    3.68
  22  14   2   44.83    2.00
  22  14   4   10.17    1.59
  22  14   6   28.59    1.65
  22  14   8    4.10    1.61
  22  14  10   80.18    2.07
  22  14  12   66.34    2.15
  22  14  14    8.84    2.22
  22  14  16   -0.30    2.39
  22  14  18    2.75    2.19
  22  16   0   68.82    3.03
  22  16   2   18.69    1.71
  22  16   4   10.48    1.70
  22  16   6   43.12    1.89
  22  16   8    0.79    1.59
  22  16  10   28.21    1.79
  22  16  12   12.83    1.83
  22  16  14    4.58    2.32
  22  16  16    5.09    2.71
  22  18   0   57.87    2.73
  22  18   2   27.62    1.95
  22  18   4   -0.29    1.86
  22  18   6    4.95    1.82
  22  18   8    0.42    2.07
  22  18  10   35.76    2.11
  22  18  12   21.31    1.86
  22  18  14   -0.13    2.34
  22  20   0  109.53    3.49
  22  20   2   86.69    2.43
  22  20   4   22.38    2.01
  22  20   6    3.90    2.04
  22  20   8   10.96    2.43
  22  20  10   60.84    2.92
  22  20  12   45.03    3.68
  22  22   0  119.80    7.22
  22  22   2   59.92    3.66
  22  22   4    6.20    1.64
  22  22   6    2.87    3.29
  22  22   8    3.62    3.26
  23   1   1  641.76    5.83
  23   1   3  188.68    2.25
  23   1   5    4.94    1.33
  23   1   7   72.94    1.80
  23   1   9  176.50    2.84
  23   1  11  270.27    3.40
  23   1  13  100.33    2.22
  23   1  15   26.35    1.86
  23   1  17    3.59    1.92
  23   1  19   38.48    2.19
  23   1  21   58.11    2.78
  23   3   1  191.14    2.26
  23   3   3   59.42    1.42
  23   3   5   52.08    1.57
  23   3   7    4.60    1.36
  23   3   9   54.36    2.00
  23   3  11  102.88    2.45
  23   3  13    2.79    1.85
  23   3  15    8.07    2.02
  23   3  17   11.39    2.07
  23   3  19    5.64    2.12
  23   3  21   21.25    2.67
  23   5   1    1.76    1.50
  23   5   3   51.55    1.55
  23   5   5  376.38    4.02
  23   5   7  145.30    2.11
  23   5   9   10.69    1.71
  23   5  11    5.88    1.95
  23   5  13   17.19    2.07
  23   5  15   83.71    2.51
  23   5  17   60.37    2.53
  23   5  19   -0.73    2.27
  23   5  21   -0.96    2.50
  23   7   1   67.41    1.73
  23   7   3    5.06    1.56
  23   7   5  146.10    2.16
  23   7   7   22.47    1.46
  23   7   9    6.45    1.75
  23   7  11   72.27    2.33
  23   7  13    3.95    2.07
  23   7  15   32.47    2.22
  23   7  17   19.49    2.27
  23   7  19    0.74    2.17
  23   7  21   -3.26    3.14
  23   9   1  172.96    2.39
  23   9   3   53.69    1.80
  23   9   5    9.92    1.73
  23   9   7    7.69    1.79
  23   9   9  162.10    2.91
  23   9  11  243.91    3.64
  23   9  13   63.71    2.47
  23   9  15    1.65    1.94
  23   9  17    4.27    2.08
  23   9  19    3.93    1.17
  23  11   1  253.23    2.90
  23  11   3   99.03    2.00
  23  11   5    6.18    1.79
  23  11   7   74.31    2.24
  23  11   9  242.32    3.43
  23  11  11  270.67    4.22
  23  11  13  104.69    2.85
  23  11  15   10.09    2.19
  23  11  17    6.03    2.21
  23  11  19   25.43    3.20
  23  13   1   95.39    2.49
  23  13   3    3.05    1.86
  23  13   5   13.61    1.88
  23  13   7    5.41    2.02
  23  13   9   62.09    2.25
  23  13  11  103.56    2.75
  23  13  13   26.35    2.29
  23  13  15    0.32    2.17
  23  13  17    0.65    2.74
  23  15   1   27.60    2.07
  23  15   3    9.37    2.03
  23  15   5   83.82    2.48
  23  15   7   30.66    1.79
  23  15   9    5.57    1.75
  23  15  11   11.88    1.70
  23  15  13    0.30    2.27
  23  15  15    7.01    2.66
  23  15  17    3.33    3.77
  23  17   1    3.93    1.77
  23  17   3    9.39    1.87
  23  17   5   52.21    2.12
  23  17   7   17.09    1.94
  23  17   9    3.44    1.86
  23  17  11    5.10    2.04
  23  17  13   -2.17    2.49
  23  17  15    0.77    2.85
  23  19   1   36.28    1.97
  23  19   3    6.26    1.65
  23  19   5   -0.39    1.90
  23  19   7   -2.20    2.12
  23  19   9   15.43    2.45
  23  19  11   19.76    2.50
  23  21   1   61.39    3.05
  23  21   3   20.46    3.34
  23  21   5   -0.17    3.10
  23  21   7    5.96    3.04
  24   0   0  573.04   11.79
  24   0   2  197.35    3.38
  24   0   4    5.70    1.77
  24   0   6    1.75    2.04
  24   0   8   88.28    3.04
  24   0  10  152.86    4.00
  24   0  12   99.62    3.08
  24   0  14   12.66    2.51
  24   0  16    0.29    2.69
  24   0  18    7.51    2.85
  24   0  20   25.60    3.15
  24   2   0  196.28    3.36
  24   2   2   47.19    1.37
  24   2   4   34.39    1.42
  24   2   6   12.82    1.55
  24   2   8   12.82    1.66
  24   2  10   43.64    1.85
  24   2  12    8.63    1.73
  24   2  14    0.09    1.76
  24   2  16   32.92    2.02
  24   2  18   -1.16    1.91
  24   2  20    9.78    2.35
  24   4   0    4.95    1.62
  24   4   2   32.65    1.32
  24   4   4  255.65    3.26
  24   4   6  225.18    2.90
  24   4   8   47.97    1.92
  24   4  10    2.51    1.87
  24   4  12   10.41    2.01
  24   4  14   85.36    2.82
  24   4  16  130.07    3.21
  24   4  18   24.37    2.39
  24   4  20   -2.70    2.48
  24   6   0    3.62    2.21
  24   6   2   11.80    1.67
  24   6   4  222.30    2.89
  24   6   6  232.44    2.89
  24   6   8   54.31    1.99
  24   6  10   -0.74    1.82
  24   6  12   -0.49    2.09
  24   6  14   77.07    2.63
  24   6  16  113.75    3.02
  24   6  18   17.52    2.39
  24   6  20   -0.15    2.45
  24   8   0   88.36    3.08
  24   8   2   14.31    1.44
  24   8   4   47.16    1.89
  24   8   6   53.66    1.71
  24   8   8    0.01    1.44
  24   8  10   62.56    2.15
  24   8  12   27.66    2.26
  24   8  14    6.15    2.11
  24   8  16   12.24    2.26
  24   8  18   -0.70    2.23
  24   8  20    3.86    2.64
  24  10   0  139.35    3.20
  24  10   2   43.73    1.66
  24  10   4    2.07    1.76
  24  10   6    1.56    1.91
  24  10   8   62.76    1.89
  24  10  10  134.35    2.75
  24  10  12   61.39    2.49
  24  10  14    3.84    2.26
  24  10  16    0.54    2.02
  24  10  18    4.66    2.68
  24  12   0   91.67    3.15
  24  12   2    8.66    1.50
  24  12   4   10.66    1.90
  24  12   6    3.79    1.96
  24  12   8   24.26    2.03
  24  12  10   55.56    2.22
  24  12  12   28.92    2.33
  24  12  14    0.58    2.34
  24  12  16    0.18    2.08
  24  12  18    1.67    3.06
  24  14   0   14.66    2.53
  24  14   2    4.20    2.00
  24  14   4   89.46    2.63
  24  14   6   75.35    2.05
  24  14   8    4.90    1.83
  24  14  10    2.10    1.86
  24  14  12    2.36    2.04
  24  14  14    6.00    2.48
  24  14  16   10.80    3.98
  24  16   0    2.41    2.67
  24  16   2   32.88    2.23
  24  16   4  128.49    3.07
  24  16   6  108.87    2.95
  24  16   8   14.27    2.20
  24  16  10   -0.43    1.71
  24  16  12    1.80    1.82
  24  16  14    5.37    2.02
  24  18   0    4.79    2.89
  24  18   2   -2.07    2.02
  24  18   4   25.21    2.05
  24  18   6   16.28    1.95
  24  18   8    2.27    2.07
  24  18  10   -0.02    2.17
  24  18  12   -1.18    3.68
  24  20   0   20.53    3.91
  24  20   2   12.39    2.43
  24  20   4    1.95    2.51
  24  20   6    4.43    2.53
  24  20   8    6.82    3.38
  25   1   1  170.85    2.26
  25   1   3   12.83    1.36
  25   1   5   29.13    1.55
  25   1   7    0.79    1.57
  25   1   9   45.35    1.93
  25   1  11   31.55    1.79
  25   1  13    1.12    1.74
  25   1  15   27.39    1.99
  25   1  17    6.56    1.92
  25   1  19   -1.89    2.20
  25   3   1   15.81    1.29
  25   3   3  253.90    3.07
  25   3   5  246.87    3.14
  25   3   7  121.13    2.04
  25   3   9   11.59    1.77
  25   3  11    7.58    1.74
  25   3  13   64.30    2.16
  25   3  15  123.46    2.80
  25   3  17   57.12    2.27
  25   3  19    5.89    2.53
  25   5   1   27.50    1.26
  25   5   3  244.73    3.25
  25   5   5  260.15    3.32
  25   5   7  190.86    2.63
  25   5   9   34.61    1.95
  25   5  11   16.85    2.12
  25   5  13   95.29    2.63
  25   5  15  177.75    3.99
  25   5  17   81.63    2.93
  25   5  19   14.66    2.51
  25   7   1   -0.46    1.56
  25   7   3  123.02    2.19
  25   7   5  191.97    2.71
  25   7   7  114.42    2.15
  25   7   9    6.08    1.88
  25   7  11    0.00    2.18
  25   7  13   25.41    2.36
  25   7  15   71.92    2.66
  25   7  17   24.08    2.51
  25   7  19    0.92    2.53
  25   9   1   41.83    1.64
  25   9   3   12.81    1.57
  25   9   5   33.18    2.09
  25   9   7    3.52    1.60
  25   9   9   36.96    2.17
  25   9  11   23.39    2.29
  25   9  13    1.68    2.24
  25   9  15    7.02    1.91
  25   9  17    1.15    2.55
  25  11   1   25.81    1.48
  25  11   3    7.02    1.50
  25  11   5   15.79    2.02
  25  11   7   -2.36    1.99
  25  11   9   27.54    2.18
  25  11  11   12.86    2.08
  25  11  13    1.20    2.41
  25  11  15    2.95    2.27
  25  11  17    1.21    2.15
  25  13   1    1.49    2.03
  25  13   3   66.09    2.46
  25  13   5   95.15    2.36
  25  13   7   28.06    2.25
  25  13   9   -0.68    2.05
  25  13  11   -3.53    2.16
  25  13  13    2.96    2.54
  25  13  15   14.73    3.48
  25  15   1   26.26    1.96
  25  15   3  130.83    3.18
  25  15   5  185.30    4.84
  25  15   7   69.70    2.63
  25  15   9    6.44    1.93
  25  15  11    2.70    2.07
  25  15  13   13.04    3.18
  25  17   1    5.20    1.99
  25  17   3   60.91    2.61
  25  17   5   80.62    2.81
  25  17   7   21.63    2.46
  25  17   9    2.29    2.52
  25  17  11    1.76    2.64
  25  19   1    2.74    2.55
  25  19   3    3.95    2.25
  25  19   5   10.93    2.41
  25  19   7   -0.28    2.58
  26   0   0  104.16    3.23
  26   0   2    4.53    1.77
  26   0   4   45.24    2.14
  26   0   6   26.29    2.30
  26   0   8    9.82    2.66
  26   0  10   25.88    2.54
  26   0  12   -1.30    2.69
  26   0  14   13.36    2.81
  26   0  16   11.03    2.73
  26   0  18   -0.65    2.75
  26   2   0    4.60    1.58
  26   2   2   21.91    1.42
  26   2   4  127.22    2.20
  26   2   6  102.99    2.15
  26   2   8    6.76    1.72
  26   2  10   -1.26    1.82
  26   2  12   21.09    1.89
  26   2  14   54.92    2.19
  26   2  16   49.00    2.16
  26   2  18   17.34    2.44
  26   4   0   46.86    1.99
  26   4   2  132.86    2.23
  26   4   4  252.95    3.25
  26   4   6  246.70    3.09
  26   4   8   87.61    2.15
  26   4  10   19.32    2.20
  26   4  12   64.13    2.56
  26   4  14  122.42    3.17
  26   4  16  104.52    2.97
  26   4  18   34.45    2.85
  26   6   0   25.95    1.81
  26   6   2  103.17    2.05
  26   6   4  246.58    3.33
  26   6   6  273.17    3.39
  26   6   8  102.50    2.49
  26   6  10   20.79    2.20
  26   6  12   39.85    2.40
  26   6  14   96.72    2.89
  26   6  16   78.28    2.80
  26   6  18   22.96    2.95
  26   8   0    9.34    2.11
  26   8   2    6.73    1.57
  26   8   4   83.20    2.08
  26   8   6  101.22    2.20
  26   8   8   13.74    1.96
  26   8  10    2.26    2.08
  26   8  12    4.60    2.22
  26   8  14   23.81    2.18
  26   8  16   21.02    2.32
  26  10   0   26.45    2.07
  26  10   2    1.17    1.60
  26  10   4   17.53    1.76
  26  10   6   23.63    1.88
  26  10   8    0.47    1.68
  26  10  10   11.50    2.12
  26  10  12    0.35    2.27
  26  10  14    4.96    2.16
  26  10  16    6.26    2.37
  26  12   0    1.76    2.51
  26  12   2   17.66    1.81
  26  12   4   62.47    2.09
  26  12   6   43.23    2.49
  26  12   8    4.56    1.76
  26  12  10    0.08    2.03
  26  12  12    2.03    2.37
  26  12  14    4.88    2.96
  26  14   0   11.06    2.59
  26  14   2   59.83    2.52
  26  14   4  134.55    3.34
  26  14   6   85.49    2.45
  26  14   8   28.93    2.36
  26  14  10    4.13    2.21
  26  14  12    6.16    2.93
  26  16   0    9.86    2.63
  26  16   2   48.88    2.29
  26  16   4  107.97    3.39
  26  16   6   82.79    2.88
  26  16   8   20.76    2.77
  26  16  10    5.57    2.98
  26  18   0    3.23    3.54
  26  18   2   15.50    2.62
  26  18   4   32.07    2.65
  26  18   6   23.16    2.68
  27   1   1   14.00    1.21
  27   1   3   16.93    1.47
  27   1   5   57.21    1.85
  27   1   7    8.07    1.57
  27   1   9    7.58    1.87
  27   1  11   -1.78    1.77
  27   1  13   -0.20    1.90
  27   1  15   10.09    1.96
  27   1  17    7.39    2.12
  27   3   1   18.64    1.43
  27   3   3   65.81    1.87
  27   3   5  131.27    2.40
  27   3   7   64.94    2.25
  27   3   9    5.62    1.91
  27   3  11   16.14    2.11
  27   3  13   32.70    2.18
  27   3  15   51.51    2.36
  27   3  17   40.77    2.94
  27   5   1   58.57    1.63
  27   5   3  130.28    2.34
  27   5   5  241.66    3.21
  27   5   7  175.53    3.09
  27   5   9   51.78    2.20
  27   5  11   29.30    2.35
  27   5  13   59.91    2.55
  27   5  15   82.56    3.06
  27   5  17   56.76    3.25
  27   7   1    6.88    1.61
  27   7   3   62.83    1.83
  27   7   5  175.60    2.79
  27   7   7  105.52    2.38
  27   7   9   21.99    2.04
  27   7  11    6.43    2.24
  27   7  13   27.05    2.52
  27   7  15   38.02    2.54
  27   9   1    3.68    1.68
  27   9   3    6.43    1.72
  27   9   5   46.37    2.00
  27   9   7   22.95    1.97
  27   9   9    0.45    2.06
  27   9  11    0.32    2.31
  27   9  13    2.97    2.34
  27   9  15    7.43    2.74
  27  11   1   -0.89    1.47
  27  11   3   12.83    1.73
  27  11   5   28.24    2.03
  27  11   7    6.88    1.86
  27  11   9    2.91    2.20
  27  11  11    1.03    2.36
  27  11  13    0.25    2.29
  27  13   1    0.11    1.89
  27  13   3   31.63    2.36
  27  13   5   54.36    2.20
  27  13   7   22.49    2.24
  27  13   9   -0.40    2.32
  27  13  11    0.12    0.67
  27  15   1    9.65    1.99
  27  15   3   53.32    2.64
  27  15   5   83.58    3.06
  27  15   7   34.26    2.73
  27  15   9    9.05    3.21
  27  17   1    9.17    2.64
  27  17   3   46.70    3.84
  27  17   5   71.98    3.29
  28   0   0   84.17    3.48
  28   0   2   16.68    2.35
  28   0   4    9.01    2.38
  28   0   6    4.00    2.63
  28   0   8    8.38    2.67
  28   0  10   12.74    2.36
  28   0  12    9.23    2.62
  28   0  14    2.24    2.69
  28   0  16    4.42    3.86
  28   2   0   19.54    2.04
  28   2   2   -0.62    1.47
  28   2   4   26.45    1.77
  28   2   6   19.73    1.77
  28   2   8    1.42    1.92
  28   2  10    3.43    2.01
  28   2  12    0.53    1.90
  28   2  14   -2.18    1.88
  28   2  16   11.28    2.33
  28   4   0    9.36    2.10
  28   4   2   27.77    1.60
  28   4   4  100.18    2.26
  28   4   6  103.83    2.22
  28   4   8   40.18    2.03
  28   4  10    8.03    2.07
  28   4  12    8.71    2.01
  28   4  14   28.17    2.17
  28   6   0    4.34    2.10
  28   6   2   16.70    1.57
  28   6   4  106.01    2.22
  28   6   6  123.60    2.36
  28   6   8   53.93    2.34
  28   6  10   11.06    2.09
  28   6  12    8.70    2.46
  28   6  14   26.01    2.53
  28   8   0    4.76    2.16
  28   8   2    1.43    1.63
  28   8   4   41.56    1.83
  28   8   6   58.42    2.18
  28   8   8   11.10    2.22
  28   8  10   -0.15    2.23
  28   8  12   -1.22    2.23
  28   8  14    2.97    3.65
  28  10   0    9.70    2.21
  28  10   2    3.03    1.64
  28  10   4    7.38    1.73
  28  10   6    8.57    1.95
  28  10   8   -0.33    2.23
  28  10  10    4.50    2.44
  28  10  12    5.69    3.86
  28  12   0    7.73    2.82
  28  12   2    0.89    2.16
  28  12   4    8.48    2.03
  28  12   6    7.65    1.79
  28  12   8    1.83    2.15
  28  12  10    0.97    0.64
  28  14   0   -3.96    2.79
  28  14   2    0.09    1.90
  28  14   4   30.21    2.51
  28  14   6   20.53    2.60
  28  14   8    7.07    2.85
  28  16   0    6.52    3.51
  28  16   2    9.26    2.80
  29   1   1   77.77    1.86
  29   1   3    7.54    1.77
  29   1   5    0.76    1.90
  29   1   7    0.12    1.87
  29   1   9   25.54    1.93
  29   1  11   16.48    1.45
  29   1  13   12.95    2.03
  29   3   1   10.09    1.52
  29   3   3   -1.40    1.61
  29   3   5   22.93    1.85
  29   3   7    7.40    1.88
  29   3   9    2.17    1.97
  29   3  11    4.87    1.97
  29   3  13    1.22    1.91
  29   5   1    0.28    1.52
  29   5   3   24.58    1.70
  29   5   5   79.84    2.19
  29   5   7   49.81    2.15
  29   5   9    5.46    1.94
  29   5  11    0.59    1.94
  29   5  13    5.08    2.01
  29   7   1    2.75    1.51
  29   7   3    5.62    1.56
  29   7   5   48.04    2.01
  29   7   7   28.03    2.23
  29   7   9    2.83    2.26
  29   7  11   -0.30    2.17
  29   9   1   21.58    1.57
  29   9   3    4.51    1.71
  29   9   5    7.11    2.00
  29   9   7    0.47    2.09
  29   9   9    6.88    2.23
  29   9  11    4.21    2.93
  29  11   1   23.85    1.64
  29  11   3    2.61    1.63
  29  11   5    1.06    1.83
  29  11   7    0.77    2.06
  29  11   9    0.24    0.74
  29  13   1   14.70    2.35
  29  13   3   -0.43    2.68
  29  13   5    5.23    3.06
  30   0   0  171.97    6.78
  30   0   2   73.21    2.71
  30   0   4    6.23    2.77
  30   0   6    7.53    2.50
  30   0   8   41.05    2.98
  30   0  10   51.60    3.57
  30   0  12   43.69    3.27
  30   2   0   72.15    2.69
  30   2   2   20.13    1.60
  30   2   4    4.25    1.79
  30   2   6    0.93    1.72
  30   2   8   13.05    2.09
  30   2  10   22.74    2.19
  30   4   0   11.03    2.24
  30   4   2   -0.72    1.51
  30   4   4    0.57    1.86
  30   4   6   10.08    1.72
  30   4   8   -0.82    1.89
  30   4  10    6.52    1.91
  30   6   0    4.71    2.02
  30   6   2   -0.53    1.57
  30   6   4   13.11    1.73
  30   6   6   23.54    1.93
  30   6   8    2.59    1.88
  30   6  10    0.96    2.36
  30   8   0   37.71    2.64
  30   8   2   11.98    1.71
  30   8   4   -0.08    1.82
  30   8   6    5.73    2.36
  30   8   8    0.92    2.05
  30  10   0   28.43    1.76
  30  10   2   19.47    1.59
  30  10   4    4.06    1.82
  30  10   6    1.52    2.10
  30  12   0   49.79    5.55
  31   1   1   83.51    2.12
  31   1   3   19.08    1.67
  31   1   5    1.68    1.06
  31   1   7   11.14    2.10
  31   1   9   40.04    2.79
  31   3   1   17.87    1.74
  31   3   3    0.82    1.52
  31   3   5   -1.33    2.02
  31   3   7    0.04    1.57
  31   5   1    7.73    1.75
  31   5   3   -1.37    1.60
  31   5   5    3.21    1.83
  31   5   7    1.68    1.16
  31   7   1   10.71    1.64
  31   7   3    1.22    1.66
  31   7   5   -0.52    1.99
  31   9   1   30.56    1.61
  32   0   0   50.38    4.59
  32   0   2   31.41    2.90
  32   0   4    2.44    1.83
  32   2   0   35.73    3.04
  32   2   2   17.59    1.81
  32   2   4    3.70    1.33
  32   4   0    2.31    2.27
  32   4   2    2.58    2.25
   0   0   0    0.00    0.00

_computing_structure_solution     'SHELXT 2018/2 (Sheldrick, 2018)'
;
_shelx_hkl_checksum                87538
_shelx_fab_file
;
0 4 0 -295.0266 -0.1116
0 4 2 153.0224 -1.0338
0 4 4 114.6653 -1.3037
0 6 0 227.9763 1.5819
0 6 4 -14.9563 -1.1331
0 6 6 92.2545 -1.0062
0 8 2 49.0968 -0.1625
0 8 4 -40.0397 -0.7187
0 8 6 -25.1312 -0.1409
0 8 8 43.6626 -0.5885
0 10 0 -6.0580 -2.1763
0 10 2 17.1920 -0.5889
0 10 4 -2.7746 0.9230
0 10 6 -12.4380 -0.4155
0 10 8 2.2081 -0.8472
0 10 10 7.4833 -0.3915
0 12 0 -21.8917 -1.7785
0 12 2 -5.6030 -0.0922
0 12 4 27.2598 0.4373
0 12 6 -6.1177 -0.5435
0 12 8 -15.6048 -0.5082
0 12 10 -5.2332 -0.5291
0 12 12 4.6376 -0.4356
0 14 0 4.0011 0.5582
0 14 2 -8.5129 -0.6599
0 14 4 -2.7192 -0.9374
0 14 6 11.7308 -0.1479
0 14 8 -10.0888 -0.0425
0 14 10 -13.2874 -0.3770
0 14 12 2.0047 -0.6315
0 14 14 10.9774 -0.4760
0 16 0 6.7847 1.1543
0 16 2 0.7260 -0.4009
0 16 4 -12.3192 -1.4925
0 16 6 -1.8771 -0.1986
0 16 8 5.4499 0.0166
0 16 10 0.7328 -0.1167
0 16 12 -6.6169 -0.2971
0 16 14 0.3890 -0.7074
0 16 16 2.4813 -0.4773
0 18 0 -2.7760 0.1771
0 18 2 1.4153 -0.3040
0 18 4 0.8850 -0.6965
0 18 6 -7.8857 -0.3615
0 18 8 3.8773 -0.0568
0 18 10 7.9082 -0.2472
0 18 12 -1.6825 -0.3154
0 18 14 -10.5112 -0.3622
0 18 16 1.8333 -0.3515
0 18 18 11.7843 -0.3934
0 20 0 -4.5031 -1.6800
0 20 2 -0.6505 -0.1475
0 20 4 5.3041 0.6360
0 20 6 1.6337 -0.4324
0 20 8 -2.0162 -0.4722
0 20 10 -0.3326 -0.3813
0 20 12 2.4814 -0.3507
0 20 14 -0.7165 -0.0389
0 20 16 2.9456 -0.2573
0 20 18 -1.9464 -0.1939
0 20 20 0.9756 -0.2232
0 22 0 -3.4361 -1.3589
0 22 2 1.2410 -0.2947
0 22 4 2.8829 0.5829
0 22 6 5.1712 -0.1244
0 22 8 -5.5846 -0.6082
0 22 10 -3.0296 -0.3718
0 22 12 4.2362 -0.2099
0 22 14 8.0098 -0.0653
0 22 16 -4.7072 -0.1504
0 22 18 -3.1482 -0.1701
0 22 20 -2.2023 -0.1902
0 22 22 1.4618 -0.2887
0 24 0 10.4458 0.0827
0 24 2 -1.3260 -0.3903
0 24 4 -4.0102 -0.3346
0 24 6 -0.8278 -0.1870
0 24 8 3.5289 -0.2425
0 24 10 -0.7573 -0.0396
0 24 12 1.2545 -0.0484
0 24 14 0.6326 -0.3460
0 24 16 0.1245 -0.1439
0 24 18 -3.9552 -0.1978
0 26 0 -2.1086 0.9182
0 26 2 2.6940 -0.2188
0 26 4 -0.4506 -1.0881
0 26 6 -4.7211 -0.0427
0 26 8 2.7678 0.0224
0 26 10 3.4002 -0.0198
0 26 12 -2.5502 0.0371
0 26 14 -1.6051 -0.3121
0 26 16 -1.5091 -0.2772
0 28 0 0.3028 0.2079
0 28 2 -0.9504 -0.1795
0 28 4 -3.7142 -0.4717
0 28 6 4.5524 -0.1798
0 28 8 0.5600 0.1555
0 28 10 -2.1433 -0.1279
0 28 12 -2.0112 -0.2318
0 30 0 -2.6874 -0.9535
0 30 2 -2.4688 0.0211
0 30 4 4.8719 0.3770
0 30 6 -2.4845 -0.3170
0 30 8 -1.1079 -0.0101
1 3 1 138.3172 1.0728
1 3 3 -125.5215 -0.5319
1 5 1 41.5642 -0.0865
1 5 3 26.6432 0.2179
1 5 5 -37.3042 0.1296
1 7 1 -27.3404 -2.1439
1 7 3 65.2441 -0.1762
1 7 5 13.9295 0.7847
1 7 7 -12.5654 0.6437
1 9 1 -1.8391 0.5222
1 9 3 -3.7311 -1.0354
1 9 5 40.2928 -1.4401
1 9 7 -10.2836 -0.5142
1 9 9 -20.3518 2.1366
1 11 1 9.2636 0.3292
1 11 3 -4.5145 -0.3222
1 11 5 -10.9706 -0.7591
1 11 7 6.5231 -1.2511
1 11 9 -0.8086 -0.3924
1 11 11 -9.2550 1.6475
1 13 1 9.8859 -0.6053
1 13 3 -10.3524 -0.0384
1 13 5 -13.3830 0.0114
1 13 7 2.6214 -0.5368
1 13 9 4.9803 -1.4234
1 13 11 -3.2289 -0.0672
1 13 13 -8.5393 1.2391
1 15 1 -8.1280 -0.6563
1 15 3 7.4539 -0.5366
1 15 5 -1.9779 -0.2336
1 15 7 -9.3977 0.2159
1 15 9 1.2906 -0.1642
1 15 11 3.1466 -1.2802
1 15 13 -3.1348 -0.1962
1 15 15 -4.7532 0.6236
1 17 1 -2.2572 -1.2794
1 17 3 -2.6085 -0.0149
1 17 5 4.7706 0.1562
1 17 7 -0.1170 0.0099
1 17 9 -8.2833 -0.3784
1 17 11 -0.1558 -0.6808
1 17 13 5.9715 -0.8259
1 17 15 4.0248 0.1545
1 17 17 -3.7705 0.3314
1 19 1 0.6820 0.0406
1 19 3 -0.2395 -0.5797
1 19 5 -0.2850 -0.3591
1 19 7 0.6891 -0.1023
1 19 9 -0.5659 0.0339
1 19 11 -2.0739 -0.4679
1 19 13 5.2927 -0.6546
1 19 15 3.4221 -0.5113
1 19 17 -3.9159 0.1480
1 19 19 -1.7943 0.4231
1 21 1 4.8256 0.4338
1 21 3 -3.2778 -0.3416
1 21 5 -2.9733 -0.6528
1 21 7 2.7913 -0.7243
1 21 9 4.4767 -0.0137
1 21 11 1.2679 0.3752
1 21 13 -2.9750 -0.3381
1 21 15 -1.1056 -0.5745
1 21 17 2.4084 -0.4744
1 21 19 0.9947 -0.1370
1 21 21 -1.3992 0.6998
1 23 1 -1.6751 0.0334
1 23 3 3.6741 -0.2560
1 23 5 -0.3418 -0.5041
1 23 7 -0.0747 -0.3042
1 23 9 3.8518 -0.3769
1 23 11 0.6317 0.1288
1 23 13 -3.9203 0.1616
1 23 15 -0.6585 -0.3412
1 23 17 2.2951 -0.5334
1 23 19 0.9645 -0.2521
1 23 21 -0.7100 0.1562
1 25 1 -2.0099 -0.6034
1 25 3 0.4209 -0.1985
1 25 5 4.3303 -0.0272
1 25 7 0.7429 -0.0875
1 25 9 -3.4544 -0.0997
1 25 11 -0.5482 -0.3362
1 25 13 1.5175 -0.1127
1 25 15 -0.6250 -0.1281
1 25 17 0.1711 -0.0067
1 27 1 -0.5177 -0.8017
1 27 3 0.5025 0.0236
1 27 5 0.5327 0.1888
1 27 7 -2.1531 0.0039
1 27 9 -1.0527 -0.3303
1 27 11 0.8400 -0.3454
1 27 13 0.1598 0.1296
1 27 15 0.4022 -0.0236
1 29 1 0.7030 -0.0593
1 29 3 -0.3772 -0.2599
1 29 5 -2.2236 -0.0946
1 29 7 -0.9610 0.0218
1 29 9 -0.9096 -0.2205
1 29 11 0.6855 -0.0103
1 31 1 0.6796 0.1297
1 31 3 -1.6410 -0.1513
2 4 2 -70.8061 -0.8585
2 4 4 47.8271 1.1442
2 6 4 25.1168 -0.9459
2 6 6 -24.4262 -1.4233
2 8 2 -8.9382 -0.2326
2 8 4 -2.7010 0.2769
2 8 6 9.7637 -0.9460
2 8 8 2.0315 -1.0314
2 10 2 -3.7072 -0.7987
2 10 4 -1.2893 -0.2623
2 10 6 2.1204 1.3159
2 10 8 0.2085 -0.5735
2 10 10 -9.3179 -2.5008
2 12 2 1.1472 -0.7837
2 12 4 -0.8154 -1.8118
2 12 6 2.3208 0.3397
2 12 8 -11.3802 1.5698
2 12 10 -0.1031 -0.7194
2 12 12 -2.3019 -2.2150
2 14 2 2.3047 -0.2695
2 14 4 -0.2088 0.2138
2 14 6 -8.6390 -0.8905
2 14 8 0.4307 -0.7077
2 14 10 -1.6700 0.9641
2 14 12 -1.6769 -0.5626
2 14 14 -1.6299 -1.6567
2 16 2 -3.8022 0.1187
2 16 4 -0.2324 0.3074
2 16 6 -1.9837 -0.9638
2 16 8 -0.5494 -0.9235
2 16 10 -2.5777 -0.1939
2 16 12 0.6887 0.6934
2 16 14 0.5853 -0.5650
2 16 16 0.4218 -1.3867
2 18 2 -0.6648 -0.1014
2 18 4 -3.3500 -0.1123
2 18 6 2.3097 -0.6986
2 18 8 -0.0844 -0.7777
2 18 10 0.2061 0.0522
2 18 12 -0.7566 0.1966
2 18 14 1.6512 0.0755
2 18 16 1.0290 -0.9427
2 18 18 -0.6406 -0.9528
2 20 2 1.0132 -0.5556
2 20 4 0.3860 -0.6344
2 20 6 0.8855 0.3042
2 20 8 -0.1956 -0.1447
2 20 10 1.7395 -0.6679
2 20 12 0.5210 -0.0157
2 20 14 0.8533 -0.0688
2 20 16 -0.4594 -0.0229
2 20 18 2.0352 -0.7228
2 20 20 -1.6505 -0.7091
2 22 2 -0.4414 -0.5854
2 22 4 3.1203 -0.7589
2 22 6 -1.5189 0.3454
2 22 8 2.2041 0.5297
2 22 10 -0.4246 -0.5623
2 22 12 1.6226 -0.8574
2 22 14 -0.3727 -0.1832
2 22 16 1.6969 0.1575
2 22 18 -1.6872 0.3823
2 22 20 -0.8654 -0.6296
2 22 22 -1.9061 -0.6968
2 24 2 2.2297 -0.1850
2 24 4 -0.3624 0.0838
2 24 6 0.9938 -0.1931
2 24 8 -1.6848 -0.1312
2 24 10 2.5165 -0.1886
2 24 12 0.2196 -0.5081
2 24 14 0.0902 -0.0933
2 24 16 -1.6436 0.0640
2 24 18 -0.5881 -0.1765
2 26 2 -0.7008 0.0080
2 26 4 -2.1453 0.1377
2 26 6 1.3108 -0.5618
2 26 8 1.0211 -0.2558
2 26 10 -1.2699 0.0298
2 26 12 0.0417 -0.1683
2 26 14 -0.6563 -0.1753
2 26 16 -0.4140 0.0544
2 28 2 -1.7770 -0.0981
2 28 4 2.3405 -0.0345
2 28 6 -1.6842 -0.4336
2 28 8 0.3709 -0.3109
2 28 10 -0.7256 0.3307
2 28 12 -1.5726 -0.0512
2 30 2 1.3428 -0.2327
2 30 4 -2.2574 -0.5218
2 30 6 1.1831 0.2349
2 30 8 -0.8437 -0.2138
3 3 3 254.3471 -0.7447
3 5 5 57.0236 -0.7823
3 7 3 -67.8264 -0.6385
3 7 5 20.2175 -0.0719
3 7 7 16.0960 0.0886
3 9 3 39.5919 -0.4023
3 9 5 -38.9288 -0.4716
3 9 7 3.2907 0.1223
3 9 9 11.6921 -0.7489
3 11 3 4.2230 0.8575
3 11 5 4.6172 0.0875
3 11 7 -10.7763 -1.9930
3 11 9 -1.8956 0.2047
3 11 11 -0.7468 0.4120
3 13 3 3.7033 -0.0487
3 13 5 7.9739 0.0237
3 13 7 -7.3644 -0.5456
3 13 9 -10.8403 -0.9985
3 13 11 -2.4796 -0.0174
3 13 13 5.0276 0.1034
3 15 3 -16.8146 -1.0470
3 15 5 -0.3794 -0.8725
3 15 7 6.6161 0.5569
3 15 9 -6.4508 0.0991
3 15 11 -5.9203 -0.9299
3 15 13 2.4708 -0.2765
3 15 15 6.5751 0.0314
3 17 3 5.5823 -1.1444
3 17 5 -8.0139 -0.6608
3 17 7 -4.4383 0.4814
3 17 9 8.0503 0.1859
3 17 11 1.6167 -0.4514
3 17 13 -4.5774 -0.8604
3 17 15 -3.7325 -0.1256
3 17 17 6.0566 0.2063
3 19 3 -0.3803 -0.0209
3 19 5 0.8616 -0.0680
3 19 7 0.1248 -0.1059
3 19 9 0.5938 -0.2871
3 19 11 4.1040 -0.4649
3 19 13 -3.3830 -0.3209
3 19 15 -1.0046 -0.2156
3 19 17 4.6061 0.0871
3 19 19 0.5101 -0.0877
3 21 3 4.5175 0.5336
3 21 5 3.5567 0.3680
3 21 7 -0.8829 -0.9101
3 21 9 -1.3401 -0.3853
3 21 11 -0.1826 -0.1036
3 21 13 4.1711 -0.0933
3 21 15 1.9278 -0.0964
3 21 17 -2.8120 -0.4207
3 21 19 -2.2215 0.1946
3 21 21 1.9486 -0.0759
3 23 3 -4.3686 -0.0337
3 23 5 2.6453 -0.0781
3 23 7 3.2806 -0.5978
3 23 9 -3.5298 -0.3047
3 23 11 -0.2452 0.2775
3 23 13 4.7299 -0.0043
3 23 15 0.1186 -0.4190
3 23 17 -3.0972 -0.1747
3 23 19 -0.7558 -0.2851
3 25 3 2.4949 -0.6236
3 25 5 -3.1628 -0.6053
3 25 7 -1.3606 0.0428
3 25 9 3.9460 -0.0546
3 25 11 0.2221 0.1544
3 25 13 -2.3249 0.0380
3 25 15 0.3967 -0.3720
3 25 17 -0.5118 -0.3575
3 27 3 -0.9495 -0.7038
3 27 5 -1.4153 -0.4440
3 27 7 1.0166 0.3452
3 27 9 0.2519 -0.0972
3 27 11 -0.6529 -0.1339
3 27 13 -0.2127 -0.0100
3 27 15 -2.0577 -0.1244
3 29 3 -1.4337 0.1587
3 29 5 0.2110 -0.0004
3 29 7 -0.4475 -0.1085
3 29 9 1.0496 0.1674
3 29 11 -0.5524 -0.5223
4 4 4 -116.7087 -0.0284
4 6 4 34.6191 0.6315
4 6 6 -35.5343 0.7537
4 8 4 50.7967 -0.4063
4 8 6 15.5931 -0.5811
4 8 8 -36.1014 0.4214
4 10 4 3.5125 -1.3967
4 10 6 8.7554 -1.0567
4 10 8 -14.7448 0.5832
4 10 10 -1.8831 0.9627
4 12 4 -26.8689 -0.5462
4 12 6 -6.6995 -0.5218
4 12 8 18.9791 -0.2571
4 12 10 -8.9052 -0.1170
4 12 12 -7.3217 0.3884
4 14 4 -1.8880 -0.1577
4 14 6 -10.2823 0.1147
4 14 8 -1.0302 -0.0711
4 14 10 7.8369 -0.7438
4 14 12 -3.4265 0.0632
4 14 14 -9.4530 0.2513
4 16 4 4.5889 0.8160
4 16 6 1.1266 0.6254
4 16 8 -9.4094 -1.1238
4 16 10 0.6072 -0.5477
4 16 12 3.3849 -0.1215
4 16 14 -0.0289 0.1110
4 16 16 1.3263 0.0990
4 18 4 1.9074 0.0902
4 18 6 3.3051 -0.1840
4 18 8 -1.7746 -0.1789
4 18 10 -7.5756 -0.4239
4 18 12 3.7741 -0.3189
4 18 14 10.6262 -0.1055
4 18 16 -0.5140 -0.1391
4 18 18 -8.3251 0.0183
4 20 4 -2.4516 -1.1002
4 20 6 -1.0290 -0.8872
4 20 8 3.8117 0.2526
4 20 10 0.1885 0.5498
4 20 12 1.5270 -0.2081
4 20 14 1.7189 -0.6930
4 20 16 -1.5799 -0.4193
4 20 18 0.1978 0.0789
4 20 20 0.5566 0.1267
4 22 4 -4.9748 -0.7770
4 22 6 0.1749 -0.7023
4 22 8 3.2259 0.0792
4 22 10 7.5462 0.1437
4 22 12 -3.9441 0.0404
4 22 14 -5.5621 -0.1604
4 22 16 2.3321 -0.3298
4 22 18 3.9369 -0.5494
4 22 20 -1.1792 0.1215
4 24 4 5.0889 -0.1545
4 24 6 -0.9526 0.2032
4 24 8 2.5745 -0.0654
4 24 10 -1.3601 -0.4162
4 24 12 -1.0707 -0.3162
4 24 14 -0.7676 0.0403
4 24 16 1.1455 0.1206
4 24 18 0.0229 0.0658
4 26 4 2.2603 0.6576
4 26 6 3.4905 0.3727
4 26 8 -3.6163 -0.4711
4 26 10 -1.9300 -0.3268
4 26 12 0.9550 -0.2460
4 26 14 1.0205 -0.0356
4 26 16 -0.3362 0.2090
4 28 4 0.1733 0.0140
4 28 6 -1.6704 0.0674
4 28 8 -3.2985 -0.1719
4 28 10 0.7038 -0.2852
4 28 12 2.7135 0.2019
4 30 4 -1.7494 -0.4739
4 30 6 -0.9916 -0.4683
5 5 5 56.3819 -1.3845
5 7 5 -37.7671 -1.5014
5 7 7 15.7649 -0.7705
5 9 5 -18.5175 1.0929
5 9 7 14.6643 -0.5218
5 9 9 12.7249 -1.6336
5 11 5 12.3341 0.8183
5 11 7 -13.0182 1.6918
5 11 9 -13.1245 -1.5239
5 11 11 6.4846 -1.3867
5 13 5 4.9037 -0.1636
5 13 7 -8.8968 -0.0699
5 13 9 -9.0317 0.6776
5 13 11 -1.2403 -0.4423
5 13 13 3.9598 -1.1073
5 15 5 -6.3227 -1.1747
5 15 7 1.0447 -1.1209
5 15 9 -2.2586 0.4917
5 15 11 -3.2009 0.8183
5 15 13 2.8556 -0.7729
5 15 15 2.4771 -0.8939
5 17 5 -3.7730 -1.2964
5 17 7 2.5880 -0.8161
5 17 9 4.7012 0.5343
5 17 11 -1.3774 0.3603
5 17 13 -2.5673 0.0747
5 17 15 -0.3603 -0.7917
5 17 17 2.2684 -0.7654
5 19 5 -0.8437 0.3990
5 19 7 -0.3171 -0.1840
5 19 9 4.3049 -0.7108
5 19 11 2.7741 -0.0168
5 19 13 -3.8694 0.2700
5 19 15 -2.0618 0.1072
5 19 17 5.6902 -0.5401
5 19 19 1.7248 -0.7177
5 21 5 4.8265 0.7706
5 21 7 0.1747 0.9259
5 21 9 -3.2998 -0.9150
5 21 11 0.2595 -0.9772
5 21 13 3.5139 0.0551
5 21 15 3.6635 0.3682
5 21 17 -2.2267 0.3305
5 21 19 -1.6980 -0.4074
5 21 21 -2.3507 -0.6622
5 23 5 1.9115 0.1860
5 23 7 -1.7262 0.0324
5 23 9 -1.3913 -0.1127
5 23 11 1.6750 -0.3233
5 23 13 4.0189 -0.3460
5 23 15 -0.1845 -0.0472
5 23 17 -2.2854 0.1358
5 23 19 -3.2409 0.2831
5 25 5 -2.3908 -0.8339
5 25 7 0.7113 -0.5424
5 25 9 1.1943 0.3586
5 25 11 2.5566 0.1750
5 25 13 -0.4965 -0.0472
5 25 15 -2.4304 -0.1748
5 25 17 -1.8399 -0.3185
5 27 5 -1.7837 -0.7222
5 27 7 2.2195 -0.5414
5 27 9 1.9470 0.4877
5 27 11 -2.7601 0.2208
5 27 13 -2.4190 -0.2454
5 29 5 0.6355 0.1857
5 29 7 1.2459 0.0520
5 29 9 -0.2816 -0.3029
6 6 6 40.3870 0.9552
6 8 6 1.5557 0.9359
6 8 8 -22.1930 -0.1014
6 10 6 -15.9918 -2.0630
6 10 8 5.9644 0.1410
6 10 10 -11.6759 1.5077
6 12 6 -4.6560 -1.5594
6 12 8 -3.4941 -1.3845
6 12 10 2.1799 1.0672
6 12 12 -4.4495 0.6040
6 14 6 5.4987 0.6329
6 14 8 -2.2760 -0.1720
6 14 10 -2.8586 -1.0635
6 14 12 -3.1495 0.0580
6 14 14 2.4610 0.7973
6 16 6 -5.7774 1.0114
6 16 8 2.2579 0.8947
6 16 10 -1.4019 -1.0392
6 16 12 0.9852 -0.9406
6 16 14 1.2889 0.4631
6 16 16 0.9023 0.5843
6 18 6 0.0371 0.5368
6 18 8 -5.0589 0.1909
6 18 10 2.5269 -0.4118
6 18 12 3.6190 -0.4215
6 18 14 0.8332 -0.4174
6 18 16 1.1127 0.4650
6 18 18 -0.1097 0.3642
6 20 6 1.2218 -1.0954
6 20 8 1.5103 -0.3931
6 20 10 1.8526 0.6502
6 20 12 0.4056 -0.0795
6 20 14 1.1270 -0.3152
6 20 16 0.9008 -0.4125
6 20 18 -1.6595 0.1238
6 20 20 -0.3824 0.4684
6 22 6 0.4224 -0.9904
6 22 8 4.0193 -0.6227
6 22 10 -0.5653 0.6194
6 22 12 1.2366 0.4709
6 22 14 -0.3561 -0.3489
6 22 16 -1.4099 -0.4478
6 22 18 -0.0686 -0.2430
6 22 20 1.1616 0.2119
6 24 6 3.8432 0.0339
6 24 8 -0.0394 -0.0599
6 24 10 -0.5212 -0.1740
6 24 12 -1.5661 0.1229
6 24 14 0.6840 0.0146
6 24 16 0.2520 -0.1475
6 24 18 1.0534 -0.0858
6 26 6 -2.4974 0.6430
6 26 8 -0.7303 0.2116
6 26 10 0.2633 -0.6008
6 26 12 -0.0382 -0.0416
6 26 14 -0.1213 0.1314
6 26 16 -0.1851 -0.0313
6 28 6 -1.3287 0.0920
6 28 8 -0.3443 0.0889
6 28 10 0.9484 -0.1724
6 28 12 0.5364 -0.1663
6 30 6 -0.5781 -0.3474
7 7 7 -14.3707 -1.1908
7 9 7 -12.6142 -0.4568
7 9 9 -10.9145 0.2517
7 11 7 5.9818 1.2645
7 11 9 -0.8520 -0.2523
7 11 11 -8.2907 -1.1317
7 13 7 -0.2827 0.9030
7 13 9 1.2495 0.5596
7 13 11 -2.4172 -0.5583
7 13 13 -1.1944 -0.0762
7 15 7 -9.3657 -0.9918
7 15 9 0.6027 -0.2831
7 15 11 4.2935 1.0216
7 15 13 -1.1026 0.0650
7 15 15 -2.9094 -0.7055
7 17 7 2.7589 -1.1285
7 17 9 -4.0212 -0.7222
7 17 11 1.1257 0.7174
7 17 13 1.1211 0.5044
7 17 15 4.5086 -0.3129
7 17 17 0.3976 -0.5012
7 19 7 2.5714 0.0499
7 19 9 0.5999 0.2846
7 19 11 -2.8388 -0.2310
7 19 13 5.8765 -0.1223
7 19 15 2.8516 0.0700
7 19 17 -4.0232 -0.2155
7 19 19 1.0886 -0.0455
7 21 7 0.6808 0.6185
7 21 9 1.6217 0.2417
7 21 11 3.1658 -0.4573
7 21 13 0.0778 -0.1382
7 21 15 -2.8329 -0.0331
7 21 17 3.2510 0.1796
7 21 19 0.4377 -0.2296
7 21 21 -4.0259 -0.1559
7 23 7 -0.7418 0.2311
7 23 9 4.4305 0.0714
7 23 11 1.5401 -0.4794
7 23 13 -3.9162 -0.1300
7 23 15 1.4740 0.3776
7 23 17 -0.0387 -0.0403
7 23 19 -1.6552 -0.1732
7 25 7 1.9667 -0.4550
7 25 9 0.1693 -0.3173
7 25 11 -2.0701 0.2617
7 25 13 0.6911 -0.1469
7 25 15 0.2058 -0.0387
7 25 17 -1.7130 0.1318
7 27 7 -1.1108 -0.3309
7 27 9 -2.4393 -0.2091
7 27 11 0.8805 0.1938
7 27 13 0.1034 0.0389
7 29 7 -0.6134 0.1091
7 29 9 -2.8706 0.1654
8 8 8 42.0915 0.3473
8 10 8 -12.3617 -0.4041
8 10 10 4.9984 -0.4252
8 12 8 -15.1502 -0.6217
8 12 10 -2.0839 0.1160
8 12 12 1.7279 0.5190
8 14 8 -0.8809 -0.3254
8 14 10 -7.4978 0.2881
8 14 12 4.4424 -0.0079
8 14 14 2.7166 -0.3311
8 16 8 1.0018 1.0906
8 16 10 1.2024 0.4265
8 16 12 -1.7147 -0.7447
8 16 14 4.7242 -0.1561
8 16 16 -1.1117 0.2075
8 18 8 6.7492 0.2862
8 18 10 4.8142 0.2886
8 18 12 0.1872 -0.1208
8 18 14 -5.6463 -0.1492
8 18 16 0.3184 -0.0166
8 18 18 9.0632 -0.1005
8 20 8 -0.4000 -0.6322
8 20 10 3.1193 -0.7382
8 20 12 -0.7013 0.4262
8 20 14 -0.4000 0.3826
8 20 16 3.9678 -0.0323
8 20 18 -1.6156 -0.1893
8 20 20 -1.1580 -0.2457
8 22 8 -1.6479 -0.5635
8 22 10 -3.4069 -0.2924
8 22 12 1.5469 0.0775
8 22 14 6.3392 0.0739
8 22 16 -1.2801 -0.0274
8 22 18 -4.0546 0.1318
8 22 20 -0.1307 0.1647
8 24 8 -2.8450 0.1560
8 24 10 0.8647 0.1582
8 24 12 4.8782 0.0778
8 24 14 -2.0161 -0.2055
8 24 16 -2.6011 -0.1296
8 24 18 0.3128 0.0974
8 26 8 1.5858 0.4956
8 26 10 1.1759 0.4668
8 26 12 -0.5535 -0.2553
8 26 14 -1.3427 0.0757
8 28 8 3.5710 -0.1218
8 28 10 -0.6117 0.0681
9 9 9 -19.2473 0.3551
9 11 9 3.1983 0.9402
9 11 11 -7.0507 0.6150
9 13 9 3.1578 -0.1582
9 13 11 1.7557 0.1724
9 13 13 -5.9229 0.2443
9 15 9 3.4364 -0.2992
9 15 11 -0.8866 -0.7182
9 15 13 -2.0905 0.6553
9 15 15 1.5150 0.6754
9 17 9 -3.6314 -0.6531
9 17 11 1.4421 -0.3589
9 17 13 6.1527 0.3164
9 17 15 3.5484 0.2925
9 17 17 -0.7649 0.2881
9 19 9 -3.6998 0.1959
9 19 11 2.0920 0.1791
9 19 13 5.1201 -0.1709
9 19 15 3.6460 -0.2017
9 19 17 -4.0226 0.2274
9 19 19 -2.1450 0.3641
9 21 9 5.0300 0.8192
9 21 11 3.2108 0.7858
9 21 13 -1.6747 -0.5766
9 21 15 -3.3223 -0.2559
9 21 17 0.8935 -0.0891
9 21 19 1.1311 0.1309
9 21 21 0.1747 0.2931
9 23 9 3.1199 0.0694
9 23 11 -1.8767 0.1592
9 23 13 -1.6257 0.2176
9 23 15 -1.0298 -0.1634
9 23 17 1.4095 -0.0752
9 23 19 -0.0822 -0.1093
9 25 9 -0.1737 -0.4794
9 25 11 -2.2680 -0.4401
9 25 13 -1.0265 0.2835
9 25 15 1.8826 0.2356
9 27 9 -1.4193 -0.3079
9 27 11 0.4511 -0.2162
10 10 10 -0.8388 -0.9844
10 12 10 -6.3490 -0.8423
10 12 12 2.5148 -0.2830
10 14 10 0.2235 1.0152
10 14 12 1.9485 0.0910
10 14 14 8.2651 -0.4387
10 16 10 1.2594 0.9516
10 16 12 4.1533 1.2405
10 16 14 -3.2045 -0.6169
10 16 16 1.9979 -0.5144
10 18 10 4.9723 0.2702
10 18 12 -3.4970 0.1882
10 18 14 -0.8777 0.3075
10 18 16 3.3979 -0.1721
10 18 18 0.5112 -0.3933
10 20 10 -2.4730 -0.6399
10 20 12 2.0317 -0.3099
10 20 14 2.4267 0.3418
10 20 16 -0.3457 0.3131
10 20 18 1.8474 -0.1239
10 20 20 -2.8786 -0.3187
10 22 10 1.7349 -0.7117
10 22 12 2.1405 -0.4413
10 22 14 0.8440 0.4356
10 22 16 0.0951 0.2689
10 22 18 -1.3028 0.1102
10 24 10 1.5031 0.4888
10 24 12 -0.3909 0.0102
10 24 14 0.3790 -0.2179
10 24 16 -1.1808 0.1016
10 26 10 0.1323 0.4274
10 26 12 -0.3620 0.4781
10 26 14 -2.0518 -0.2604
11 11 11 4.7109 1.4944
11 13 11 -0.0941 0.8837
11 13 13 -1.0336 0.4823
11 15 11 0.5474 -0.9155
11 15 13 1.1502 0.1650
11 15 15 5.1468 0.8640
11 17 11 -0.2306 -0.7661
11 17 13 5.4923 -0.7054
11 17 15 0.4540 0.6233
11 17 17 -1.4789 0.4515
11 19 11 5.6397 0.4289
11 19 13 -0.5172 0.1179
11 19 15 -3.1929 -0.3117
11 19 17 3.0661 0.1462
11 19 19 -0.1104 0.2469
11 21 11 -2.5644 0.6562
11 21 13 -0.7090 0.5540
11 21 15 4.1010 -0.3033
11 21 17 -3.2137 -0.4314
11 21 19 -1.2651 0.2589
11 23 11 0.8330 0.2783
11 23 13 0.6140 0.0787
11 23 15 -1.3254 -0.1051
11 23 17 0.4639 -0.0112
11 25 11 1.7167 -0.5210
11 25 13 0.9147 -0.1228
11 25 15 -1.7489 0.2865
11 27 11 -0.5119 0.0044
12 12 12 -0.7420 -0.6630
12 14 12 1.5228 0.0586
12 14 14 -2.0124 0.2077
12 16 12 0.5661 0.8757
12 16 14 -0.7672 0.2153
12 16 16 3.8843 -0.3859
12 18 12 1.2142 0.6987
12 18 14 7.9456 0.4803
12 18 16 1.8503 -0.2543
12 18 18 -6.0333 0.0632
12 20 12 3.0228 -0.5741
12 20 14 0.7204 -0.1794
12 20 16 -1.7619 0.5381
12 20 18 -0.2181 -0.0041
12 20 20 -1.4427 -0.0862
12 22 12 2.0938 -0.2949
12 22 14 -4.2293 -0.4357
12 22 16 -0.7286 0.3086
12 22 18 0.0123 0.1704
12 24 12 -4.0113 0.2276
12 24 14 0.7013 0.3324
12 26 12 -2.0367 0.2640
13 13 13 7.4585 0.4447
13 15 13 6.9518 -0.0240
13 15 15 2.5575 0.0004
13 17 13 -3.5149 -0.1382
13 17 15 -3.0302 0.0728
13 17 17 2.7435 0.1714
13 19 13 -2.6829 -0.1353
13 19 15 -0.3912 0.0598
13 19 17 3.5345 -0.0238
13 19 19 -0.1784 -0.2317
13 21 13 1.7080 0.6694
13 21 15 1.7410 0.1471
13 21 17 -0.2068 -0.2801
13 21 19 -2.2458 -0.0045
13 23 13 1.9840 0.0122
13 23 15 0.5019 0.2271
13 25 13 -0.5209 -0.3521
14 14 14 -6.6542 0.4760
14 16 14 8.3569 0.4006
14 16 16 1.0167 0.2819
14 18 14 1.5360 -0.1521
14 18 16 -2.3316 0.1650
14 18 18 -0.1029 0.2119
14 20 14 0.1074 0.0003
14 20 16 -2.1435 -0.3383
14 20 18 -3.0345 0.1818
14 22 14 -0.7188 -0.1970
14 22 16 -0.8765 -0.1403
14 24 14 -3.4505 0.1847
15 15 15 -5.2578 -0.3992
15 17 15 2.2049 -0.1562
15 17 17 2.2936 -0.1870
15 19 15 5.1618 0.4594
15 19 17 -2.0914 -0.1742
15 19 19 -1.9245 -0.3041
15 21 15 -3.3909 0.1552
15 21 17 0.7428 0.5067
16 16 16 0.3729 0.5906
16 18 16 -3.1314 0.1466
16 18 18 1.6072 0.0663
16 20 16 -0.1074 -0.5194
17 17 17 -0.6981 -0.3016
17 19 17 -1.7863 -0.0407
18 18 18 -0.3757 -0.0976
0 0 0 0.0 0.0
;
_shelx_fab_checksum                58508
_olex2_submission_special_instructions  'No special instructions were received'
